# Supplementary material for: Non-viral Induction of Transgene-free iPSCs from Somatic Fibroblasts of Multiple Mammalian Species
Source: Stem Cell Reports. 2021 Apr 1;16(4):754–70. doi: 10.1016/j.stemcr.2021.03.002 (PMC8072067; doi:10.1016/j.stemcr.2021.03.002)
Supplement: Table S1. Differential Expressed Genes (PGCLC Versus PSC) [file mmc2.csv]

	baseMean	log2FoldChange	lfcSE	stat	pvalue	padj	gene_id
KIT	11855.4726885888	6.69338500648124	0.2285707247104	29.2836495791917	1.67522537689999e-188	3.02110144470145e-184	KIT
NANOS3	1116.20612306082	7.25808600855253	0.291510670700094	24.8981829417135	7.7850716042176e-137	7.01979906552301e-133	NANOS3
DNMT3B	16953.9657941751	-5.47904195166355	0.268854391599925	-20.3792168655246	2.55713649441883e-92	1.53717998467831e-88	DNMT3B
LONRF3	1798.71330148011	6.2726273312364	0.322826171475922	19.4303556696122	4.27390421796089e-84	1.92688971666766e-80	LONRF3
ST6GALNAC5	511.146307848316	4.11962827358084	0.244930807637461	16.8195594229966	1.7545866670606e-63	6.32844319075418e-60	ST6GALNAC5
COL17A1	1441.59149963544	7.02200040439653	0.465681952623626	15.0789618640683	2.22743732398127e-51	6.69493411677971e-48	COL17A1
CXCR4	5896.34979989314	5.18373771792882	0.344009301494132	15.0685975507475	2.60586003279613e-51	6.71343997592078e-48	CXCR4
ATP6V1C2	2790.96272914971	5.81554138410591	0.388629513854518	14.964229881632	1.25771391205547e-50	2.83520158625103e-47	ATP6V1C2
TLR2	532.891440384764	4.60604754597197	0.312366566179289	14.7456483653511	3.28153059120422e-49	6.57545807575299e-46	TLR2
H1F0	6836.33967705139	3.66752190141688	0.249188859347131	14.717840560873	4.95223025060211e-49	8.93085203393584e-46	H1F0
HHIP	1574.75306381934	6.60076404877103	0.459457386610815	14.3664336261117	8.40492801854919e-47	1.37794974442287e-43	HHIP
SLC1A3	659.266212224339	2.65350320445869	0.186984541515745	14.1910298196242	1.04118415757344e-45	1.56472625813995e-42	SLC1A3
SUSD6	780.249234599792	3.89385191125611	0.274751352451749	14.1722756831195	1.3602015911158e-45	1.88691349955248e-42	SUSD6
ACVR1B	5609.48071089499	2.93591589267653	0.208409857895043	14.0872217961737	4.55116677052428e-45	5.86255296711677e-42	ACVR1B
CDH1	4707.32496644538	-4.36959573386536	0.313627012357485	-13.9324597744939	4.02259330836566e-44	4.83622984820442e-41	CDH1
PDZD4	1825.05694963829	-5.74829937644077	0.419110093040363	-13.7154878202544	8.20129307201314e-43	9.24388245379281e-40	PDZD4
CLDN4	745.991514045952	-5.5168993707541	0.402878023071785	-13.6937213121975	1.10691836802352e-42	1.17424504993742e-39	CLDN4
COL23A1	1394.78511807517	5.18513972847765	0.378811154535305	13.6879277877611	1.19879490339744e-42	1.20105929377052e-39	COL23A1
ENSCJAG00000009670	576.365643522419	-6.38972604886512	0.472353953756289	-13.5274109553911	1.07752180657415e-41	1.02273832946095e-38	ENSCJAG00000009670
DQX1	171.057671273931	5.62791162828152	0.41949570860196	13.4158979767337	4.87986198787929e-41	4.40017155447075e-38	DQX1
FZD7	4865.37461790225	-5.62999027793482	0.424421469540468	-13.2650930312987	3.68962691027319e-40	3.16851103332699e-37	FZD7
FOXJ1	3360.35044613799	-7.82274321697521	0.597985384559241	-13.0818301232247	4.18247412878496e-39	3.42848811084127e-36	FOXJ1
LIPG	1055.07522214939	3.22227971410923	0.247766166414707	13.0053257905917	1.14111562147128e-38	8.57453296567212e-36	LIPG
SOX17	6631.07176466608	4.62655541468656	0.355709246556444	13.0065649388522	1.12276671864564e-38	8.57453296567212e-36	SOX17
MGST1	402.099528213032	-9.30188118161844	0.720523359195068	-12.9098953738433	3.95838533673803e-38	2.85542084650935e-35	MGST1
CD82	550.31871713485	-5.26049979878231	0.412518691956503	-12.7521489361675	3.03268517660529e-37	2.10351709518845e-34	CD82
NKD1	559.95932344757	3.69082329295216	0.289514981349661	12.7482981217286	3.1862528844022e-37	2.12818090804849e-34	NKD1
ENSCJAG00000006260	10738.7605920811	3.78753967780921	0.297745493546703	12.7207288100067	4.53609436843446e-37	2.82082502897749e-34	ENSCJAG00000006260
TFAP2C	7874.53059053348	3.54625469881688	0.278723870224731	12.7231826106519	4.39584009697196e-37	2.82082502897749e-34	TFAP2C
ENSCJAG00000005453	1285.2450697837	-3.52160048153842	0.282483967377467	-12.4665499222216	1.13640564599561e-35	6.83131313996163e-33	ENSCJAG00000005453
PAIP1	2899.55412683939	-2.49493070785585	0.20053346106977	-12.4414683442171	1.5561663175268e-35	9.0528720549285e-33	PAIP1
CDH8	787.301130665494	6.14243807749757	0.500855997876289	12.2638804437653	1.41555246151351e-34	7.97752284091708e-32	CDH8
TANC1	2710.98566450256	3.51814993387571	0.290322512861315	12.1180748237609	8.4725998428201e-34	4.6301474413763e-31	TANC1
LHX1	197.941258184381	-4.86304482019567	0.404825239226246	-12.012701652423	3.04724539876331e-33	1.61629480944993e-30	LHX1
JARID2	5015.87169633077	-3.19416244561982	0.266276087909858	-11.9956788861234	3.74335248923652e-33	1.92878910831118e-30	JARID2
PYY	1642.01751397327	-4.35089292262701	0.365263875001266	-11.9116431172175	1.0292873088046e-32	5.15615759082837e-30	PYY
TDGF1	3077.03802127191	-3.15633107286884	0.2691118232586	-11.7286971439965	9.08461989764725e-32	4.33903590906749e-29	TDGF1
TRPC4	330.237694149691	-10.6519220029269	0.908235048869263	-11.7281556312855	9.14291696487548e-32	4.33903590906749e-29	TRPC4
SLC7A3	3726.47361682538	-4.13996470053899	0.35411856698729	-11.6908998467951	1.41875381383127e-31	6.56046314836747e-29	SLC7A3
GABRG3	534.741923735009	4.96239965857135	0.425146466142982	11.6722119404902	1.76766569553545e-31	7.96952078832158e-29	GABRG3
HELLS	6369.33553642382	-2.71068385145238	0.233694328780298	-11.5992710032803	4.15603338974414e-31	1.82804649147917e-28	HELLS
ASB7	892.806962784178	2.65293491004744	0.231717995023141	11.4489809467862	2.37926039386012e-30	1.02160909387794e-27	ASB7
ITPKB	667.113430366712	3.29176861262731	0.287629136007085	11.4444894502837	2.50575293228381e-30	1.05090112513503e-27	ITPKB
CRIP2	1872.43363807228	-2.51489206349767	0.220080167399645	-11.4271635341446	3.05939797768818e-30	1.25393598021883e-27	CRIP2
ENSCJAG00000006527	1270.80663982709	2.49526399980971	0.219919733674465	11.34624873411	7.74131600286475e-30	3.10237539545918e-27	ENSCJAG00000006527
FRY	2834.76916518239	4.51071109241024	0.397640287553035	11.3436973908451	7.97042759144979e-30	3.12475415617838e-27	FRY
CAMKV	723.211620827386	-3.29502141856056	0.290543089493452	-11.3409044569096	8.22895466819637e-30	3.15746741460113e-27	CAMKV
ENSCJAG00000015930	3908.40739089165	4.07422780548748	0.364349990063845	11.1821817389745	4.98491865344482e-29	1.872875479088e-26	ENSCJAG00000015930
CER1	344.682358263193	-11.8084463680279	1.05674751426012	-11.1743308677623	5.44592516745289e-29	2.00432274428256e-26	CER1
PHGDH	2913.99159182335	-2.55596231597978	0.229136496744666	-11.1547586364121	6.7876766744001e-29	2.44817922292263e-26	PHGDH
ABCA1	8278.11178617444	4.47016129713261	0.403418444297269	11.0807062996819	1.55639896138993e-28	5.50354879798157e-26	ABCA1
ENSCJAG00000013665	291.07343114324	4.83502479413932	0.436666765061964	11.0725733694279	1.70434874032381e-28	5.91081253519222e-26	ENSCJAG00000013665
PDGFA	352.224026133556	-4.68850654079926	0.424648205269101	-11.0409192423835	2.42539057284406e-28	8.25273463974901e-26	PDGFA
PRRX1	230.396045441411	-10.9747183949393	0.998056243198754	-10.9960921237921	3.99053126418942e-28	1.33268964478504e-25	PRRX1
NR3C1	2814.65992896233	4.84559676605449	0.441668104435198	10.971126774597	5.26126121231015e-28	1.72511972186911e-25	NR3C1
SAMD11	1063.56271386321	4.05137017548029	0.370217196950501	10.9432252441314	7.16063322524033e-28	2.30597963542829e-25	SAMD11
SYNRG	2869.62264020995	2.47054104819338	0.225816418937864	10.9404845750972	7.38043718126388e-28	2.33506673906865e-25	SYNRG
GRK5	2756.60848556692	3.05705380435772	0.281483612726911	10.8605036532752	1.77766044069282e-27	5.52729799783695e-25	GRK5
ENSCJAG00000032936	444.692153074908	3.94619616345262	0.36360844365602	10.8528727324765	1.93254173136046e-27	5.90702670904314e-25	ENSCJAG00000032936
SUMF1	1573.78603108762	2.04688409065742	0.188648141978129	10.8502743212532	1.98827711449545e-27	5.97609824713516e-25	SUMF1
SUN2	1344.07271832134	2.78886758869053	0.257306416241219	10.838702079143	2.25649612354569e-27	6.67109034295457e-25	SUN2
AVIL	128.803682496464	3.91156354272084	0.363396190029094	10.7639090613682	5.09615337397874e-27	1.48232306365053e-24	AVIL
TCL1A	287.989860374056	4.79267747362075	0.446481434009798	10.7343264658919	7.02292091342803e-27	2.01033898020256e-24	TCL1A
LRFN2	460.958631683068	3.96920830264649	0.370636781423093	10.7091592135199	9.219530983705e-27	2.59789096500212e-24	LRFN2
CPEB1	2073.23807436314	4.41268489693645	0.413596089393941	10.6690682288668	1.42043598675282e-26	3.94094501309237e-24	CPEB1
ADAMTS17	1766.85542744909	3.51235645022715	0.33040858063695	10.6303427212942	2.15319749213498e-26	5.88344902623671e-24	ADAMTS17
DCLK1	1654.43327019521	-3.61410446448877	0.342990155104212	-10.5370501476659	5.82989056255738e-26	1.5691977075397e-23	DCLK1
MATN2	4335.57671058441	4.19380972468794	0.398531884129825	10.5231473106472	6.75777682515241e-26	1.7922021656588e-23	MATN2
TDRP	1473.18952050657	-4.01725189617411	0.38209430032016	-10.5137707963925	7.46478364794444e-26	1.95101316387e-23	TDRP
LRAT	654.497120723897	3.94100635461486	0.37494179490679	10.5109817260959	7.68889376919526e-26	1.98087871762382e-23	LRAT
MSX1	147.989896326026	5.52221060630159	0.528671988766058	10.445438237026	1.53743651082041e-25	3.90508873748384e-23	MSX1
PDE5A	826.211940211575	-2.40227878928816	0.230338858165071	-10.4293249016915	1.82178017748165e-25	4.56305329454222e-23	PDE5A
BNC2	582.761818595129	4.13126092367383	0.397164916469024	10.4018777902203	2.43094731762478e-25	6.00543889397881e-23	BNC2
CASQ1	212.515793838806	-9.13391415581015	0.881539132590347	-10.3613257972686	3.71772706200148e-25	9.06020132920738e-23	CASQ1
CAPN6	30481.890474928	4.49741112175534	0.435555852483381	10.3256817607036	5.39342779864203e-25	1.29686769227614e-22	CAPN6
SLC16A9	189.335224357601	-5.51390110367272	0.536947373934269	-10.26897862126	9.72285604168312e-25	2.30713139283833e-22	SLC16A9
SLC39A10	3501.77517238281	-3.17396008969039	0.309360120656828	-10.2597583778785	1.06974068786797e-24	2.50541604740403e-22	SLC39A10
ENSCJAG00000004753	272.611165436836	-5.57533683679451	0.543544434056625	-10.2573708559284	1.09651539355719e-24	2.53519982146286e-22	ENSCJAG00000004753
ENSCJAG00000020291	719.394418668826	-5.30522767393945	0.517931261325161	-10.2431115286721	1.27082296011642e-24	2.90101534971387e-22	ENSCJAG00000020291
EHMT2	3005.43850709352	-3.1553746742468	0.308437081002732	-10.2302053436268	1.45211148025081e-24	3.27342230435538e-22	EHMT2
PDGFRB	473.608469868273	-4.2083258246674	0.411482734512821	-10.2272233357492	1.49751490833966e-24	3.33409677246882e-22	PDGFRB
USP54	5730.84299607965	2.7577410029015	0.270708020448297	10.1871418450574	2.26320262195977e-24	4.97738976639299e-22	USP54
GPHA2	447.753283875374	5.9575226852415	0.584912859115769	10.185316654258	2.30607880545876e-24	5.01058134670401e-22	GPHA2
SIAH3	189.377401539999	5.06004502741967	0.498313836323036	10.1543337924485	3.16967539426374e-24	6.80499119763717e-22	SIAH3
CBFA2T3	248.913427134088	3.53232217809975	0.348554234999694	10.134211044955	3.89505059688493e-24	8.26392264284974e-22	CBFA2T3
SCOC	960.156058465295	-3.08983335073786	0.30506450305386	-10.1284591285022	4.13107820203677e-24	8.66277491808501e-22	SCOC
TCEAL5	1090.99290577957	5.69255330857151	0.562534160817864	10.1194802112909	4.52813929491468e-24	9.38626023499901e-22	TCEAL5
PSAT1	1741.30063795596	-2.78666204836189	0.276674722950617	-10.0719791770037	7.34842260360724e-24	1.5059256049256e-21	PSAT1
GPC4	10341.3991917996	-4.55780844488091	0.455087781019359	-10.0152292260447	1.30658668662709e-23	2.64752632658796e-21	GPC4
DMRT1	460.226499651142	10.7400503249873	1.07741989363897	9.96830519688375	2.09777806283356e-23	4.20348106501561e-21	DMRT1
VAT1L	1161.87068935135	-8.05804346732837	0.811686895240803	-9.92752687591168	3.15995654270248e-23	6.19420177077137e-21	VAT1L
TTC23	595.239669499571	2.84382422683063	0.286454405935695	9.92766795658584	3.15548985448758e-23	6.19420177077137e-21	TTC23
NFKBIA	2378.87975003372	2.01837660299756	0.203654726554693	9.91077711351574	3.73727838626124e-23	7.24710520621885e-21	NFKBIA
PRDM13	293.158879014939	8.87277263871406	0.896593568982493	9.89609221576662	4.32859311942521e-23	8.30445194848025e-21	PRDM13
DCLK2	303.144388303059	4.6131204153036	0.471825962721581	9.77716526808796	1.41107266243986e-22	2.67866151520426e-20	DCLK2
LRRTM4	177.816644894449	-9.01117571632834	0.927351423707716	-9.71710991751115	2.54913968067833e-22	4.7886651043076e-20	LRRTM4
MAMDC2	105.437506638574	-9.99240102582202	1.02867476194822	-9.71385844724843	2.63181430089816e-22	4.893004031175e-20	MAMDC2
HERC5	954.032442177288	2.67203951816822	0.275323982027459	9.70507363176858	2.86869104311288e-22	5.27897696647936e-20	HERC5
ZIC3	1390.55382306917	-4.44616782214907	0.460362839142821	-9.65796420585917	4.54811962015143e-22	8.20207892298109e-20	ZIC3
CDHR1	6972.19476612103	4.43365859083261	0.459052145730472	9.65828965634723	4.53369656104731e-22	8.20207892298109e-20	CDHR1
GUCY1A3	422.990889575032	-5.09167259261859	0.527946537189428	-9.64429584049283	5.19666149254887e-22	9.27887062936894e-20	GUCY1A3
CDH2	7632.86083349324	3.59386307833288	0.373080123485344	9.63295241986822	5.80374946036163e-22	1.02612566439374e-19	CDH2
FAM19A5	290.752661305824	-3.03159702231835	0.315189248323977	-9.6183389453762	6.6902774484305e-22	1.1713831408252e-19	FAM19A5
AP1S2	5270.54318359253	-3.37070671284982	0.350666763751751	-9.61227883928018	7.09607946332477e-22	1.23048747155384e-19	AP1S2
HDGFL2	2130.68773672499	-2.09713585193099	0.218241618056829	-9.60923892795234	7.30871956225001e-22	1.25528998652968e-19	HDGFL2
FSCN1	25672.1102495272	2.31734382670039	0.242834787806801	9.54288241660034	1.38916511328887e-21	2.36341543896713e-19	FSCN1
CHST8	408.640326713696	-4.85244236258688	0.509592173380759	-9.52220739654338	1.6953887588139e-21	2.85744307256541e-19	CHST8
GPR155	829.613870822016	6.06075237058836	0.637387430304972	9.50874159487027	1.92982832973286e-21	3.22245593503727e-19	GPR155
ENSCJAG00000009033	1036.41102185212	-2.22859792043177	0.234488925114226	-9.5040647200978	2.01853691347947e-21	3.33966006400814e-19	ENSCJAG00000009033
BNC1	2673.31089788789	3.94194663201468	0.417611620204548	9.43926471702082	3.75404407778845e-21	6.15458462716699e-19	BNC1
HELZ	2695.78441773661	2.55084248339901	0.270426414603643	9.43266761546838	3.99789495781891e-21	6.49531870894651e-19	HELZ
C1orf194	644.11118723854	-6.90252076412728	0.731893650167388	-9.43104337979792	4.06029672239023e-21	6.53780277603441e-19	C1orf194
MRAS	500.207013981756	2.46297732102113	0.261406371205286	9.42202483307845	4.42471557651455e-21	7.06153280591712e-19	MRAS
IRX1	99.4583139957225	6.02251813981933	0.639532206750812	9.41706778211711	4.63860733758545e-21	7.33795129175579e-19	IRX1
CTSV	16025.6149484737	2.38076835988644	0.253808407392139	9.38017926336106	6.5860656541555e-21	1.03280963484383e-18	CTSV
GAB2	643.975374721854	3.19878569872598	0.34200106988968	9.35314529793083	8.50792462937455e-21	1.32268890315638e-18	GAB2
ENSCJAG00000007212	37402.4238610265	-1.43281394011306	0.153394685637523	-9.34070130368693	9.56981216704334e-21	1.46909681251567e-18	ENSCJAG00000007212
CTBP2	4152.66704556799	-1.50626447927046	0.161266331028305	-9.3402291083691	9.61258865902456e-21	1.46909681251567e-18	CTBP2
DSG3	296.025411901268	4.68894757358879	0.504218187499266	9.29944157080929	1.41185241549368e-20	2.13960894630361e-18	DSG3
GAB3	92.2283602896614	4.61259157411829	0.496708341102863	9.28631793031048	1.59718114549624e-20	2.40029706482327e-18	GAB3
WIF1	101.543812989446	-9.64229704665262	1.03939073186295	-9.2768741831768	1.74523366323107e-20	2.60111932914952e-18	WIF1
AREL1	2671.12076262554	2.0229395384771	0.218143242773064	9.27344579993058	1.80227319160657e-20	2.6641143227404e-18	AREL1
MKNK1	620.12998875722	1.91211460503381	0.206325566635676	9.26746324371021	1.90625558532843e-20	2.79491164437504e-18	MKNK1
ENSCJAG00000007199	2031.04257825601	2.87983398163521	0.311356730780281	9.24930697473008	2.25952901117929e-20	3.2861569506135e-18	ENSCJAG00000007199
PPP1R17	85.8048638626147	-9.71416365328579	1.05162466398645	-9.23729157935665	2.52815402248527e-20	3.64741837131995e-18	PPP1R17
PRTG	1579.66658135707	3.35356584570746	0.363195081029742	9.23351119238544	2.61902745612213e-20	3.74853501140527e-18	PRTG
ENSCJAG00000010638	227.278074280565	-6.3741020878789	0.69114852934964	-9.22247797282709	2.90312169042521e-20	4.1224328004038e-18	ENSCJAG00000010638
NETO2	1047.50693726935	2.41991997629766	0.262648909288239	9.21351618346896	3.15613101359e-20	4.44669271086579e-18	NETO2
PPARG	486.200790195748	4.46170111142846	0.485239083029744	9.19485108983888	3.75514344573055e-20	5.24963231785309e-18	PPARG
CLEC10A	376.573695866942	3.61945101205499	0.394148403515246	9.18296504508103	4.19381496059859e-20	5.8177891538027e-18	CLEC10A
FAM60A	7083.78694006104	-2.40909406551583	0.262719151313042	-9.16984564496129	4.73696830741321e-20	6.52110583632747e-18	FAM60A
SNTB1	247.698665717056	-5.44615842232972	0.59452141633509	-9.16057567093613	5.16211958394826e-20	7.05255034673658e-18	SNTB1
HHIPL1	1247.63712730393	3.37953841407435	0.36911930508642	9.1556804737783	5.40162904199621e-20	7.3242840709293e-18	HHIPL1
ENSCJAG00000013757	511.358591640963	-4.63880673867235	0.507264602290938	-9.14474756906415	5.97692877594662e-20	8.04387563771801e-18	ENSCJAG00000013757
FOXF2	295.34871090713	3.91173042936573	0.428926496296368	9.11981531367767	7.52524592962476e-20	1.00526137107298e-17	FOXF2
OTOGL	164.826301479872	4.80152472810243	0.527729604621596	9.09845626633988	9.16248440137124e-20	1.21497238010536e-17	OTOGL
CIZ1	1590.09114802401	2.4969869641159	0.27448744791397	9.09690764766227	9.29403262979216e-20	1.22342032442096e-17	CIZ1
A2ML1	415.785700121176	-7.42478163527681	0.818110035849058	-9.07552934193156	1.13126266402109e-19	1.47834716543162e-17	A2ML1
ENSCJAG00000000923	664.372929447806	-3.56806760285479	0.395056855836736	-9.03178251469039	1.6889783230449e-19	2.19129748761092e-17	ENSCJAG00000000923
EPB41L2	11471.4823036019	2.63858837507718	0.29245358017374	9.02224679044672	1.84270539393321e-19	2.35812094299918e-17	EPB41L2
PRDM1	4957.93187837981	4.33092353053622	0.480030345852541	9.02218696787686	1.84371217124811e-19	2.35812094299918e-17	PRDM1
ENSCJAG00000013559	129.131373752213	-4.41191938634503	0.489405588418323	-9.01485289655891	1.97134854110071e-19	2.5036126471979e-17	ENSCJAG00000013559
AJUBA	1169.41114146897	-3.36279899235805	0.37319404275392	-9.01085925043944	2.04448273738377e-19	2.57833578223628e-17	AJUBA
RARG	1294.47742108641	-2.24040738205679	0.248816448987762	-9.00425752063918	2.17130018146584e-19	2.71925190781632e-17	RARG
GPAT3	807.86399706225	-2.97640076930744	0.331073974906211	-8.99013814103214	2.46919882722451e-19	3.07100218277013e-17	GPAT3
FAM124A	1819.91391546579	3.33715834523526	0.371551811495409	8.98167696129372	2.6667079231078e-19	3.29393223872096e-17	FAM124A
HSP90AA1	72796.6369590361	-2.27181957190561	0.252992480446006	-8.97979089299639	2.71281842273205e-19	3.32809302282651e-17	HSP90AA1
DDIT4L	1032.57597877073	-3.52592678859416	0.393398375282297	-8.96273856256781	3.16712838423215e-19	3.85918873521909e-17	DDIT4L
GRHL2	426.396640389726	-4.47896917401297	0.500066954531677	-8.95673895950117	3.34422196350707e-19	4.04763079797896e-17	GRHL2
FAM178B	218.011453147467	-4.73505936008496	0.529601603460902	-8.94079498464835	3.86380609075344e-19	4.6453252693765e-17	FAM178B
GFRA1	1196.18327279748	3.73136138207455	0.417499156668716	8.93741058508381	3.98395841220767e-19	4.758060000381e-17	GFRA1
TEX36	263.186684641587	-6.41669572108562	0.718454741487961	-8.93124556154542	4.21238916913802e-19	4.99777804448915e-17	TEX36
UBXN2A	324.616339951662	3.60404898501585	0.405958134299824	8.87788340842568	6.81446111311446e-19	8.03215632117034e-17	UBXN2A
OTOA	233.420595277616	5.23486058509471	0.58995592008596	8.87330799957386	7.10046052816756e-19	8.31491591980349e-17	OTOA
ENSCJAG00000014995	2614.04816985559	2.76362494671501	0.311810907564654	8.86314391083954	7.77890634348316e-19	9.05063206441131e-17	ENSCJAG00000014995
DEK	5159.02306091277	-1.85769610806596	0.209662240456556	-8.86042285926486	7.97115033704133e-19	9.21485417808996e-17	DEK
RFFL	1123.92688972765	3.33439314606575	0.377283989973862	8.8378866707192	9.75461494924502e-19	1.12047596174958e-16	RFFL
ABHD16A	1169.0246472554	2.22553887889679	0.252367423528233	8.81864563889646	1.1585244789888e-18	1.32233104139773e-16	ABHD16A
TUBA4A	1264.28219567313	-4.21524566874944	0.478464063900586	-8.80995248501102	1.25198916026082e-18	1.42002342868827e-16	TUBA4A
ATG14	1327.9993995075	2.22225413489678	0.252572287223455	8.79848759072571	1.38672333978448e-18	1.56301054435458e-16	ATG14
ENSCJAG00000013755	570.148922486288	-2.91452615214674	0.331311194676649	-8.79694438031665	1.405919486156e-18	1.57480447287809e-16	ENSCJAG00000013755
GBF1	3804.43811962941	2.33776372865024	0.265813466690185	8.79475279322467	1.43363259111436e-18	1.59593395976274e-16	GBF1
FZD8	538.429673856514	-3.24058232351712	0.369991819388552	-8.75852425297538	1.97823162428447e-18	2.18867663265928e-16	FZD8
CLDN11	1014.01944363204	-4.98961223194757	0.569928917605289	-8.75479744546526	2.04470366872257e-18	2.248425973277e-16	CLDN11
ID2	2378.85890546146	3.43110243417887	0.39245770291552	8.74260438434419	2.27797245871994e-18	2.48975486791245e-16	ID2
ENSCJAG00000009494	3382.66637674382	-2.42243714382544	0.277129477534426	-8.74117457795341	2.30699201448305e-18	2.50628277043297e-16	ENSCJAG00000009494
BAHCC1	1205.60197068783	3.7681548358996	0.431809636630501	8.72642599017307	2.62847227315764e-18	2.83843526791167e-16	BAHCC1
AKAP14	193.994637652655	-4.7405422454185	0.543311730957783	-8.72527128589988	2.65543273831331e-18	2.85048059540132e-16	AKAP14
CCDC92	364.019317610696	3.23011853742829	0.370473153711706	8.71890042521649	2.8091647681951e-18	2.99766138636867e-16	CCDC92
EPS8	1415.66130302983	2.64114163894625	0.303219329180736	8.71033402152269	3.02980661709115e-18	3.21409014897775e-16	EPS8
ENSCJAG00000015740	75.1745493684622	-9.55276380193026	1.09711776008384	-8.7071453489188	3.11623389081561e-18	3.28644222146016e-16	ENSCJAG00000015740
IGF2BP2	4745.44728963193	1.98919668071459	0.228616184683638	8.70103174658114	3.28880238119052e-18	3.44827105479011e-16	IGF2BP2
SH3GLB2	1475.09456720128	-1.55135261519277	0.178381041879709	-8.69684692299824	3.41233269495455e-18	3.55711027865956e-16	SH3GLB2
TNC	852.086954090774	-5.78170943439437	0.666244239191149	-8.67806292991535	4.02566288907646e-18	4.17234508859798e-16	TNC
ORC1	1353.68867118016	-2.2093906664695	0.255138359472411	-8.65957855587924	4.73511633201904e-18	4.87960502466465e-16	ORC1
ARHGAP22	287.662815974208	-2.70112621823915	0.312116585785895	-8.6542219838713	4.96285341032648e-18	5.08523286374021e-16	ARHGAP22
FAM46B	3167.89555955039	-3.18207283866644	0.367747398068986	-8.65287655432852	5.02173342609558e-18	5.11649381955976e-16	FAM46B
GNG4	140.257180453267	-6.26494987791582	0.726940950069571	-8.61823766746975	6.79924420982645e-18	6.88862753258485e-16	GNG4
ENSCJAG00000012741	4404.08317057104	1.26216128012715	0.146845755867283	8.59514987459268	8.31561931515667e-18	8.37787032008578e-16	ENSCJAG00000012741
IL13RA1	1116.2360077346	1.75969594419002	0.205126164313272	8.57860307621501	9.60322378409605e-18	9.62136320679934e-16	IL13RA1
TCL1B	463.996936307531	7.04123763350345	0.8212721549048	8.5735740478376	1.00321976765285e-17	9.99561618223842e-16	TCL1B
FAM120C	231.706509409668	2.78079918120617	0.324372624954221	8.57285407977516	1.00951384241262e-17	1.00030618868512e-15	FAM120C
GALNT16	261.36444853093	-2.57008254417359	0.299914670608799	-8.5693792136162	1.040443866416e-17	1.02532047469651e-15	GALNT16
GSKIP	1061.27617197763	-2.37820916193757	0.277626746842137	-8.56621052902321	1.06946277357159e-17	1.0425238734373e-15	GSKIP
SLC38A1	376.822303751226	-3.70568532718196	0.432579820106138	-8.56647757233042	1.06698667092255e-17	1.0425238734373e-15	SLC38A1
YPEL2	966.100717693853	3.63728789199212	0.424739454340908	8.5635743390882	1.09421262893169e-17	1.06091562097603e-15	YPEL2
MCM4	4222.39906586619	-2.43293932097417	0.284211964892849	-8.56029872595762	1.12575444083345e-17	1.08566072652356e-15	MCM4
OXCT1	338.26860474798	3.24018520738102	0.379400124857066	8.54028503180309	1.33891154930372e-17	1.28435802553954e-15	OXCT1
PARM1	138.751851639838	-4.03999211156051	0.474226289524112	-8.51912304485408	1.60765972360079e-17	1.53399658494268e-15	PARM1
MCF2	152.708958771149	-9.37984822835659	1.10338739499071	-8.50095648268262	1.88034857225286e-17	1.78474769221095e-15	MCF2
CLU	4777.19658804098	-2.64948128029886	0.311928271936939	-8.49387990337243	1.99850819789155e-17	1.88696842098305e-15	CLU
SNRPN	3574.78204434192	-2.21439319971942	0.260972375754994	-8.48516320286073	2.1541617793143e-17	2.02334132959136e-15	SNRPN
SPINT1	22276.3534988201	2.65772006788524	0.313716495873316	8.47172559570622	2.41784172542345e-17	2.25924133037754e-15	SPINT1
GPNMB	3488.5894477627	4.1289750020334	0.487713248930884	8.46598900293261	2.53988133506324e-17	2.3610422678624e-15	GPNMB
FAM78B	170.549999243824	-6.15951664645492	0.727756059297284	-8.46371056312812	2.59002140555719e-17	2.39530492450351e-15	FAM78B
GALNT12	1544.42270045261	-2.02115450404444	0.238844775392492	-8.46220940241663	2.62358878148685e-17	2.41396939210887e-15	GALNT12
JADE1	4736.36981461505	-1.97991495733443	0.234206604086204	-8.45371105165627	2.82187152260219e-17	2.58323000195979e-15	JADE1
SLC6A15	168.613094499499	-3.59057352845423	0.425538398762701	-8.4377192255604	3.23589809207061e-17	2.94728213092937e-15	SLC6A15
N4BP3	763.848624414908	-3.37909167324077	0.400977317250917	-8.42713921178304	3.54218358348505e-17	3.21003712284268e-15	N4BP3
CDKL2	1261.61114761163	-3.05283631987838	0.363231652916157	-8.4046538768554	4.29125307043817e-17	3.8694228936141e-15	CDKL2
PPP2R2B	238.932806158873	-6.01085000852035	0.715822037964628	-8.39712902051972	4.5752724642603e-17	4.10499819007314e-15	PPP2R2B
FHL1	662.90900714758	-4.17062808367379	0.497827115842809	-8.3776635521611	5.39887135559858e-17	4.81996267459727e-15	FHL1
ALDH5A1	291.612224210226	2.397154639206	0.286225842634264	8.37504614238854	5.52022390001402e-17	4.90402550802231e-15	ALDH5A1
MED23	1497.68714862268	1.51513875555651	0.181159012567081	8.36358475400431	6.0840785099435e-17	5.37844469844712e-15	MED23
RCN1	7246.45949844828	1.92869053546858	0.231001240617855	8.34926483645694	6.86891623065277e-17	6.0426358684679e-15	RCN1
ANO2	250.580021466902	4.53990028723817	0.544284795645003	8.34103822771343	7.36410824923441e-17	6.44681204692686e-15	ANO2
C5orf30	347.306130317398	-2.97112870863001	0.356342869781693	-8.33783684362822	7.56618721426425e-17	6.5917207836735e-15	C5orf30
CANT1	1188.5135501146	2.08227596376997	0.250728127682276	8.30491569900223	9.98903435701689e-17	8.6606848843482e-15	CANT1
CHGB	390.279344924907	-3.82143579040813	0.460354727306707	-8.30106777172757	1.03179811113943e-16	8.90308475420499e-15	CHGB
ERC1	2682.06738673401	2.90342740065348	0.349858874491535	8.29885308718597	1.05121265402575e-16	8.98462985909973e-15	ERC1
ENSCJAG00000019346	2085.26111635545	-2.02599812234266	0.244123504766246	-8.29907027708212	1.04929288561907e-16	8.98462985909973e-15	ENSCJAG00000019346
ARID5B	1040.14169141895	3.40890910803224	0.412630925254454	8.26139995670487	1.43973790522339e-16	1.21897809308914e-14	ARID5B
ENSCJAG00000009990	172.906319362182	-6.21112732828614	0.751782048960829	-8.26187235631875	1.43405009824357e-16	1.21897809308914e-14	ENSCJAG00000009990
MAP7D2	1344.91527784002	3.97761101338599	0.481903779855045	8.25395271766169	1.53240000284434e-16	1.29136923604182e-14	MAP7D2
CHGA	313.879937401663	-5.65662378762384	0.686494806598222	-8.23986391922471	1.72406632051855e-16	1.44613079182473e-14	CHGA
ENSCJAG00000005466	92.3859968731243	4.9698559555086	0.603822737164659	8.23065388170924	1.86194244486803e-16	1.55454953938657e-14	ENSCJAG00000005466
ENSCJAG00000000204	1617.18629213453	-3.04934348130174	0.371145006337516	-8.2160434041478	2.10327360449761e-16	1.74794636790368e-14	ENSCJAG00000000204
ENSCJAG00000034380	204.162122938304	-2.83916289920521	0.345834666872451	-8.20959600401291	2.2193395413756e-16	1.83594354537466e-14	ENSCJAG00000034380
CSE1L	5467.5250502266	-2.15647989159279	0.262710331423994	-8.20858426048119	2.23811719787108e-16	1.84302308431082e-14	CSE1L
ENSCJAG00000013652	92.8547829601477	-8.80970004970304	1.07345210539456	-8.2068869262359	2.26997158914016e-16	1.86075761993426e-14	ENSCJAG00000013652
RBM47	2349.50100124279	-1.70153987937917	0.207394780446831	-8.20435247074789	2.31837011650101e-16	1.8918319765149e-14	RBM47
TFCP2L1	475.236154256737	3.11843814167803	0.380585000454926	8.19380200993329	2.5310127559754e-16	2.0560488306874e-14	TFCP2L1
ADAMTS8	119.742098519184	-7.12879154577387	0.872477370502268	-8.17074664259769	3.06486672726877e-16	2.47855634796255e-14	ADAMTS8
ENSCJAG00000033072	48.3710908114945	-5.88049525100786	0.72015710654719	-8.16557275842493	3.19913645710986e-16	2.57559048515711e-14	ENSCJAG00000033072
DENND2A	1406.24074843831	-2.59968034068781	0.318750111427703	-8.15585704125299	3.46712364859041e-16	2.77893812794131e-14	DENND2A
TESK1	1294.08908746982	2.02292777998496	0.248939317196753	8.12618835290735	4.43000473619181e-16	3.53498696515412e-14	TESK1
ENSCJAG00000034433	89.9625060810916	-4.12425254908057	0.509622293798552	-8.09276320770779	5.83261850919097e-16	4.63371992047356e-14	ENSCJAG00000034433
XKR4	52.1002044398332	-9.07247629049892	1.12204283922593	-8.08567727838075	6.18196837444611e-16	4.88972007301584e-14	XKR4
KIF26B	1021.23146572673	2.77411365012626	0.343127237595428	8.08479580218328	6.22684378444803e-16	4.90370745889676e-14	KIF26B
HAS3	1138.53228771023	-3.30084604624818	0.408482609181045	-8.08075049477859	6.43693896280658e-16	5.04711988066321e-14	HAS3
ENSCJAG00000034598	395.172567735034	-3.87244037966356	0.479568223868424	-8.07484772119934	6.75609066193184e-16	5.27443025962246e-14	ENSCJAG00000034598
SOX11	340.26378029337	-6.4786920641756	0.802531064271288	-8.07282403461647	6.86905691009879e-16	5.33950742744489e-14	SOX11
DNALI1	769.028381708341	-3.6310686685593	0.450019722085386	-8.06868786046303	7.10576704056762e-16	5.49980269569083e-14	DNALI1
KAT6A	4139.59054751381	2.44130688083876	0.302942179688574	8.05865622063073	7.71376970516905e-16	5.94487704542815e-14	KAT6A
CD5L	79.0931552335996	-9.67195982017824	1.2003306819468	-8.05774605752094	7.77140517011878e-16	5.96380939735839e-14	CD5L
SCUBE2	330.776278888168	3.56532419202505	0.442695148165942	8.05367803734908	8.0342390858122e-16	6.13938422345497e-14	SCUBE2
ENSCJAG00000009625	2694.20899964279	-1.49303399355656	0.185659269124292	-8.04179613869442	8.85310897740524e-16	6.73658089867198e-14	ENSCJAG00000009625
SEZ6L2	2433.45645220039	-2.60741859438449	0.324493416660344	-8.03535129069737	9.3311170418954e-16	7.07047750981267e-14	SEZ6L2
ACO1	2388.32402072008	-1.88208321989094	0.234300878376737	-8.03276211736901	9.53023411722258e-16	7.19113983556452e-14	ACO1
PDE1B	277.020132897337	-5.27693319699195	0.65744005404088	-8.02648570703577	1.00304513392599e-15	7.53704831050885e-14	PDE1B
GJA3	97.0106934404291	3.55110309429601	0.442696819509334	8.02152384612091	1.04441300800402e-15	7.8153295379023e-14	GJA3
TDRD7	1786.27045982859	3.91912339420432	0.488740037473387	8.01883024452999	1.06756922844227e-15	7.95559647344127e-14	TDRD7
CAGE1	488.757854496877	2.86291745561098	0.357107128601066	8.01697089281357	1.08384792480765e-15	8.04366809711156e-14	CAGE1
MID1IP1	1135.82632094202	-2.07317601432518	0.258618494494217	-8.01634863113604	1.08935027122209e-15	8.0513699964013e-14	MID1IP1
NEDD4	561.639281295608	2.29082448303523	0.285957693866564	8.01106083931493	1.13723169590956e-15	8.37095363429915e-14	NEDD4
TMEM59L	799.159638941637	-2.96238821134666	0.370665238318546	-7.99208532417278	1.32675158760046e-15	9.6868980286586e-14	TMEM59L
LIMS2	260.110715484096	-3.5428187729265	0.443270220222003	-7.99245835001537	1.32274206064099e-15	9.6868980286586e-14	LIMS2
MAD2L1	801.832614584417	-2.86906474809663	0.359026617863812	-7.99123130526478	1.33597627864461e-15	9.70318227203976e-14	MAD2L1
MYRF	742.93918815105	2.45974448002885	0.307818809549306	7.99088425957561	1.33974292211262e-15	9.70318227203976e-14	MYRF
ENSCJAG00000020801	4928.81528477914	2.69104662963971	0.337334117978509	7.97739240182979	1.49457092324172e-15	1.07812368118965e-13	ENSCJAG00000020801
ENSCJAG00000035082	93.2200342423825	3.85240732643931	0.483019265069591	7.97568048529964	1.51543521965304e-15	1.0888190737539e-13	ENSCJAG00000035082
PRDM14	2668.4511767267	-2.99833956027051	0.376256995495964	-7.96886063558299	1.6014393017946e-15	1.14604588764142e-13	PRDM14
CLEC16A	685.582643136353	2.45708926666584	0.308531081002112	7.96383060884883	1.66793550844301e-15	1.18891497862692e-13	CLEC16A
TBX1	317.026539253153	3.43979081173997	0.432442877102052	7.95432412898366	1.80112024690709e-15	1.27879537530403e-13	TBX1
PCED1A	991.712620232672	2.16752391569774	0.27256908842854	7.95220003924255	1.83228074511631e-15	1.295817684605e-13	PCED1A
NUF2	900.676044160558	-2.30767121762239	0.290748294375909	-7.93700689655224	2.0711853806321e-15	1.4590530138406e-13	NUF2
MAP3K5	533.275165941383	2.82927019423619	0.356982771099142	7.92550908136248	2.27213543647628e-15	1.59438484285655e-13	MAP3K5
ENSCJAG00000010631	107.992800072996	-9.96252122342622	1.25787480870669	-7.92012142581133	2.37278746503274e-15	1.6585600443566e-13	ENSCJAG00000010631
PRSS16	741.378878446782	3.24014382458126	0.409161888401211	7.91897758914456	2.39471502551595e-15	1.6660629999937e-13	PRSS16
HCN4	288.373269733626	3.57099871587196	0.45096339536309	7.91859994090383	2.40199833646646e-15	1.6660629999937e-13	HCN4
SIK2	1109.90688250749	2.35345613738298	0.297356748247201	7.91458795287365	2.4807329937288e-15	1.71408194670134e-13	SIK2
WDR82	4131.23954590429	1.54736053718908	0.195607591689052	7.91053416601971	2.56286825668302e-15	1.76407504355045e-13	WDR82
MMP2	25106.0846781996	2.18029618599884	0.275676187359543	7.90890285766778	2.59667129748516e-15	1.78054639463298e-13	MMP2
PCED1B	1612.70276628692	2.55207276552165	0.322766147569832	7.90687866350513	2.6392263709792e-15	1.80287152932723e-13	PCED1B
SNORD115_32	101.501820243927	6.74249653439788	0.853185248059574	7.90273454649215	2.72850258119976e-15	1.85682322827761e-13	SNORD115_32
CNIH2	375.873396603024	-3.25470850889742	0.412493330458841	-7.89033002128062	3.01388459011104e-15	2.04332310894972e-13	CNIH2
ZBBX	565.040530299956	-8.67759515830762	1.10177650777297	-7.87600307057526	3.38019934710059e-15	2.28309045039746e-13	ZBBX
DGCR2	2842.84076675066	1.60001943337427	0.203351087938196	7.86826099430831	3.59604764692698e-15	2.41981803226422e-13	DGCR2
ENSCJAG00000012231	9398.3775453201	-2.2115581255545	0.28117246865127	-7.86548603482737	3.67667123611543e-15	2.46487319970653e-13	ENSCJAG00000012231
CASP7	824.476549113692	1.59714718759451	0.203081924907027	7.86454623337703	3.70437757528798e-15	2.47424982195346e-13	CASP7
GNAO1	199.329902577584	-4.21760773358298	0.536846775672204	-7.85625978344002	3.95773794541457e-15	2.63372125858326e-13	GNAO1
1-Mar	339.531935346711	-3.59746676087703	0.458070588884776	-7.85352050136088	4.045186468842e-15	2.68201811687855e-13	1-Mar
B4GALNT1	1318.97448118188	2.64616366486523	0.337179160477257	7.84794546946419	4.22908008162849e-15	2.79367143560762e-13	B4GALNT1
PDE1C	156.12077020525	-5.95173170881887	0.758612667620486	-7.84554748800526	4.31068681120256e-15	2.83718707858492e-13	PDE1C
CCNE1	1124.80468228027	-2.67202953007606	0.341278342871161	-7.82947288010246	4.89919654100955e-15	3.18797266257801e-13	CCNE1
PTN	1080.10182599986	-4.35469190311208	0.556165531762351	-7.82984858718796	4.88457864798707e-15	3.18797266257801e-13	PTN
AKAP12	14374.1242941939	1.32252807651029	0.1689190578752	7.82935977234372	4.90360573000952e-15	3.18797266257801e-13	AKAP12
UBE2D2	2585.21821028113	-1.74562651912654	0.222966884956201	-7.82908421342232	4.91436398024113e-15	3.18797266257801e-13	UBE2D2
SYNJ1	1036.8377375175	2.41897977214458	0.30920266363513	7.82328245075879	5.14634569349807e-15	3.32649456044962e-13	SYNJ1
ENSCJAG00000034494	171.168409872207	2.92251811913485	0.37381143926808	7.8181612763299	5.3600491520179e-15	3.45225451455325e-13	ENSCJAG00000034494
MUC21	104.422765982035	6.15879829897225	0.788121298847367	7.81453097128518	5.5168068608804e-15	3.54057277327819e-13	MUC21
SNX30	507.578863354008	3.01586157294807	0.386201707773273	7.80903220324076	5.7628775758765e-15	3.68538064550911e-13	SNX30
STRIP1	3304.0698437643	1.79230519993932	0.22954842474333	7.80796122623533	5.81204585869412e-15	3.70369028323992e-13	STRIP1
RBM24	1009.85185135678	3.37255712347764	0.432314685508444	7.80116252472707	6.13394524419039e-15	3.8950552300609e-13	RBM24
ENSCJAG00000014031	169.64047771571	-4.09199856678129	0.525021997433696	-7.7939564185557	6.4942954379314e-15	4.1094078571107e-13	ENSCJAG00000014031
ENSCJAG00000007762	59.9986260185379	-6.91763854134808	0.888252702853408	-7.78791724373703	6.81227744237841e-15	4.29554585300182e-13	ENSCJAG00000007762
TTC39C	613.617993570358	2.23357634581045	0.28709394962139	7.77994920741458	7.25536727142965e-15	4.55899976909276e-13	TTC39C
KIAA1211L	200.282812351767	-3.75883674432096	0.483224194452537	-7.77866006601654	7.32967204983797e-15	4.58969811620756e-13	KIAA1211L
MMRN1	417.498092009982	7.32944750394477	0.942349279221055	7.77784592778941	7.37698347099417e-15	4.60333978947781e-13	MMRN1
EGR2	342.992121425422	4.35417527961949	0.560139628259144	7.77337481576123	7.64221772048648e-15	4.7360740333764e-13	EGR2
ENSCJAG00000014130	128.079450684598	3.15144258630954	0.405393027345183	7.77379573335917	7.61685315154281e-15	4.7360740333764e-13	ENSCJAG00000014130
ENSCJAG00000014258	85.4815333170374	-4.39912156785826	0.566118729092834	-7.77066954648816	7.80723335409829e-15	4.82176870917153e-13	ENSCJAG00000014258
GLP2R	107.787204459773	8.47547035437829	1.0919292542784	7.76192259816257	8.36514558617301e-15	5.14870428331209e-13	GLP2R
PI4K2A	3233.98885554013	1.6109403994447	0.207584286041686	7.76041592628644	8.46513053365214e-15	5.19252258652662e-13	PI4K2A
RIBC2	310.135880624367	-5.66766979506722	0.730679601327094	-7.75671003374577	8.71609046481816e-15	5.32833815059426e-13	RIBC2
NTF3	185.776871453861	4.34235647970738	0.559997133296002	7.75424769435758	8.88687208204998e-15	5.41436015494432e-13	NTF3
TPH1	532.789194541397	5.32914016290188	0.687292196989031	7.75382026196194	8.91685131428669e-15	5.41436015494432e-13	TPH1
UNC13A	100.402122219744	-7.19330267270401	0.92791126903963	-7.75214496548677	9.03531570320261e-15	5.46788199300523e-13	UNC13A
EPHB4	5204.33300924206	1.38636614760987	0.178862606785928	7.75101164252374	9.11633271019806e-15	5.49845966875291e-13	EPHB4
ELAVL3	96.1874827668297	-6.64735507116423	0.858463572618688	-7.74331641223506	9.68566036849216e-15	5.82237330284626e-13	ELAVL3
YWHAH	6615.06366123297	-2.44855118560526	0.31626340288947	-7.74212622527495	9.77678537081301e-15	5.85762615871235e-13	YWHAH
ENSCJAG00000004152	453.595242347595	-2.65547304797467	0.343189874910356	-7.73762060628478	1.01294578847343e-14	6.048829254745e-13	ENSCJAG00000004152
NDST2	1543.73525386062	2.02240444605746	0.261432169980383	7.7358668070927	1.0270093941467e-14	6.11257010364406e-13	NDST2
ARL6	901.924618305717	-2.87790707211806	0.372172035074442	-7.73273325477672	1.05261708719355e-14	6.24437386527909e-13	ARL6
DHDH	1322.12424662114	-2.98766748622475	0.38675126751752	-7.72503605586608	1.11821687214979e-14	6.61177805650799e-13	DHDH
SSB	3727.82916383516	-2.74358058944603	0.355427970623473	-7.71909026921371	1.1716290842514e-14	6.90495389065026e-13	SSB
GPC3	5508.88619536365	1.87618250528896	0.243272832088015	7.71225660171609	1.2361227525953e-14	7.26131521833996e-13	GPC3
SLC26A4	92.094630301312	-7.65962659677998	0.995149562592363	-7.69696022055888	1.393412516992e-14	8.15870173098496e-13	SLC26A4
SRI	2573.12252056275	-3.20357357699353	0.416272217751076	-7.69586208347254	1.4054334043656e-14	8.20245502081854e-13	SRI
ENSCJAG00000021762	2507.79190867401	-1.94427105404346	0.252783984189773	-7.69143290574863	1.45496226688835e-14	8.46412565195627e-13	ENSCJAG00000021762
NCOA6	1913.96743090807	1.71689019370616	0.223299980954667	7.68871625678603	1.48618646628443e-14	8.61797001060236e-13	NCOA6
DPF3	103.001207867434	4.06958412345263	0.529852591857072	7.68059680370574	1.58349135339569e-14	9.15278303433904e-13	DPF3
JAKMIP2	277.634012220091	-3.70987775483574	0.483448836496761	-7.67377533002006	1.67006494835337e-14	9.62234865131142e-13	JAKMIP2
NFIX	112.401017917086	-5.01357765082149	0.65361626681843	-7.67052153586353	1.7129840262597e-14	9.81158878637015e-13	NFIX
MAPK10	187.011684121653	-5.22377907994902	0.681025428083443	-7.67046113777263	1.7137908770692e-14	9.81158878637015e-13	MAPK10
RETREG3	818.482861549541	2.21342334885718	0.28865431858022	7.66807633346406	1.74594977742506e-14	9.93263668330713e-13	RETREG3
CD14	4398.25713519078	3.34452628181677	0.43615512708822	7.66820352232218	1.74421975774179e-14	9.93263668330713e-13	CD14
YPEL4	272.94468307193	4.34512406808751	0.567375636794722	7.65828454079284	1.88433038166555e-14	1.06861679569046e-12	YPEL4
HMOX2	2809.67558287746	1.84274739963362	0.240830316806134	7.65164213572418	1.98428818074182e-14	1.12177595772721e-12	HMOX2
ATP1A1	19336.9073487701	1.63844940385958	0.214172518476695	7.65013838149299	2.00763146423094e-14	1.13142580706065e-12	ATP1A1
GRIK3	94.9791029575517	6.86052675105967	0.896877745174719	7.64934439277807	2.02006557773509e-14	1.13488668625778e-12	GRIK3
RASSF2	720.510005874723	2.2908520679988	0.29988087321862	7.63920700713951	2.18563664611535e-14	1.22409227565355e-12	RASSF2
MSC	121.434207431237	4.41261663836789	0.578293557115846	7.63040947641743	2.34009234748056e-14	1.30653948589673e-12	MSC
LRRN1	4662.05893574796	-2.97042611544566	0.389868489677851	-7.61904640690538	2.55556582099147e-14	1.42244055604198e-12	LRRN1
HTR2C	56.8573676100719	-9.18712759495845	1.2081829364046	-7.60408653204305	2.86923233291779e-14	1.58723116232636e-12	HTR2C
ENSCJAG00000020216	3724.3443507916	-1.90318263570366	0.250279518671967	-7.60422844746675	2.86608589678513e-14	1.58723116232636e-12	ENSCJAG00000020216
TUSC3	2296.4012381002	-1.72909198920818	0.227456220824374	-7.60186722060799	2.91888141484291e-14	1.60975863716443e-12	TUSC3
FMO4	385.901349326289	2.80391047264972	0.368976285943977	7.59916173332464	2.98055089398603e-14	1.6387577689678e-12	FMO4
CELF4	231.568344862747	-3.41786130412587	0.450279653254516	-7.59053019478532	3.18599131264164e-14	1.74638806480788e-12	CELF4
ENSCJAG00000004888	293.186484921992	2.85326465197492	0.3760901482237	7.58665087466684	3.28280052809602e-14	1.79400074920253e-12	ENSCJAG00000004888
KIRREL1	2700.03660931828	1.88387956640745	0.248610729081727	7.57762777723142	3.51930352109633e-14	1.9174356404668e-12	KIRREL1
GLYCTK	511.838377125523	2.89262213047516	0.382356993276195	7.56523924327879	3.87151394167997e-14	2.10297838627279e-12	GLYCTK
ENSCJAG00000021016	1641.85950235576	-2.27054524823674	0.300195515974357	-7.56355484147438	3.92200346100535e-14	2.12400631879191e-12	ENSCJAG00000021016
ENSCJAG00000018730	5511.35684331448	2.66442580425729	0.35247625616155	7.55916393709116	4.05668356739797e-14	2.19036621121123e-12	ENSCJAG00000018730
CRELD1	1840.6687712557	2.40547835702095	0.318713563733095	7.54746151637087	4.43823624225954e-14	2.38922842963906e-12	CRELD1
C6orf89	742.327167097114	2.10580136937133	0.279258754773197	7.5406816559129	4.67521144531924e-14	2.50930842871688e-12	C6orf89
SGO2	2549.83569865143	-1.98246685585891	0.263176706361552	-7.53283557373574	4.96501178253568e-14	2.65694428742577e-12	SGO2
ENSCJAG00000022971	128.076790541354	3.14247860984796	0.417263861996646	7.53115449493016	5.02936375891537e-14	2.68341852154674e-12	ENSCJAG00000022971
PPP1R13B	1679.35184446247	2.2342877136831	0.296805825370819	7.52777581400788	5.16119057431583e-14	2.74563158752837e-12	PPP1R13B
SHISA2	1899.46613149138	-3.6625244318845	0.486703813634451	-7.52516074311124	5.26555038436904e-14	2.79290987152092e-12	SHISA2
ENSCJAG00000012391	114.043080845793	-8.01497020038684	1.06533480200534	-7.52342848961641	5.3358190042567e-14	2.82188152266174e-12	ENSCJAG00000012391
COMMD3	447.754982167451	3.31613086327576	0.441066245630779	7.51844172190798	5.54329445764633e-14	2.92303427629222e-12	COMMD3
DAPK2	283.540201245402	2.8225035868167	0.375970192567598	7.5072536137535	6.03806816413273e-14	3.17465076594664e-12	DAPK2
NFIB	171.935368587777	-3.19208339719632	0.425662723652114	-7.49909075854419	6.42620232389561e-14	3.3619540951731e-12	NFIB
ENSCJAG00000021340	76.626148612648	-5.54915939049161	0.739988482485457	-7.49898075690747	6.43159677739115e-14	3.3619540951731e-12	ENSCJAG00000021340
PIGX	1092.11314292724	2.1856280740742	0.292032949683765	7.48418312536638	7.19935124258291e-14	3.75240174302717e-12	PIGX
PTER	533.542749911509	2.42260662394563	0.323912942097653	7.47919057589018	7.47817633469268e-14	3.88600629027221e-12	PTER
ACTN1	12104.2495778219	1.30375151381726	0.174325623228859	7.4788289275505	7.49878113016929e-14	3.88600629027221e-12	ACTN1
ENSCJAG00000022291	1677.84235227136	-2.34592588451923	0.313739743120184	-7.47729905426925	7.58656429067586e-14	3.92023210366901e-12	ENSCJAG00000022291
NRARP	511.463675080447	-3.51311765278907	0.47052705670058	-7.46634567079667	8.24525738555577e-14	4.24842776260322e-12	NRARP
ENSCJAG00000006858	3708.6916133829	1.42269332341044	0.190605025790788	7.46409134548225	8.38764009709055e-14	4.28506236574875e-12	ENSCJAG00000006858
TSPAN33	1171.93732534801	2.31402321980337	0.310012817314272	7.46428241209638	8.37547921997593e-14	4.28506236574875e-12	TSPAN33
DDIAS	1001.75923059132	-2.40710360675163	0.32248352166846	-7.46426854401054	8.37636130280381e-14	4.28506236574875e-12	DDIAS
SPAG6	3599.60127535028	-3.1272317317911	0.419052886823288	-7.46261827593574	8.48198155489075e-14	4.32101851301977e-12	SPAG6
MAGI3	1052.48242645923	1.69087711665419	0.226697241535941	7.45874588150253	8.73498891880426e-14	4.43737437075256e-12	MAGI3
SPOCK3	159.205319772223	-6.22491500333603	0.835486721579969	-7.45064504623634	9.28849575822574e-14	4.70530147482705e-12	SPOCK3
ENSCJAG00000002153	74.225162475123	-5.23102647366378	0.702273101536451	-7.44870686662953	9.42595421473606e-14	4.76155905626191e-12	ENSCJAG00000002153
KLF5	2593.70887503979	1.8970959653131	0.254848753942399	7.44400722375859	9.76761553501817e-14	4.92036811615971e-12	KLF5
ENSCJAG00000019546	651.849292306676	1.52527633688206	0.204927058510203	7.44302069219485	9.84086655525065e-14	4.94345926065154e-12	ENSCJAG00000019546
LBH	958.973468775389	2.17938424487023	0.293126391092397	7.43496427172011	1.04596229651354e-13	5.23969001536812e-12	LBH
WRAP53	1086.48875736938	-1.8911593806991	0.254373082797348	-7.4345892258016	1.04893406049978e-13	5.24002128727228e-12	WRAP53
ANXA2R	140.173674154128	4.30050168729112	0.579057900334928	7.42672137760957	1.11322509485875e-13	5.54582910516097e-12	ANXA2R
CD109	3980.93900563213	2.35764881707346	0.317576833792488	7.42386901751784	1.13747652465579e-13	5.6510335111963e-12	CD109
ENSCJAG00000017703	3819.8436456871	-3.76609623726939	0.508016881867514	-7.41332891030097	1.23167908773951e-13	6.0855070324094e-12	ENSCJAG00000017703
LRRC9	623.232571079	-3.99932762763135	0.539451852442611	-7.41368781944597	1.22834874238948e-13	6.0855070324094e-12	LRRC9
FAM122C	151.249445509623	3.70300250609448	0.500051546161544	7.40524158863056	1.30911923840051e-13	6.4504525533647e-12	FAM122C
SOX3	64.2795300317147	-8.25251113342712	1.11517879937041	-7.40016859904994	1.36011698752243e-13	6.68347404713338e-12	SOX3
ME3	363.090848932917	2.1622188168613	0.292371588909704	7.39544777563554	1.40932541971609e-13	6.89538317000842e-12	ME3
GNB5	453.304516996073	1.91477438823261	0.25891772645551	7.39530048577662	1.41088853816852e-13	6.89538317000842e-12	GNB5
GRASP	654.962716890411	2.28720440551965	0.309319803027589	7.39430318761599	1.42151730825007e-13	6.92855219918424e-12	GRASP
C9orf3	608.202790966681	1.42154318783718	0.192510934202148	7.38422050533752	1.53349121850326e-13	7.45417267775953e-12	C9orf3
AKAP13	5830.15583949227	2.01212148337175	0.272522750288008	7.3833156360168	1.54395412699744e-13	7.48485718448168e-12	AKAP13
NGFR	687.630052671492	4.50421898076477	0.610108010963866	7.38265831594127	1.55159860283367e-13	7.50175045670306e-12	NGFR
PIK3R1	406.155199837841	2.29048611431122	0.310392168409951	7.37932959470182	1.59088553231258e-13	7.67113093308155e-12	PIK3R1
ITGB2	153.321041258027	-4.26549652976096	0.578322886549608	-7.37563155283337	1.63567795310009e-13	7.86608432165521e-12	ITGB2
HMGB3	4765.57077784043	-2.11409448153363	0.286687185532482	-7.37422036358896	1.65309563038619e-13	7.92870388254910e-12	HMGB3
ENSCJAG00000017583	3549.77991621245	1.70269925815068	0.230932533020383	7.37314589625357	1.66647937671489e-13	7.97169471609454e-12	ENSCJAG00000017583
SEMA6C	2170.12144231883	1.34368462236654	0.182381889331238	7.36742352704863	1.73957161320193e-13	8.29932128901681e-12	SEMA6C
ERICH3	137.128343104607	-7.54524294333305	1.02483803717274	-7.36237597518179	1.80665259348848e-13	8.5966155332378e-12	ERICH3
RAD51	1226.9650133138	-2.07898417065616	0.282429518312213	-7.3610725361856	1.82438391702524e-13	8.65814198937716e-12	RAD51
ERBB2	3387.51059467038	-3.68909511935002	0.501734376059774	-7.35268559495816	1.94263517160929e-13	9.19513981228398e-12	ERBB2
DYNLT3	495.422938960527	-2.37780730762109	0.323483037014547	-7.35063986528036	1.97260245383761e-13	9.31254257919044e-12	DYNLT3
EMID1	1081.79473861944	2.03788148993066	0.277408930349347	7.34612792516924	2.04031111567813e-13	9.60704194781707e-12	EMID1
RSPH1	279.603285017231	-2.87570000089078	0.391910367683468	-7.33764717144044	2.17381309902731e-13	1.02089962051715e-11	RSPH1
ENSCJAG00000019392	907.175439483097	1.77058871441327	0.24139424036356	7.33484242103962	2.21982512818217e-13	1.03980068471785e-11	ENSCJAG00000019392
PTPN13	1868.75005126574	-4.09029330686267	0.557921242111649	-7.33130950773898	2.27914614036935e-13	1.06482180039951e-11	PTPN13
FAM213A	3719.61405289159	2.71020116085498	0.369800733792944	7.32881498924352	2.32196668350401e-13	1.08202447468505e-11	FAM213A
SPP1	134.432265158574	-6.0584615878213	0.826710399586454	-7.32839648666803	2.32922764294672e-13	1.08261060084797e-11	SPP1
ENSCJAG00000009956	135.634375556845	-5.00173730560005	0.682728517620906	-7.32609987206852	2.36947239533207e-13	1.09848496600048e-11	ENSCJAG00000009956
STK40	745.123835600724	1.79763863520156	0.245433441920295	7.32434268588937	2.40072497761674e-13	1.11011985247026e-11	STK40
SLC24A5	110.119791969935	-4.46074159024547	0.609084944293834	-7.32367731633427	2.41266435437014e-13	1.11278744160387e-11	SLC24A5
CDK1	1827.89580676392	-3.91700509713284	0.535416315367226	-7.31581198538241	2.55829653308572e-13	1.17694693055275e-11	CDK1
VWA5B1	161.506680293353	-7.36062712762528	1.00688780348672	-7.31027538732359	2.66595438388005e-13	1.22335423305071e-11	VWA5B1
ZBTB44	2673.63296431056	-2.31896438226866	0.317237752032933	-7.30986261063887	2.67415666496278e-13	1.22400358619134e-11	ZBTB44
EVX1	278.30196285119	4.06222326372456	0.557043516398682	7.29247023641361	3.04322813443035e-13	1.38940699180549e-11	EVX1
AP4B1	640.942545914564	1.71297072783385	0.234989776031753	7.28955428087385	3.10982123814757e-13	1.4162251567867e-11	AP4B1
ATP9B	1401.26580408272	2.14306597107277	0.294177398374747	7.28494433261238	3.21803152101078e-13	1.46181310956948e-11	ATP9B
TUB	1816.44519076317	3.47335838621532	0.477371110845656	7.27601295365846	3.43830588225956e-13	1.55794995680073e-11	TUB
LRRC10B	441.011055674473	-4.92242163658004	0.676653987721317	-7.27465104160054	3.47317078493083e-13	1.56980355727926e-11	LRRC10B
BACH2	91.1914826394972	-4.85386218251489	0.667623561762264	-7.27035781916174	3.58536505957347e-13	1.6164618371087e-11	BACH2
GXYLT2	195.380349773322	3.86479000575182	0.53163152628162	7.26967799066253	3.6034543661403e-13	1.62056598600933e-11	GXYLT2
RALGDS	9148.38398481181	1.93345446970713	0.266028713778485	7.26784128767794	3.65277590623421e-13	1.63866071375691e-11	RALGDS
FHAD1	1315.36728801482	-2.079886902554	0.286195881408729	-7.26735441585065	3.66596079946156e-13	1.64049471606674e-11	FHAD1
ENSCJAG00000016442	781.03804365891	3.49498618316766	0.481351523760351	7.26077722963167	3.84872358377924e-13	1.71801685915532e-11	ENSCJAG00000016442
ENSCJAG00000015882	656.885343831284	1.67970180172542	0.231415606368483	7.25837737603068	3.917613078231e-13	1.74445022846464e-11	ENSCJAG00000015882
RFK	800.35077992375	-2.52593798535983	0.348450803078217	-7.24905198394057	4.19698796516042e-13	1.8642482995986e-11	RFK
TERF1	1445.93426782951	-2.73427332593762	0.377411484697878	-7.24480689326779	4.33055768325636e-13	1.91885202112642e-11	TERF1
ANKRD29	88.2936743194955	3.75716433120887	0.51864557810435	7.24418464135239	4.35048409282738e-13	1.92295662083453e-11	ANKRD29
PCDHAC2	648.672294622505	-4.87324284674617	0.67344109534524	-7.23633125514549	4.60984595039127e-13	2.03261520462974e-11	PCDHAC2
FRAT2	1169.24069879204	1.40109270990923	0.193628912619016	7.23596848713404	4.62218650452793e-13	2.03308564445504e-11	FRAT2
DCK	588.076152110188	-2.99438367257686	0.414328007800754	-7.22708486078697	4.93471771894817e-13	2.16527249010976e-11	DCK
CNTN2	633.322831833674	-3.36498032710371	0.465767253568018	-7.22459619332666	5.02593002490942e-13	2.19994228323341e-11	CNTN2
RTN4RL1	1117.51426200662	3.59155188792447	0.498484415614219	7.20494317460066	5.80680610892749e-13	2.53318948431434e-11	RTN4RL1
C9orf116	478.280913915781	-2.27823237088028	0.316212866155149	-7.20474280057433	5.81535126154006e-13	2.53318948431434e-11	C9orf116
MLF1	3858.34913427946	-2.47145044026039	0.343138324427629	-7.2024902621498	5.9122666020393e-13	2.56920038316089e-11	MLF1
SLC39A12	316.539752702875	-2.09046313363085	0.290542662447085	-7.19502986592054	6.24470946672548e-13	2.70714159910883e-11	SLC39A12
TF	7572.39221291866	-1.48629514125531	0.206779499882054	-7.18782636626496	6.58309040757754e-13	2.84698926643294e-11	TF
ALS2CR12	181.495549461666	-6.4350849200717	0.895706698076272	-7.18436619251867	6.75196713984101e-13	2.91303768899265e-11	ALS2CR12
BCKDHB	973.104388765264	-1.82994409300539	0.255041455597503	-7.17508488460535	7.22623361739039e-13	3.1102123402391e-11	BCKDHB
PHKA1	1130.39447156171	2.51219832662449	0.350146257652081	7.17471134339729	7.24599059499938e-13	3.11129034262426e-11	PHKA1
ENSCJAG00000022857	199.937270122246	-2.48514062802942	0.346581474693391	-7.17043699530664	7.47587457522549e-13	3.20237344630918e-11	ENSCJAG00000022857
INTS6L	586.195523016088	-2.64333815639092	0.368996784853712	-7.16358045623315	7.85966985373977e-13	3.35879824981856e-11	INTS6L
CA11	311.763175588224	-2.44853884884169	0.342224209341639	-7.1547797671945	8.38073606077278e-13	3.57300695319093e-11	CA11
TCP11	1422.66757512181	2.5584748833977	0.357748257601805	7.15160683254938	8.57679309801716e-13	3.64796902664249e-11	TCP11
ENSCJAG00000022000	368.047647897861	-2.43890190703911	0.341433195599921	-7.14313059910238	9.12288713388194e-13	3.87110933111593e-11	ENSCJAG00000022000
ENSCJAG00000008144	1950.43186260431	1.84237517324156	0.258077487583942	7.13884496663939	9.4118412760434e-13	3.9843461401917e-11	ENSCJAG00000008144
FMN2	105.596074308584	-4.38578643752847	0.614981254558214	-7.13157743430587	9.92251049446452e-13	4.19069213717033e-11	FMN2
ELMOD3	840.035714307662	1.68189974232014	0.235850944760218	7.13119781661282	9.94991972451289e-13	4.19244982037069e-11	ELMOD3
KLF15	124.436607405003	-3.13922235942323	0.440904828682497	-7.11995459156978	1.07962626381272e-12	4.53845688615351e-11	KLF15
IFI16	2976.88172399102	2.33548734297713	0.328226335394477	7.11547822684684	1.11525452072127e-12	4.67732558760170e-11	IFI16
TTLL13P	329.487325537661	2.23029616175569	0.313649451014195	7.11079249316063	1.15378502773738e-12	4.8276935476139e-11	TTLL13P
DLGAP3	285.003794421129	-3.02024163694521	0.424837486041338	-7.10916935576473	1.16743423945209e-12	4.87349747089793e-11	DLGAP3
ENSCJAG00000015226	19070.8934068536	-2.24980947970114	0.316964734240806	-7.0979804270336	1.26593107457167e-12	5.27247136231535e-11	ENSCJAG00000015226
SMYD2	1186.46801982548	2.1090883444864	0.297169866975156	7.09724833797745	1.27265258431528e-12	5.28825269712945e-11	SMYD2
ID1	4906.6653798043	2.21261672166837	0.312037095340708	7.09087718962535	1.33264569099907e-12	5.52481204401776e-11	ID1
MYO3B	280.531649609669	2.7323915431815	0.385741616122725	7.08347616377534	1.4058258336749e-12	5.8148309826819e-11	MYO3B
ENSCJAG00000000277	426.88240027816	2.70917584084956	0.382568006663165	7.08155358959452	1.42547222851609e-12	5.88260095401811e-11	ENSCJAG00000000277
ATP7A	1181.76273593929	3.16944482716923	0.447592884765824	7.08108849591622	1.43026524479222e-12	5.8889048914573e-11	ATP7A
ENSCJAG00000021575	97.5620354867815	3.51025386448975	0.496069056221371	7.07613954240133	1.48225609801009e-12	6.08906753337446e-11	ENSCJAG00000021575
MOGAT2	55.2045409721177	6.82901404688097	0.967374732669299	7.05932645980686	1.673115815123e-12	6.85749332043823e-11	MOGAT2
SLC35F4	40.4144365577046	-7.17171323180311	1.01699752291075	-7.05184926240229	1.76555411631297e-12	7.21995531373881e-11	SLC35F4
GPR160	1276.21116488922	-3.50118488884271	0.497204981914844	-7.04173332165516	1.89862952302909e-12	7.74658027563498e-11	GPR160
CDC6	2311.23238776366	-2.35988181892312	0.335219963719105	-7.03980094962532	1.92514648680251e-12	7.83704102550712e-11	CDC6
MOK	704.249628170763	-1.54478374018238	0.219491904244944	-7.03799871569961	1.95020485599906e-12	7.92116990384842e-11	MOK
ENSCJAG00000004107	708.135971207589	-4.39742723655965	0.625977536919511	-7.02489622582907	2.14225408777102e-12	8.68166521772192e-11	ENSCJAG00000004107
AFG1L	423.784794426402	2.7334735466882	0.389392739023776	7.01983697369687	2.22127271646507e-12	8.98171124859441e-11	AFG1L
EPCAM	7454.2843949271	-2.53792859578889	0.362286159111823	-7.00531480973728	2.46431095001987e-12	9.94214399835755e-11	EPCAM
LRP3	257.766519989452	-3.51653627882941	0.502266487305834	-7.00133568077013	2.53533667664047e-12	1.02058619702085e-10	LRP3
ENSCJAG00000009049	678.224072044066	2.05708299564737	0.294112946354226	6.9941939691762	2.66788243029038e-12	1.07154992756919e-10	ENSCJAG00000009049
GOLIM4	2640.67377264393	1.96881820715102	0.2816726000336	6.98973988565509	2.75396353340247e-12	1.10366618580845e-10	GOLIM4
AADAT	523.305884929972	-1.96883462623554	0.282238909225209	-6.97577322574094	3.04193068063358e-12	1.21636758081033e-10	AADAT
LRRC18	401.431866436528	-5.29483208942253	0.759112869093069	-6.97502611930212	3.05813994511434e-12	1.21745023775258e-10	LRRC18
TMEM132E	95.1898998444474	6.19183562221957	0.887702754046819	6.97512269055437	3.05603997287157e-12	1.21745023775258e-10	TMEM132E
ARHGEF5	675.395466767582	1.64358633371484	0.235815669233308	6.96979271588918	3.17408302395449e-12	1.26082408048448e-10	ARHGEF5
CCNDBP1	890.380712172281	2.02589644603798	0.29076030270946	6.96758266915943	3.22432993256615e-12	1.27796848360215e-10	CCNDBP1
S1PR3	237.771451062599	-2.65525630921051	0.381473796944646	-6.96052082863193	3.39017031796206e-12	1.34075288408175e-10	S1PR3
CYP2R1	645.772765799748	1.9581896319187	0.281403489638221	6.95865440203388	3.43538095778068e-12	1.35565996045113e-10	CYP2R1
ENSCJAG00000032348	767.775493179048	2.37900068240416	0.342045074926073	6.95522566117447	3.51998133936289e-12	1.38601186624608e-10	ENSCJAG00000032348
ENSCJAG00000007227	421.93902602804	-3.06541436274801	0.441716651290748	-6.93977542795931	3.92723736346415e-12	1.53964779592853e-10	ENSCJAG00000007227
ENSCJAG00000035099	615.845759746965	-2.41093230867417	0.347399050739362	-6.93995076711647	3.9223661319749e-12	1.53964779592853e-10	ENSCJAG00000035099
ENSCJAG00000020488	1061.63945152897	-1.59539839215286	0.229942935137494	-6.93823618107201	3.97025571923269e-12	1.55313647810504e-10	ENSCJAG00000020488
TMC7	792.057902594763	1.88761124822965	0.272319618594907	6.93160212976647	4.16100882424559e-12	1.62423448347283e-10	TMC7
HNF1B	613.227449927555	3.29425762870341	0.475393427868691	6.92953969404331	4.22212149309764e-12	1.64453000014088e-10	HNF1B
ENSCJAG00000005738	1221.10974317221	3.91325917282028	0.565169110803398	6.92404998436223	4.38910929322671e-12	1.70588786625109e-10	ENSCJAG00000005738
SCUBE3	1856.46162444241	2.66270279960598	0.384812342610438	6.91948387503138	4.53292077583096e-12	1.75799340368464e-10	SCUBE3
POU6F1	335.536821972249	2.30174644345831	0.332792341060763	6.91646459206837	4.63054085362997e-12	1.7919994367889e-10	POU6F1
PPP1R14A	811.584240777078	1.93508113647951	0.280229072039126	6.90535468857183	5.00781463162568e-12	1.93385287080808e-10	PPP1R14A
WWC1	1558.1953866523	-2.01866786686782	0.292347009433532	-6.90504024918639	5.01891957056611e-12	1.9339384469985e-10	WWC1
PNMA3	189.736484202612	3.99791362355827	0.579009870169911	6.90474174884977	5.02948392837029e-12	1.9339384469985e-10	PNMA3
C20orf194	4538.22772659948	2.24786929452609	0.326029666324242	6.89467716195663	5.3987266435679e-12	2.07150289978943e-10	C20orf194
KANSL1	2326.19062362428	1.5503416839597	0.224904670456468	6.89332809680259	5.45019715441191e-12	2.08681221831559e-10	KANSL1
MID2	392.05931456725	2.12818049204379	0.308852726616095	6.89059965686859	5.55576893853633e-12	2.12272747960941e-10	MID2
GNAI1	1070.68719475201	-2.89781994838479	0.420808672168158	-6.88631233157381	5.72572083087474e-12	2.18303698655381e-10	GNAI1
CFAP45	2224.89486414972	-4.72524644488391	0.686608065668712	-6.88201418123719	5.90121369444408e-12	2.24520016383132e-10	CFAP45
ENSCJAG00000011188	718.029627835537	-2.05498485120361	0.298677342682176	-6.88028369594252	5.97334816872477e-12	2.26786022894279e-10	ENSCJAG00000011188
ENSCJAG00000023011	1699.97101292097	-1.94702725707627	0.283353419518067	-6.87137377903473	6.35865398003215e-12	2.40907491335924e-10	ENSCJAG00000023011
CGN	1301.01553652903	-2.24912847641072	0.327362507547724	-6.87045224958401	6.39986839324387e-12	2.41960642775178e-10	CGN
GNRH2	56.5444367860195	4.62431046900111	0.673557127243551	6.86550595630326	6.62560002254214e-12	2.49970859427876e-10	GNRH2
TSPAN11	64.0169049524416	4.44336950181853	0.647328392958181	6.86416593209065	6.6880855286105e-12	2.50234303782078e-10	TSPAN11
TBC1D8B	422.987043040401	-2.40793801385735	0.35075318073277	-6.86504968772299	6.64681137911603e-12	2.50234303782078e-10	TBC1D8B
TCF7L1	1294.99010148122	-2.00943821361948	0.292726636367657	-6.86455540416104	6.66986510318069e-12	2.50234303782078e-10	TCF7L1
PCGF6	798.36432367552	-1.45860213880785	0.212493935239209	-6.86420596976508	6.68621022424504e-12	2.50234303782078e-10	PCGF6
SLC17A4	360.845071095822	3.19157527040453	0.465120654162567	6.86182228598481	6.79876120888198e-12	2.53848570685254e-10	SLC17A4
DLG2	187.572973083906	-5.3894519878777	0.787272063666316	-6.84573000441434	7.60868632962343e-12	2.83502167909977e-10	DLG2
CHAF1A	2433.3527061929	-2.62997380035396	0.384564342388953	-6.8388394618604	7.98372908883334e-12	2.96863031727877e-10	CHAF1A
VPS37B	639.25074416887	1.88983107396079	0.276562955586128	6.83327624249466	8.29969117324288e-12	3.07976606210416e-10	VPS37B
ZSCAN10	1559.42293584754	-2.09000772514485	0.306329781790197	-6.8227376160777	8.93217128294321e-12	3.30765455680899e-10	ZSCAN10
PPP1R14C	40.409929919574	-8.54366398965786	1.25230831387195	-6.82233272351448	8.95739042924136e-12	3.31019629100284e-10	PPP1R14C
ATP6V1G2	147.462550437153	-3.96839743637371	0.582001244941797	-6.81853771080949	9.1971835515071e-12	3.39186110772759e-10	ATP6V1G2
ENSCJAG00000036175	136.053894961435	-6.06322466772431	0.889522765607078	-6.81626699411825	9.34365750495873e-12	3.43884733560052e-10	ENSCJAG00000036175
FRAS1	2191.19006231372	-4.16492453480916	0.611794894437126	-6.80771378231433	9.91618942856264e-12	3.64212953471891e-10	FRAS1
ENSCJAG00000037392	382.372369243912	2.81623965737105	0.413940666972584	6.80348630147417	1.02117204504051e-11	3.74305216671963e-10	ENSCJAG00000037392
POFUT1	2710.74795915377	1.10422876840839	0.162555958726376	6.79291474185264	1.09890329657885e-11	4.01980163296206e-10	POFUT1
SELENOT	3034.01721063689	-2.09280389197041	0.308552950650949	-6.78264099421268	1.1799860733613e-11	4.30766575850156e-10	SELENOT
UBL3	806.755994107903	-2.13603418932164	0.314947653217439	-6.78218798425822	1.18369310227528e-11	4.31246897099644e-10	UBL3
FGD5	713.315843407271	2.35765124711535	0.347670974560096	6.78127143083617	1.19122827992054e-11	4.33117153227562e-10	FGD5
KIF23	2580.75361289986	-2.43245809074058	0.358754105370736	-6.78029339406968	1.19932074494129e-11	4.33437882049523e-10	KIF23
CCDC40	2396.53999603279	2.81974070212632	0.415842013433736	6.78079802192868	1.19513865518152e-11	4.33437882049523e-10	CCDC40
CHRNA10	80.7906445003662	-3.78985494534348	0.558938973104014	-6.78044496395892	1.19806310969846e-11	4.33437882049523e-10	CHRNA10
METTL21A	416.322947541032	-1.86973113157281	0.275875230456474	-6.77745199697369	1.22313771008069e-11	4.41161309271904e-10	METTL21A
SPRY2	1172.16262392919	-4.56248572701254	0.673568430095434	-6.77360387327847	1.25613312652179e-11	4.52157780512852e-10	SPRY2
MYEF2	688.153844021879	-2.80880046669524	0.414702703989909	-6.77304594272331	1.26098885588734e-11	4.53001454722557e-10	MYEF2
GPATCH3	1374.26880084209	2.40173109772475	0.355353872179074	6.758702481549	1.39232968880226e-11	4.99190330176142e-10	GPATCH3
NOTO	619.154029360733	-8.82215036210907	1.30613925552273	-6.75437195904378	1.43455290264591e-11	5.13308076315799e-10	NOTO
RCC1	1643.32271505279	-1.78147297821371	0.263770655670096	-6.75387098571662	1.43951765931239e-11	5.14064583525536e-10	RCC1
LMNB1	4327.5815305472	-1.78776737823249	0.265300295060134	-6.73865582330872	1.59858561139771e-11	5.69740966718308e-10	LMNB1
TAC1	119.797094371709	-5.82888785422633	0.86637492548206	-6.72790460894638	1.72123694862288e-11	6.12244322119627e-10	TAC1
C14orf37	1785.71979856209	2.77139955384416	0.412170298908438	6.72391863553424	1.76901239970626e-11	6.27999401895721e-10	C14orf37
MCTP2	231.645672987791	-4.45201465735084	0.662904204979754	-6.71592459952311	1.86877413907466e-11	6.62111450374703e-10	MCTP2
WDR86	111.950914234578	-4.48909983664546	0.668612667127286	-6.71405143419285	1.89293535676503e-11	6.69356788703931e-10	WDR86
FAM78A	563.999624385685	2.84911235002222	0.42448317814854	6.71195584816609	1.92032806980287e-11	6.77714215476026e-10	FAM78A
TBC1D14	1822.35553697883	1.91740612206543	0.285707433019026	6.71108238873768	1.93185986516144e-11	6.80452359537528e-10	TBC1D14
ENSCJAG00000020289	150.083478280954	-2.6679836165001	0.397606655107313	-6.7101080483173	1.94480354712367e-11	6.83676163135055e-10	ENSCJAG00000020289
GSAP	132.146126343266	2.9960554472644	0.446606910906143	6.70848429368356	1.9665633223714e-11	6.8998060224992e-10	GSAP
CARF	261.302857179833	3.11984459525263	0.465167046772506	6.7069338142055	1.98756354259543e-11	6.95994581110019e-10	CARF
TENM4	3043.42782137148	-3.00338791666639	0.448014759491754	-6.70377002774094	2.03109833185653e-11	7.09656623516978e-10	TENM4
DNA2	1123.90520470136	-2.00755086266566	0.299476704049019	-6.70352930803277	2.0344486767122e-11	7.09656623516978e-10	DNA2
CA14	347.720533753297	-2.76643113067099	0.413167565774721	-6.69566384157893	2.14694747051227e-11	7.47452715892245e-10	CA14
ZACN	993.807748512205	-2.45399754314905	0.367005017337184	-6.6865503936543	2.28492488746972e-11	7.93956366486107e-10	ZACN
NODAL	464.84929907275	-4.28328231635917	0.640802358961348	-6.68424867115311	2.32112378335565e-11	8.04983582866072e-10	NODAL
LRR1	281.870126613607	-2.69230332307176	0.402853719318085	-6.68307922694383	2.33972996492715e-11	8.09878890355015e-10	LRR1
ENSCJAG00000005169	343.093278952665	-7.77123702934909	1.16295654560903	-6.68231075244461	2.3520360231903e-11	8.12578882034747e-10	ENSCJAG00000005169
MRFAP1	6588.78346305913	-1.30539936908585	0.195427371817552	-6.67971613671675	2.39405515403015e-11	8.25514161525427e-10	MRFAP1
BACE2	121.994619621752	-4.41144796497649	0.660508097311161	-6.67887037711558	2.40791016049708e-11	8.28707096076417e-10	BACE2
ENSCJAG00000001323	4541.89920843144	2.01577242274131	0.302096234820681	6.67261683661115	2.51281850807378e-11	8.63165123325762e-10	ENSCJAG00000001323
FBXO5	751.580634814246	-1.89574097256682	0.284262987181697	-6.66896872984411	2.5760712800615e-11	8.83210446095611e-10	FBXO5
PSRC1	731.000598169114	-1.70113243221209	0.255305599648343	-6.66312229169758	2.68070415219571e-11	9.17340012916461e-10	PSRC1
SLC17A6	44.6736376244188	-7.73158619416514	1.1607654844543	-6.66076507073253	2.72405781858563e-11	9.30410202658585e-10	SLC17A6
MICU1	2856.48658983752	1.58115374136077	0.237425464011876	6.65957945135017	2.74612221439391e-11	9.36173308400375e-10	MICU1
IER3	1820.20173344918	2.07731581870906	0.312247888980259	6.65277778336044	2.87612282208961e-11	9.78641490067245e-10	IER3
ZZEF1	1676.39134390897	1.89544304482009	0.285461344494762	6.63992894791004	3.13834398696029e-11	1.0658549051006e-09	ZZEF1
SPATS2	1384.90338055615	1.94133851722032	0.292457997812334	6.63800795923539	3.17950700438883e-11	1.07780506235241e-09	SPATS2
ZDHHC6	2429.62005564909	-1.85714144155934	0.279871105149997	-6.63570267664467	3.22960260613195e-11	1.09273270917418e-09	ZDHHC6
NAGS	178.639447703581	-3.87275639139059	0.583731860229456	-6.63447835427087	3.2565213222191e-11	1.09977725702059e-09	NAGS
CCBE1	129.002904922546	-4.03967448249766	0.609002510490457	-6.63326408826186	3.28343577468623e-11	1.10679403291012e-09	CCBE1
PTK2B	207.949923425399	-2.55090148973668	0.385406552579461	-6.61872890500675	3.62300562632998e-11	1.21897916912751e-09	PTK2B
PMAIP1	1036.11719203874	-4.66987731754545	0.706182362968304	-6.61284897843739	3.76993013278701e-11	1.26605065204248e-09	PMAIP1
SLC30A4	286.815001401654	2.94520687447873	0.445527532738972	6.61060576070903	3.82750554138163e-11	1.28299693184528e-09	SLC30A4
ARHGEF2	1549.38770435812	2.160996339374	0.326913443099515	6.61030124330548	3.83538744968647e-11	1.28325375264649e-09	ARHGEF2
FAM168A	724.458484339317	2.22924085563503	0.337280492983814	6.60945682305444	3.85732699085154e-11	1.28820435098179e-09	FAM168A
CITED1	396.541515983437	5.22034212432667	0.789918324923079	6.608711254844	3.87680022839271e-11	1.29231451605978e-09	CITED1
SNX1	1665.74879308437	2.03613628609828	0.308382680279986	6.60262854012953	4.03930771874305e-11	1.34400139114045e-09	SNX1
CHRNB3	284.566640188076	1.82394981996578	0.276351383876199	6.60011104117675	4.10849937542868e-11	1.36450603566263e-09	CHRNB3
BCHE	53.7466671317714	-6.64835243304839	1.0076577803724	-6.59782771745318	4.17225692700236e-11	1.38313384966104e-09	BCHE
MMACHC	192.495348403491	2.55377498881947	0.387088421152395	6.59739441757691	4.18446483414324e-11	1.38463557465943e-09	MMACHC
NNT	1178.84930995949	-1.95505405610942	0.296563505315928	-6.59236224641569	4.32882782977064e-11	1.42978170480007e-09	NNT
NPPC	567.599749355537	3.20386654722422	0.48601908260373	6.59205916372723	4.33767656229585e-11	1.4300851759496e-09	NPPC
ENSCJAG00000014291	622.749249909166	-2.12001211818264	0.32165494269996	-6.59095147236767	4.37016725450165e-11	1.4381678151037e-09	ENSCJAG00000014291
MINK1	3754.01531896985	1.82053971887462	0.276230312226956	6.59065873038157	4.37879363690074e-11	1.43838186608138e-09	MINK1
LGR5	59.0242117030815	-6.69622426499587	1.01629454198028	-6.58886178011749	4.43211148827288e-11	1.45061158946485e-09	LGR5
TMCC2	426.17840469541	1.89560533215654	0.287693145272474	6.58898330845253	4.42848564562466e-11	1.45061158946485e-09	TMCC2
SNORD115_31	36.2354002305205	9.19939145659261	1.39644864575762	6.58770480714789	4.4667759755778e-11	1.45930865839801e-09	SNORD115_31
ENSCJAG00000002472	1466.1221837538	-2.82223966091393	0.428487819897507	-6.58651081748133	4.50282763461808e-11	1.46842664670348e-09	ENSCJAG00000002472
PEMT	893.800700860053	2.15948007438392	0.327884853540331	6.58609280382113	4.51551641338549e-11	1.46990655232841e-09	PEMT
ENSCJAG00000022611	190.921861352459	3.29989911466134	0.501106500689477	6.5852251170579	4.54196676697775e-11	1.47585276893111e-09	ENSCJAG00000022611
TMEM47	665.174098276736	-3.19537086766715	0.485358259928726	-6.58353041758553	4.59406546038769e-11	1.49009669986747e-09	TMEM47
RCOR3	858.659633226256	1.40116806066222	0.2129457253245	6.57993044249672	4.70668404151739e-11	1.52388402162881e-09	RCOR3
NUP133	3586.77533311609	-1.10927290936337	0.168644293408776	-6.57758935651978	4.78136523741405e-11	1.54528925970475e-09	NUP133
DR1	1150.2332239146	-2.08228332418076	0.316875542370671	-6.57129707330007	4.98788302122185e-11	1.60914995357272e-09	DR1
FBXL7	197.536126149901	2.06704053250038	0.314655320691833	6.56922161034992	5.05789613516667e-11	1.62882319467135e-09	FBXL7
VPS16	3364.44938524178	2.04892181103469	0.31209035415708	6.56515583946382	5.19784724935031e-11	1.67090868618152e-09	VPS16
STARD7	4385.6592449449	-1.58684614296249	0.242003737213814	-6.55711420506076	5.48590008577796e-11	1.76036872147544e-09	STARD7
ENSCJAG00000019018	1573.84175049396	-3.93839091591593	0.601071115875841	-6.55228776078713	5.66622186803664e-11	1.81500257847554e-09	ENSCJAG00000019018
HYDIN	996.236208887915	-3.06968073577959	0.468520080345393	-6.55186589551643	5.68225600998522e-11	1.81691143411478e-09	HYDIN
PPAT	1592.89848700249	-1.759826953109	0.268663903229643	-6.55029176586023	5.74247782096464e-11	1.83190685877452e-09	PPAT
ENSCJAG00000021415	178.26294790707	-3.55934186135998	0.543401839942899	-6.55011006538734	5.74946923625585e-11	1.83190685877452e-09	ENSCJAG00000021415
TBC1D8	947.289228497811	-1.74705265063241	0.266909184773763	-6.54549468619165	5.92987668378561e-11	1.88605636887813e-09	TBC1D8
SFRP2	4461.51915096474	-3.26905571658735	0.499700342541857	-6.54203217063739	6.06884431285932e-11	1.92685806933283e-09	SFRP2
SLC6A4	262.493297513896	-5.66588459405967	0.866239243259761	-6.54078493689373	6.11967816631541e-11	1.93958305889863e-09	SLC6A4
CACNB2	414.892928696593	2.71002947827549	0.415358915154308	6.52454872015614	6.82065776832857e-11	2.15796038936908e-09	CACNB2
DACH2	391.506249217399	3.15716365536868	0.484014601590656	6.52286861799838	6.8975278509705e-11	2.1784591464869e-09	DACH2
IFNAR2	336.382267290926	1.8220044417689	0.279405749173242	6.52099839448609	6.98409326353162e-11	2.20194297053373e-09	IFNAR2
TGFBRAP1	917.078281946081	1.88806197651557	0.289847767777716	6.51397797882482	7.3186231233303e-11	2.30338655159055e-09	TGFBRAP1
ENSCJAG00000009606	139.944999284521	-5.92124971432463	0.909116274809452	-6.51319295275591	7.35699057820766e-11	2.31142801545988e-09	ENSCJAG00000009606
ENSCJAG00000003489	40.4319000746565	-4.4394078755034	0.681693726274416	-6.51232027580128	7.39987277702977e-11	2.32085748975574e-09	ENSCJAG00000003489
CHMP2A	3399.77750881222	2.14564576799875	0.3299188325171	6.50355650093888	7.84429395074592e-11	2.45597217200958e-09	CHMP2A
B4GALNT2	130.322867879938	5.87817619353629	0.904032955550683	6.50217025545895	7.91694231813027e-11	2.47442179835635e-09	B4GALNT2
MSX2	2361.55002435372	4.02036502859287	0.618354199910672	6.50171864147386	7.94075162945413e-11	2.47756946168816e-09	MSX2
CPM	57.340120943419	5.12547905746027	0.789566651235051	6.49150904416103	8.49808083955596e-11	2.64688065389555e-09	CPM
SLC25A44	752.255148908321	1.47782232047877	0.227679532179774	6.49080005712544	8.53817311941475e-11	2.65478300061251e-09	SLC25A44
HECTD4	5352.6024781028	2.45900180203128	0.378873281508827	6.49030143334083	8.56648034807947e-11	2.65900011355017e-09	HECTD4
STARD8	486.973366067467	3.65315768410755	0.562892722342775	6.48997142635458	8.58526552249064e-11	2.66025220674564e-09	STARD8
UCHL5	513.409498045482	-2.48074284957945	0.382327259340662	-6.48853250447688	8.66764586269684e-11	2.67721389022184e-09	UCHL5
ENSCJAG00000016452	108.251787883371	2.11535319274622	0.326015906986114	6.48849687213673	8.66969564095351e-11	2.67721389022184e-09	ENSCJAG00000016452
RASGRP2	324.257856317931	-3.36286441100845	0.518306527637771	-6.48817684456919	8.68812673465787e-11	2.6783192740653e-09	RASGRP2
ARHGAP42	1844.81613028585	2.34207131032186	0.361088477751126	6.48614246820719	8.80619002825325e-11	2.71008243975289e-09	ARHGAP42
ENSCJAG00000022539	145.205638802749	-5.82380614749693	0.89861605147926	-6.48086147349588	9.12003775579861e-11	2.80188689758215e-09	ENSCJAG00000022539
FAM131B	260.744943784278	-3.25201384232992	0.501886201183952	-6.47958408630961	9.19757981974842e-11	2.82090398757386e-09	FAM131B
COL5A3	273.411009648982	-5.53854205088335	0.854998824089734	-6.4778358692831	9.3047485838381e-11	2.84892760544883e-09	COL5A3
ENSCJAG00000006665	119.628246941855	-2.34602062272989	0.362209730919477	-6.4769674099436	9.35843958684076e-11	2.86051016117095e-09	ENSCJAG00000006665
HENMT1	756.199636626265	2.22157037297264	0.343316831451824	6.47090433515312	9.74180996083373e-11	2.97265314439383e-09	HENMT1
ENSCJAG00000002551	487.754334993474	1.73295995101115	0.267909422854174	6.46845464616007	9.90102243172537e-11	3.01613240766445e-09	ENSCJAG00000002551
NPY1R	408.844997184437	-2.86036486530079	0.442700140913671	-6.46117902605	1.03890321545671e-10	3.15945709739398e-09	NPY1R
SPECC1	1766.04011710414	2.02837208341556	0.314138520763722	6.45693523508118	1.06844594254842e-10	3.24383066126568e-09	SPECC1
GMPR2	1933.57474218645	-1.27728610665825	0.198131773211812	-6.44664955021008	1.1434977937928e-10	3.46585532995956e-09	GMPR2
ENSCJAG00000037672	255.868830241465	2.49236385256408	0.386691373511713	6.44535674517337	1.15328815563212e-10	3.48966419440767e-09	ENSCJAG00000037672
MLPH	49.441338377333	-7.55519506380955	1.17322603692786	-6.43967558339665	1.19729136344998e-10	3.61674245367789e-09	MLPH
ENSCJAG00000003616	594.994001956008	-3.56335946352463	0.553965570022089	-6.4324565575123	1.25557924127789e-10	3.78647425371328e-09	ENSCJAG00000003616
CLRN2	40.0929547796902	6.48697930709716	1.00851842699419	6.43218719010525	1.25780700518332e-10	3.78686002194923e-09	CLRN2
HIST1H2BK	506.28663142409	2.55162591942869	0.396882562372036	6.42917114871077	1.28301604762497e-10	3.85631856714477e-09	HIST1H2BK
ENSCJAG00000022907	69.9942814139849	-5.46532082534845	0.850722063485813	-6.42433182343294	1.32450000894241e-10	3.9743815576152e-09	ENSCJAG00000022907
ENSCJAG00000031971	2000.9614562068	-1.81631331359049	0.282869966321255	-6.42101859455702	1.35365490247007e-10	4.05511835733309e-09	ENSCJAG00000031971
TNFRSF1A	401.358891291016	-2.51169176152342	0.391185308465546	-6.42072109347798	1.35630325436937e-10	4.05631391198958e-09	TNFRSF1A
FAM167A	92.2609969477099	-5.49010231682146	0.855965963715611	-6.4139259614831	1.41819103325738e-10	4.23438031353702e-09	FAM167A
MUM1L1	238.440690509687	2.80754816430857	0.437942867267624	6.41076353594976	1.4479262773931e-10	4.31601693991853e-09	MUM1L1
DUSP8	138.843737403274	2.86271733791031	0.446606734692766	6.40992872595093	1.45587682538325e-10	4.33255489586823e-09	DUSP8
MGAT1	2110.46440520989	1.1098712744089	0.173274246043028	6.4052869930439	1.50086789716998e-10	4.45908594029053e-09	MGAT1
RAI2	578.836861068868	3.66493496467577	0.572755664239326	6.39877559228183	1.56627837670103e-10	4.64576714562932e-09	RAI2
PGAM1	4830.43834540257	-1.61465550653441	0.252833218803494	-6.38624748035716	1.70005794932369e-10	5.03429311298906e-09	PGAM1
PCNA	3055.33828551654	-1.87011549457483	0.293016215724583	-6.38229351897924	1.74455169028953e-10	5.15758117748874e-09	PCNA
HFE	504.08595527706	2.05264521344709	0.321994384082407	6.37478575688997	1.83218895078936e-10	5.40780614378646e-09	HFE
SPTLC1	7384.64869590369	1.95235811656879	0.306395193500312	6.37202592594457	1.86547340900151e-10	5.49372618648369e-09	SPTLC1
NPY5R	65.6491289842525	-7.00710141877114	1.09969337805005	-6.37186833951476	1.86739167811606e-10	5.49372618648369e-09	NPY5R
LRRC8B	1094.56533520963	-2.09781575525477	0.329254120499117	-6.3714183806559	1.87287955376864e-10	5.500897373398e-09	LRRC8B
GJA1	11550.0083160799	-3.13097799535527	0.491532098525559	-6.36983424835777	1.8923259293692e-10	5.54897655451125e-09	GJA1
GDAP1L1	44.1066187621302	-6.73305108172502	1.05707427964311	-6.36951556895153	1.89626171630721e-10	5.55149087530588e-09	GDAP1L1
ENSCJAG00000001143	1113.4539462065	-1.69135337641551	0.26561625766238	-6.3676575797757	1.91936818491094e-10	5.61003012101845e-09	ENSCJAG00000001143
MALSU1	2258.10581476027	-1.66243793266417	0.261135953115775	-6.36617789633558	1.93796649303884e-10	5.65522455266383e-09	MALSU1
CAPZA2	2187.01768083871	-2.17896327196065	0.342376364841532	-6.36423391249326	1.96266844064928e-10	5.71805535681247e-09	CAPZA2
MAL2	71.1479232044714	-6.02874367502822	0.947673966120208	-6.36162213014038	1.99634079585121e-10	5.79742510666358e-09	MAL2
CXCL12	103.84770090417	-5.93708513791756	0.933262662050906	-6.36164434658773	1.99605200470921e-10	5.79742510666358e-09	CXCL12
SMAD6	898.310353773001	2.36878747781753	0.372431933453621	6.36032322967417	2.01329632095384e-10	5.8301789348589e-09	SMAD6
PNPLA2	736.098266477659	-2.13043187143996	0.334959710871926	-6.36026304744019	2.01408532572757e-10	5.8301789348589e-09	PNPLA2
ENSCJAG00000004679	2009.12233708896	-1.66412795540477	0.26181148339117	-6.35620689302774	2.06796460486527e-10	5.97655026989427e-09	ENSCJAG00000004679
TRANK1	10184.8591256046	1.57828670502592	0.248827800031563	6.34288734950724	2.25498323954112e-10	6.50661883870153e-09	TRANK1
CFAP73	226.622775569049	-2.516518236595	0.396918307466898	-6.34014150835023	2.29554220006946e-10	6.61306837636622e-09	CFAP73
CCK	33.6651639791929	-6.36449643705216	1.00454218838	-6.33571841050896	2.36237899429236e-10	6.79475961452446e-09	CCK
ADTRP	609.643379384022	4.14889748507276	0.654879997313951	6.33535533546579	2.36794902363672e-10	6.79993514208036e-09	ADTRP
AURKAIP1	967.16478390852	-1.76006613356081	0.277849454392978	-6.3346035262371	2.37952353786481e-10	6.82230961555706e-09	AURKAIP1
FBXO10	784.002453941675	1.70564229330401	0.269398413736924	6.33130043211621	2.43103460143927e-10	6.95893301624696e-09	FBXO10
ULK2	878.96420748898	2.0962624952737	0.331141007502597	6.33042253233242	2.44490746188147e-10	6.98755327536774e-09	ULK2
CLDN12	1094.57715446781	-1.51355202435314	0.239270448115499	-6.32569561462321	2.5209431987054e-10	7.19346355149576e-09	CLDN12
COX11	633.480885358805	-1.84461039554944	0.29171257092668	-6.32338328680758	2.55897502577274e-10	7.29045112397877e-09	COX11
EPN3	126.075472015691	-5.63396689025381	0.891284395843439	-6.32117752372663	2.59577607048853e-10	7.38363180681232e-09	EPN3
ENSCJAG00000033251	311.446372341004	-5.48332430181573	0.867519797610496	-6.32069068270148	2.60396790893448e-10	7.39526886137393e-09	ENSCJAG00000033251
USP20	900.048294996945	2.02768935373243	0.321333196725035	6.31023926067474	2.78604418406624e-10	7.89992465651739e-09	USP20
TOB2	2854.70128890635	-1.52683487115819	0.242043660597691	-6.30809692510805	2.82487299831298e-10	7.99745049475295e-09	TOB2
ENSCJAG00000006738	3057.02185473022	1.41658488348487	0.224694130342266	6.30450328776747	2.89119586923882e-10	8.17238656831551e-09	ENSCJAG00000006738
ALG6	631.292514838324	-1.9166665644488	0.304277278743676	-6.29907882824011	2.99419700741427e-10	8.45028933203583e-09	ALG6
LMBR1	1310.33744295262	1.26110331173906	0.20023987111748	6.29796306150823	3.01582352780131e-10	8.49802523443263e-09	LMBR1
TAF4B	1518.87016694346	-1.6182243807086	0.257143352633452	-6.29308268767624	3.11222443450959e-10	8.75598368985116e-09	TAF4B
LAPTM4B	16377.8105072712	-1.48849765469814	0.236629468304639	-6.29041541344224	3.16617536951956e-10	8.89389511120184e-09	LAPTM4B
ENSCJAG00000020171	7954.6295728578	-1.96377543542432	0.312257834427913	-6.28895489210752	3.19610313900059e-10	8.96400062344272e-09	ENSCJAG00000020171
SMARCA2	5229.15689641856	2.28433170306467	0.363352418778363	6.28682123747759	3.24032127527157e-10	9.07390588171545e-09	SMARCA2
ZNF2	159.118127885938	2.29921065209135	0.365801319274551	6.28540831031198	3.26993111893442e-10	9.14262601532765e-09	ZNF2
EPHA8	287.351145928944	3.62376908185502	0.576746029497874	6.28312792202478	3.31827795441053e-10	9.24912281759497e-09	EPHA8
LINS1	1077.27594590654	1.82502220366855	0.290461431104419	6.28318257859327	3.31711105080146e-10	9.24912281759497e-09	LINS1
ENSCJAG00000005849	147.868734090065	-2.27793848466604	0.362797252689036	-6.27881955494997	3.41153249286401e-10	9.49437916301074e-09	ENSCJAG00000005849
ADGRF3	52.0520273652929	-7.27331510907449	1.15892145466406	-6.27593447321484	3.47540538442985e-10	9.65723585559445e-09	ADGRF3
ENSCJAG00000002416	75.4022743578769	-5.00240240402247	0.797180827082237	-6.27511630244768	3.49373039819287e-10	9.69322061554002e-09	ENSCJAG00000002416
MXD1	409.246861095815	1.83059913866398	0.292035588603563	6.26841114611208	3.64750656996452e-10	1.010432157953e-08	MXD1
TGFBR1	2715.15012792844	2.26736822284496	0.36196560862295	6.26404323734196	3.75121389392205e-10	1.0375673521931e-08	TGFBR1
LTBP3	200.746108980018	-2.56124095348754	0.40913042739879	-6.26020648176097	3.84468068959217e-10	1.06179129488676e-08	LTBP3
VAV1	142.744108009932	-5.81888985157838	0.929575259632702	-6.25972968974837	3.85645340742155e-10	1.06341407873762e-08	VAV1
SEZ6	218.621143030843	-2.75490810127952	0.440341747201873	-6.25629552225158	3.94229399806842e-10	1.0854248849033e-08	SEZ6
ENSCJAG00000008744	96.9290677466467	-2.71100803879654	0.433558538743018	-6.25292272332209	4.02841496919854e-10	1.10744566394095e-08	ENSCJAG00000008744
MYO5B	838.987313186721	2.20633219751597	0.352913031697171	6.25177309805094	4.05818703351876e-10	1.1139321912097e-08	MYO5B
ENSCJAG00000033232	882.952679505901	2.35294467543487	0.376730459647223	6.24569799224147	4.21911704093851e-10	1.15634584675205e-08	ENSCJAG00000033232
PDP1	924.289996869715	-2.10766764411297	0.337504209260799	-6.24486328253263	4.24170968325492e-10	1.16077378494415e-08	PDP1
FAM136A	1341.9727601362	-1.62445493136257	0.260267768322899	-6.24147562270256	4.33462000051632e-10	1.18440207711078e-08	FAM136A
ENSCJAG00000036548	1234.27184446256	2.73601761417957	0.438679220000021	6.23694373802215	4.46202375504843e-10	1.21736968832895e-08	ENSCJAG00000036548
ENSCJAG00000013124	9070.69486676405	-1.86884944428089	0.299677738018089	-6.23619711173903	4.48336122363413e-10	1.22134344874649e-08	ENSCJAG00000013124
ENSCJAG00000019658	1346.81070185968	-2.1887441229048	0.351061890085307	-6.23463891900353	4.52821335650658e-10	1.23170135250739e-08	ENSCJAG00000019658
CAMTA2	1183.3297917978	2.11175973140256	0.338771580993115	6.23357993965106	4.5589454262797e-10	1.23819309966157e-08	CAMTA2
SYNPR	249.341243286925	-4.18370965916701	0.671187109174665	-6.23329858690459	4.56714458132958e-10	1.23855466736387e-08	SYNPR
WDR44	721.26009734923	-1.85240066973804	0.297238911232421	-6.2320261571998	4.60440569427932e-10	1.24678456892843e-08	WDR44
ACVRL1	370.906439021661	2.45291132862294	0.393750662892466	6.22960558492529	4.67610919642476e-10	1.26430214765104e-08	ACVRL1
POLR3G	686.543013432244	-2.30892137624129	0.370784808065136	-6.22711968241073	4.75088202305991e-10	1.28259590424944e-08	POLR3G
RABGGTA	715.999140337899	1.45437583441255	0.23369474488265	6.22339982502758	4.86495486097456e-10	1.31142893815867e-08	RABGGTA
TRAM1	5912.01139650945	-2.36589405938452	0.38018106382184	-6.2230718058415	4.87514116994661e-10	1.31221337102712e-08	TRAM1
SGPP1	944.589845603339	-2.10817819850086	0.33889037120807	-6.22082649024719	4.94542824913683e-10	1.32914833151913e-08	SGPP1
LAMC1	21610.0522058575	1.41417071842416	0.227630113284549	6.21258188566807	5.21210032318246e-10	1.39793213005248e-08	LAMC1
ENSCJAG00000018699	599.148305046628	1.83803816553199	0.295864201202032	6.21243853789826	5.21685884177285e-10	1.39793213005248e-08	ENSCJAG00000018699
ENSCJAG00000034437	271.541526506277	2.02698637918877	0.326543187200747	6.20740673405216	5.38660568497089e-10	1.44127666057515e-08	ENSCJAG00000034437
DCP1B	903.429701439908	1.91826109280245	0.30906471855399	6.20666474574435	5.41208819425429e-10	1.44594960733603e-08	DCP1B
PRND	350.33908241176	-3.43089696392701	0.5532263927529	-6.20161476182397	5.5886744454064e-10	1.49091945190028e-08	PRND
GABPB2	216.224685426964	1.74308054238678	0.281178696866421	6.19919133921749	5.67540017339827e-10	1.51181930172916e-08	GABPB2
GNAL	244.497934273517	-1.88253571883612	0.303822427659225	-6.19617101127115	5.78532681395061e-10	1.53882866906763e-08	GNAL
DENND4A	1026.5251017508	2.2970287342973	0.370764124686075	6.1953910353171	5.81405035674125e-10	1.54419122435157e-08	DENND4A
ENSCJAG00000015235	2161.41161771533	-1.79791865582617	0.290317764307531	-6.19293366396157	5.90545877672045e-10	1.56616240557907e-08	ENSCJAG00000015235
CA10	27.5069258405146	-7.86944806756913	1.27122941347528	-6.19042321091019	6.00028933300539e-10	1.58897529855241e-08	CA10
RGS7BP	62.5839927193814	-4.41680860997342	0.713735182268178	-6.18830165543647	6.08158660353783e-10	1.60814270979767e-08	RGS7BP
USP44	783.877335968442	-4.23131836257311	0.684279549350552	-6.18361072837709	6.26517512759455e-10	1.65426307834612e-08	USP44
NOXRED1	167.943492517952	3.12312668376546	0.505599214484766	6.17707977839345	6.52980823598717e-10	1.72161639952913e-08	NOXRED1
LCOR	1089.50739692108	2.35074741032394	0.380701796450197	6.17477362135711	6.62583385545627e-10	1.74438376276348e-08	LCOR
ENSCJAG00000017819	28673.9969621622	-1.86170817676039	0.30164997637885	-6.17174978466509	6.75383255975067e-10	1.77549003473096e-08	ENSCJAG00000017819
CNP	635.084084516503	-1.69805105176211	0.275158895810596	-6.17116537977005	6.77884703175439e-10	1.77947201412895e-08	CNP
DAZL	287.900845979848	-6.89684803745049	1.11784627818104	-6.16976427981943	6.83918744661585e-10	1.79270212808532e-08	DAZL
NID2	5955.88387180518	2.92083296492453	0.473492427325935	6.16870048253999	6.88535106856257e-10	1.80218318099358e-08	NID2
GAS6	1098.09330223184	1.6219227366747	0.263179854619358	6.16279212943758	7.14733070908124e-10	1.86804292764596e-08	GAS6
PTGES3	12658.2542690879	-1.38523213494107	0.224786739360726	-6.16242817027621	7.16378299189027e-10	1.86963332092256e-08	PTGES3
MLLT6	512.808195431009	1.54627480210697	0.251129158671387	6.15728898343635	7.40007450164648e-10	1.92851074512562e-08	MLLT6
CLGN	2187.93409562145	-5.15129051953037	0.83731260211372	-6.15217125184357	7.64292832367449e-10	1.98892596521134e-08	CLGN
HMGB2	5760.38690185502	-1.78302107908335	0.289964780260814	-6.14909534006019	7.79261293629012e-10	2.02230422815133e-08	HMGB2
TBX3	1120.29931505763	2.05021020185544	0.333417669327393	6.14907484054863	7.79362004305852e-10	2.02230422815133e-08	TBX3
RCL1	2971.9131393398	1.48763661187242	0.241992371525848	6.14745251055781	7.87372629341031e-10	2.04015488470347e-08	RCL1
MAIP1	289.218010170094	-2.49223042249981	0.405438406309103	-6.14700132922226	7.896146767004e-10	2.04302884929914e-08	MAIP1
GNAS	61.1187947919265	-5.14686942394058	0.837738386042113	-6.14376696793961	8.05870461150901e-10	2.08210141782168e-08	GNAS
QDPR	8938.01588527428	1.92212287338653	0.312937804611816	6.142188144289	8.13923678780709e-10	2.09989980302308e-08	QDPR
ZIC2	2648.78164329655	-4.83779113495936	0.78767995083249	-6.14182337616485	8.1579541021845e-10	2.10172206112565e-08	ZIC2
EDN2	21.1016668568387	8.48267938837068	1.38163540218386	6.13959324939319	8.27330471820746e-10	2.12718321437106e-08	EDN2
AMOT	2911.62367243204	1.89851536656473	0.309238396846879	6.13932611836941	8.28722798159542e-10	2.12718321437106e-08	AMOT
ACTL6A	2069.63762938679	-1.24868709133546	0.203394693197075	-6.13923142097699	8.29216923424008e-10	2.12718321437106e-08	ACTL6A
ENSCJAG00000004811	2386.76098870503	-2.55239868949307	0.415769062996366	-6.13898174890272	8.3052107516678e-10	2.12750242465308e-08	ENSCJAG00000004811
NPY2R	70.0132205929219	3.81217024139815	0.621024691881003	6.13851637662196	8.32957269683698e-10	2.13071651084763e-08	NPY2R
ENSCJAG00000013763	2588.60704959789	-2.71572244435906	0.442810533913288	-6.13292195278004	8.62794823611243e-10	2.20391527606305e-08	ENSCJAG00000013763
ASIC1	528.831324861427	2.22700789480146	0.363327177790737	6.12948337182783	8.81648884844557e-10	2.24889052182273e-08	ASIC1
HOXD1	32.1801155311108	-8.21149191197577	1.33981005735768	-6.12884779217896	8.85177557812024e-10	2.25470227084492e-08	HOXD1
EFHC1	819.006552966649	-2.4656804602491	0.402652983272224	-6.12358671780189	9.14920234695804e-10	2.32717510754642e-08	EFHC1
GPN3	853.514513826223	-1.41484656363399	0.231102601027031	-6.12215767951701	9.23165979603999e-10	2.34484158819416e-08	GPN3
COQ8A	1117.37957393973	2.06099975197087	0.336898207056059	6.11757411824968	9.50105741942279e-10	2.40648974019481e-08	COQ8A
LPL	154.324266613736	-6.05917696466494	0.990433738851685	-6.11770048513289	9.49352850629447e-10	2.40648974019481e-08	LPL
TCP11L2	298.001510883029	2.77737626249867	0.454179654145403	6.11514901019655	9.64667810379622e-10	2.43994660482273e-08	TCP11L2
C6orf58	61.056700065095	-4.62502647725979	0.756648882359597	-6.11251345913142	9.8074033265828e-10	2.4771248122072e-08	C6orf58
NR4A1	1861.79552342874	1.91209693867855	0.313201483679837	6.1050060051221	1.02796816713108e-09	2.59278012951635e-08	NR4A1
NUDT9	998.596528636801	-1.31620178825612	0.215682624334875	-6.10249338496802	1.04426433444956e-09	2.63020433065131e-08	NUDT9
SLF2	1036.09081099776	1.36140540387539	0.223131945886933	6.10134688900731	1.05178362724089e-09	2.64544852631271e-08	SLF2
TMEM248	2314.61648672827	1.28002930915515	0.209832420996461	6.10024562971009	1.05905593121133e-09	2.66002989741855e-08	TMEM248
MMP25	482.172929711412	-2.25013966068149	0.368900420829017	-6.09958550772273	1.06343860738915e-09	2.66732292707314e-08	MMP25
SORL1	2404.10637630732	-4.12496389380798	0.67689868091814	-6.09391628332457	1.10181296626572e-09	2.75973542133832e-08	SORL1
TEKT2	629.447276882754	-4.05028949477453	0.664799125005148	-6.09250124200023	1.11159981698022e-09	2.77269586437361e-08	TEKT2
HMG20A	3081.57006492879	1.20248703067255	0.197363183423909	6.09276264099253	1.1097855431991e-09	2.77269586437361e-08	HMG20A
SRP9	4239.35258885566	-2.06269335186113	0.338557882973052	-6.09258698615301	1.11100438003429e-09	2.77269586437361e-08	SRP9
TGIF1	2586.15826461004	-2.72365319281543	0.447074943339019	-6.09216247386532	1.11395538418558e-09	2.77473361856391e-08	TGIF1
SLC12A6	1404.91793213125	2.51149174532524	0.412645044071679	6.0863247515193	1.15531986405426e-09	2.87379840391098e-08	SLC12A6
ENSCJAG00000006022	833.724124462951	-8.68242215127615	1.42705838123503	-6.08413941955342	1.17118659673061e-09	2.9092533175537e-08	ENSCJAG00000006022
ENSCJAG00000009940	21702.6263612657	-1.5712746517494	0.258303298660716	-6.08306072704586	1.17909662195584e-09	2.92085556048787e-08	ENSCJAG00000009940
ENSCJAG00000023028	504.292070821201	2.42697938532571	0.39896455804512	6.08319545279318	1.17810584242011e-09	2.92085556048787e-08	ENSCJAG00000023028
ZFYVE26	1691.6903288178	1.87792717174062	0.308748511639753	6.08238453285819	1.18408166924352e-09	2.92918090852369e-08	ZFYVE26
PREX1	1503.59009879995	2.46439995704561	0.405381872701942	6.07920610909398	1.20779030031829e-09	2.9837383939644e-08	PREX1
LAMP1	12226.6536374652	1.75345528797107	0.288674464045064	6.07416140451324	1.24637319110351e-09	3.07064127436621e-08	LAMP1
UACA	3655.10651954926	2.09259395707644	0.344503555664774	6.07423036037595	1.24583779154238e-09	3.07064127436621e-08	UACA
SLCO3A1	612.935669859952	-2.39762594596891	0.394887214099499	-6.07167277227868	1.26584671936475e-09	3.11436285634705e-08	SLCO3A1
PRDX1	21769.7637690772	-1.8932968164267	0.311874486179596	-6.07070119655903	1.27352951981446e-09	3.12899609813815e-08	PRDX1
ELFN1	733.693329232191	2.38140608890708	0.392356028501665	6.06950299196684	1.28306701769592e-09	3.14386285287068e-08	ELFN1
ENSCJAG00000019733	264.833219467965	-2.32129544200166	0.38245024946729	-6.06953569839466	1.28280575835089e-09	3.14386285287068e-08	ENSCJAG00000019733
ARSB	1799.32558473639	1.9294388176518	0.318258511361182	6.06248929337239	1.34030733115268e-09	3.27966111397658e-08	ARSB
OIP5	1014.57466460118	-2.37985628336656	0.392639861418749	-6.06116830514172	1.35136332824105e-09	3.30223391077223e-08	OIP5
C1R	316.045475254525	3.08098614953175	0.508531325163059	6.05859658408229	1.37314289127947e-09	3.35091460099241e-08	C1R
CTNND2	248.111152389538	-5.17559068187458	0.854980450250669	-6.05346084855761	1.41766539910668e-09	3.45488889290403e-08	CTNND2
FAAH	307.768329879696	-1.70599010849845	0.282045076174008	-6.04864347089661	1.46070508118056e-09	3.5549737427814e-08	FAAH
ZNRF2	635.776808835484	-2.0490864590395	0.33885346482159	-6.04711673855355	1.47460913983453e-09	3.58397590670834e-08	ZNRF2
TMEM123	2528.5553344047	3.00134194473251	0.496441395548797	6.04571248820749	1.48751157629411e-09	3.6104688784506e-08	TMEM123
SPC25	572.935571776848	-1.9918294016707	0.329520024456127	-6.04463842511001	1.49745440726708e-09	3.62971677159335e-08	SPC25
PGM5	666.03969871042	-8.20724731482778	1.35788267425984	-6.04415055174144	1.50199211996212e-09	3.635828978711e-08	PGM5
SDK1	563.92201852696	-2.85080434466415	0.471714808504465	-6.0434913071786	1.50814505194063e-09	3.64582947274763e-08	SDK1
MYO18B	65.4424291781861	-4.26270764915545	0.705830695751039	-6.03927779680893	1.54805530294456e-09	3.73729977688116e-08	MYO18B
BCL2L14	504.436803315568	2.9888057582615	0.494963784824097	6.03843321451019	1.55617809979432e-09	3.75188714594796e-08	BCL2L14
IFT43	687.99201317431	1.75155464875826	0.290222448456992	6.03521422298876	1.58751942746533e-09	3.82233983376633e-08	IFT43
KLHDC1	106.898467962835	3.39584925349601	0.562951070213053	6.03222808016125	1.61714312702995e-09	3.88847455371443e-08	KLHDC1
DLL1	1012.15677550775	3.37776963454626	0.560375037253649	6.02769468658067	1.66314851020788e-09	3.99377100307442e-08	DLL1
ISYNA1	5924.14535537109	-1.51479186919382	0.251314838579836	-6.02746689273826	1.66549353321675e-09	3.99408382686582e-08	ISYNA1
GRAMD2B	682.915795845649	-1.97079709041303	0.327010800545963	-6.02670336001953	1.67337724223281e-09	4.00766071532889e-08	GRAMD2B
SALL2	1608.16483871173	-1.93608381127677	0.321281882425067	-6.02612197321248	1.67940461477455e-09	4.01676164759207e-08	SALL2
ENSCJAG00000019510	1656.91190212983	-2.25879670079354	0.374931406159428	-6.02455986264605	1.69570435742438e-09	4.05037514990612e-08	ENSCJAG00000019510
PNPLA3	1227.34484861616	1.69254821160461	0.281207842842474	6.01885137518277	1.75659059566208e-09	4.1902585717156e-08	PNPLA3
PLPBP	1516.46351151799	-1.74561277881792	0.290278246498455	-6.01358455163195	1.81465212564067e-09	4.32304312203485e-08	PLPBP
LMBRD1	794.839722014308	-1.57340530294039	0.261707194625941	-6.01208272164343	1.83154814365949e-09	4.35753815603631e-08	LMBRD1
BUB1	3366.14547868684	-1.97441415976266	0.328618994162328	-6.00821679463653	1.87574916065004e-09	4.45514712849342e-08	BUB1
LHFPL4	51.2577066058863	-7.00474753316219	1.16589093764087	-6.00806413963212	1.87751570237052e-09	4.45514712849342e-08	LHFPL4
ENSCJAG00000033574	816.124568583186	2.2897691361392	0.381312469374678	6.00496789390141	1.91369769266258e-09	4.53503603015466e-08	ENSCJAG00000033574
GULP1	794.004794539287	-4.44629275530962	0.740526092161307	-6.00423510039008	1.92235985495357e-09	4.54958499005679e-08	GULP1
GRM8	189.952396199725	4.81026026256975	0.80161835669185	6.00068626474689	1.96485310773651e-09	4.6440577909463e-08	GRM8
PAICS	9523.29249908918	-1.31978709493711	0.220007492891069	-5.99882793805834	1.98746810620346e-09	4.69136123393627e-08	PAICS
ITK	75.5714515292308	-7.3952387073005	1.2329419496518	-5.99804290006435	1.99709767532885e-09	4.70792934338307e-08	ITK
GOSR1	638.375692543642	1.28637865389123	0.214689281847214	5.99181590633246	2.07510754301163e-09	4.8854424844219e-08	GOSR1
DNAH9	348.210997501939	-3.26103749211081	0.54434146526491	-5.99079383108136	2.08819224955231e-09	4.90983820448845e-08	DNAH9
SLC27A4	747.606609034399	2.14552713072712	0.358246811168068	5.98896365254892	2.1118234809652e-09	4.95893550204771e-08	SLC27A4
ENSCJAG00000004382	1567.1842288561	-1.01584519534939	0.169666644328569	-5.98730056440649	2.13352303324416e-09	5.00337508212291e-08	ENSCJAG00000004382
ZNF34	225.349705350376	1.62629601647074	0.271637172168401	5.98701570734405	2.13726150000467e-09	5.00563297286809e-08	ZNF34
CMTR2	778.821208457012	-1.99919930572179	0.333937145401239	-5.98675329550317	2.14071104200941e-09	5.00720919994781e-08	CMTR2
HLTF	3797.64706392073	-1.95065256071567	0.325843014395781	-5.98647960685244	2.14431460183166e-09	5.00914113075545e-08	HLTF
FAM181B	116.297883575726	-5.69782185183984	0.951847849848182	-5.9860636894317	2.14980215280003e-09	5.01546339244446e-08	FAM181B
ENSCJAG00000014940	3517.98459074685	-2.02142139875746	0.338132259360584	-5.97819741476314	2.25620217549531e-09	5.25689276910626e-08	ENSCJAG00000014940
MED30	603.443049393683	-2.24938017654061	0.376345228663901	-5.97690632222535	2.2741488083875e-09	5.29187091747873e-08	MED30
LZTS3	1428.54594316823	-1.64251693082148	0.27495052375554	-5.97386361875727	2.31699520369589e-09	5.38462519374377e-08	LZTS3
MRPS34	897.928638784115	-1.54262565933721	0.258376876348894	-5.97044782465034	2.36603241166782e-09	5.49150946100612e-08	MRPS34
TPD52L1	414.134947371773	-3.57453160228794	0.59888473588156	-5.96864703360025	2.39229005051864e-09	5.54531603741044e-08	TPD52L1
ENSCJAG00000004249	351.132064179149	3.34703944529378	0.560945307087898	5.96678393241164	2.41975492378649e-09	5.60177924204951e-08	ENSCJAG00000004249
NFE2L3	840.785998372876	-1.67513339248812	0.28097375934836	-5.96188553825499	2.49343792025245e-09	5.76495634023496e-08	NFE2L3
C2orf49	748.822818582022	2.0513769355942	0.344131969461202	5.96101820707324	2.50671032385605e-09	5.78822202054033e-08	C2orf49
LARS	6994.19271149936	-1.20511747347298	0.202310879907973	-5.95676057570984	2.57286741924189e-09	5.93338760084505e-08	LARS
HOMER2	1522.34515528834	2.24819582732912	0.377496622120337	5.95553892562369	2.59216190178614e-09	5.9702487531049e-08	HOMER2
ENSCJAG00000004939	1287.09182384842	2.17199965894927	0.364755725122089	5.95466913705677	2.6059849648708e-09	5.9944302112857e-08	ENSCJAG00000004939
OSBPL11	664.82504360268	-1.42227640696917	0.238968485076266	-5.95173211444705	2.6531939561727e-09	6.09524838288134e-08	OSBPL11
LRRC4	1059.14675165372	2.97586955264939	0.500023645094245	5.95145765974426	2.65764778747893e-09	6.09771249356172e-08	LRRC4
ENSCJAG00000004844	2758.22103846004	-1.62822091763227	0.273600488611161	-5.95108921733792	2.66363829440415e-09	6.10369161388621e-08	ENSCJAG00000004844
SERTAD1	1251.86085027214	1.8789295944136	0.316042527502321	5.94517962270063	2.76153865298522e-09	6.3199984857786e-08	SERTAD1
ENSCJAG00000020259	617.215823429731	2.06217895432259	0.347010409159066	5.94270056428568	2.8036429656705e-09	6.40011357505087e-08	ENSCJAG00000020259
ENSCJAG00000022452	28.5499281366594	-7.62240208773666	1.28261803970665	-5.94284646852462	2.80114770996542e-09	6.40011357505087e-08	ENSCJAG00000022452
MYH4	359.245841612522	3.49919739067574	0.589373999882711	5.93714244498757	2.90032665032994e-09	6.61245143009484e-08	MYH4
PDCD10	1236.04402760475	-1.8939944886416	0.319584933776449	-5.92641982918524	3.09610431625497e-09	7.04989207567452e-08	PDCD10
GALNT14	477.209504136236	-3.38116039877672	0.57122896578223	-5.91909829738173	3.23711458387514e-09	7.36168025291354e-08	GALNT14
EDA2R	355.309718792356	3.41970891868818	0.577978269999053	5.91667385470007	3.28517201070338e-09	7.45217509949997e-08	EDA2R
HMMR	1966.10332658613	-2.20099644015483	0.371996608602626	-5.91671103783092	3.28442974674344e-09	7.45217509949997e-08	HMMR
HCST	32.5965419009756	-7.06547220879081	1.19424222405456	-5.91628068952617	3.2930305251118e-09	7.46061714696813e-08	HCST
ENSCJAG00000012409	868.573758799775	2.38184012298287	0.402848460305807	5.91249652828458	3.36960951164581e-09	7.6245342450465e-08	ENSCJAG00000012409
RNF130	2691.72294181211	1.8965126998415	0.320913100735178	5.90973910225788	3.42649987522865e-09	7.74354620925732e-08	RNF130
RAB29	634.533881114783	1.75099215088912	0.296345966096712	5.90860801634022	3.45010557918175e-09	7.78713441989532e-08	RAB29
TOM1L2	348.893965460589	1.85726986090258	0.314381153133758	5.90770102593389	3.46914872652577e-09	7.82032851677071e-08	TOM1L2
ENSCJAG00000018179	115.726627092335	3.73836079532525	0.632823907766772	5.90742661496132	3.47493038773534e-09	7.82358234861662e-08	ENSCJAG00000018179
KIF1C	8702.22279165877	1.41542704964555	0.239648317326066	5.90626742319129	3.49945748557747e-09	7.86897958789329e-08	KIF1C
SNORD107	87.7175545148131	-3.43587373335674	0.581769746184247	-5.90589963794473	3.50727453569019e-09	7.87673586259488e-08	SNORD107
EPB41	3327.60575427531	2.1383503224372	0.36221742347486	5.90349934556812	3.55871037146144e-09	7.98231129837508e-08	EPB41
FLVCR2	252.409855711999	-4.1007413026492	0.694996542943261	-5.90037654760533	3.62672901598135e-09	8.12477404648543e-08	FLVCR2
ADD2	472.043476708536	2.05455221835595	0.348512973411197	5.89519580360603	3.74237342625055e-09	8.37344446265538e-08	ADD2
USP14	1883.16564432325	-1.58576861523158	0.269368303169268	-5.88699040152138	3.93291545496404e-09	8.7888720340547e-08	USP14
ENSCJAG00000006489	604.00073292086	1.95782459606176	0.332702374962465	5.88461262497042	3.98987370316666e-09	8.90512157956778e-08	ENSCJAG00000006489
ATXN1	329.097731889175	2.20560950476894	0.374878499479523	5.88353161846088	4.01603330523534e-09	8.9524282603973e-08	ATXN1
RUNX1T1	160.065532895793	-2.95472153697199	0.502529777895833	-5.8796944319277	4.11024540576689e-09	9.15113156143211e-08	RUNX1T1
SH3PXD2B	1355.97061992547	1.91458400408972	0.325761766198421	5.8772520373786	4.1713286730176e-09	9.27567710101103e-08	SH3PXD2B
ZC3H8	834.780892383988	1.90994147616794	0.325180588315104	5.87347936746206	4.26742165123615e-09	9.47767020423555e-08	ZC3H8
PCSK1	25.1066745846326	-7.92334584859016	1.34920139489265	-5.87261907568704	4.28963377518477e-09	9.51528357954269e-08	PCSK1
ENSCJAG00000012105	79.1031471106417	-3.0841311273904	0.525231557849193	-5.8719455853335	4.30710130339411e-09	9.54229298592252e-08	ENSCJAG00000012105
C15orf48	407.781703942406	2.18141610687576	0.371637689424946	5.86973864316931	4.36482660800525e-09	9.65831693849897e-08	C15orf48
ENSCJAG00000007607	398.998227729948	-1.45730202687789	0.2483428482766	-5.86810547189494	4.40802826427947e-09	9.74195854387451e-08	ENSCJAG00000007607
MMP19	25.7417592666045	-7.78909263036085	1.32800502905666	-5.86525838376816	4.48433827348731e-09	9.89847691849084e-08	MMP19
TLR8	93.3383665147007	6.90267005648591	1.17759843300138	5.8616501712667	4.58289744140038e-09	1.00913275284755e-07	TLR8
SLC24A3	30.710575289222	-7.19141574252242	1.22684935167554	-5.86169421103002	4.58168187309628e-09	1.00913275284755e-07	SLC24A3
SYBU	242.28935387569	2.11058087243008	0.360251882586159	5.85862551856424	4.66713793174675e-09	1.02642884708684e-07	SYBU
ENSCJAG00000002175	93.5433336453075	-4.21870093883488	0.720487341717528	-5.85534359115618	4.76024836725814e-09	1.04563116997726e-07	ENSCJAG00000002175
NQO1	1278.93798469637	1.75105460767111	0.299189508429963	5.85266046546888	4.83771110414208e-09	1.06006418046292e-07	NQO1
NOP56	8454.0466047334	-1.53347604853205	0.262011623650203	-5.85270236170633	4.83649217177382e-09	1.06006418046292e-07	NOP56
TMEM57	1661.63042926263	1.37065750339917	0.234227038664465	5.85183295325122	4.86184816012016e-09	1.06406031213115e-07	TMEM57
UIMC1	974.111076709877	1.39926059713116	0.239183044206601	5.85016635176911	4.91081612841018e-09	1.07347464314847e-07	UIMC1
FADS6	217.529301960836	2.17795030635785	0.372356421857816	5.84910096485323	4.9423703416443e-09	1.07906424626166e-07	FADS6
FXYD3	88.0956559050495	3.80596272598126	0.65071819208198	5.84886479630152	4.94939175595232e-09	1.07929057952653e-07	FXYD3
SLC1A4	900.337093730452	-2.07358165980976	0.354555985791814	-5.84838993813325	4.96353892650803e-09	1.07976430640104e-07	SLC1A4
ENSCJAG00000018097	276.999434348541	-2.22519327935738	0.380478514260643	-5.84840719240465	4.96302419196048e-09	1.07976430640104e-07	ENSCJAG00000018097
CAPSL	62.4524757863661	-4.33006371179541	0.741193953145691	-5.84201165351963	5.15741976274402e-09	1.12058925302802e-07	CAPSL
KDM1B	487.46730999377	1.7806107404749	0.304816696620374	5.84157875935686	5.17084219179318e-09	1.12215364725389e-07	KDM1B
RPS6KB2	1200.23112519208	1.22041916885964	0.209004528436507	5.83919964791763	5.24521841729967e-09	1.13692630934594e-07	RPS6KB2
RETSAT	1079.81692088142	2.03875855708696	0.349229672357792	5.83787323489	5.28713583126174e-09	1.1446363455099e-07	RETSAT
SNAI1	717.147250548156	2.00795986425854	0.343977983020086	5.83746624312663	5.30006283440638e-09	1.14605915054778e-07	SNAI1
SELENBP1	261.825547935156	-2.56489729921455	0.439465819104273	-5.83639770765874	5.33414852290925e-09	1.15204831691192e-07	SELENBP1
SFXN2	384.913771662721	-1.76131899634168	0.302050945965205	-5.83119841162351	5.50307017824589e-09	1.18710966022113e-07	SFXN2
SP6	511.270329564659	3.49052136815681	0.598762562376707	5.8295584718952	5.55742217134983e-09	1.1974020482452e-07	SP6
SEMA7A	1174.01987273062	1.45763041252919	0.250333066251116	5.82276418516362	5.78821997275495e-09	1.24564151537784e-07	SEMA7A
GUF1	728.253004005074	-2.19745738830973	0.377600935747181	-5.81952315335632	5.90157489562291e-09	1.2685220699364e-07	GUF1
EIF2AK2	317.64323549999	2.00920508335601	0.345305098877647	5.81863717010428	5.93293609258986e-09	1.27374487492578e-07	EIF2AK2
ENSCJAG00000008641	2203.86851100095	-1.53501576081962	0.263845488784101	-5.81785865619133	5.96062695572653e-09	1.27816821069646e-07	ENSCJAG00000008641
ENSCJAG00000019309	592.226296208754	-1.97699354009743	0.340033014972725	-5.8141223147288	6.09528355502308e-09	1.30549101699865e-07	ENSCJAG00000019309
UBE2K	3805.4291367533	-1.33384283220086	0.229761377546252	-5.80533963734765	6.42356589937058e-09	1.37417066938611e-07	UBE2K
EN2	51.6467847605524	9.72692596070154	1.67565095011617	5.80486405001423	6.44182504961002e-09	1.37644399223539e-07	EN2
C1orf216	927.513968712829	1.45217171203987	0.250296457089186	5.8018069010159	6.56040870583362e-09	1.40012320237874e-07	C1orf216
VPS25	890.649964411322	-1.86591893138726	0.32177259182973	-5.79887466728252	6.67614034688294e-09	1.42313847536273e-07	VPS25
ENSCJAG00000017246	282.157706287341	2.35765821147329	0.406802836647325	5.79557957585543	6.80856343387324e-09	1.4496532817765e-07	ENSCJAG00000017246
ENSCJAG00000013611	47447.8917436248	-1.59286716502416	0.275174802625564	-5.78856475893109	7.09903794659879e-09	1.50971757463399e-07	ENSCJAG00000013611
ODC1	7343.23809473842	-1.39276786263808	0.240661813223653	-5.78724079230528	7.15519767020065e-09	1.51809764351716e-07	ODC1
CCDC39	380.0496838507	-2.59965206327414	0.449204208622442	-5.78723888461865	7.15527890090711e-09	1.51809764351716e-07	CCDC39
MAP3K4	974.687902643911	-1.60146514758391	0.276896954848188	-5.78361415517168	7.31125330259268e-09	1.54936712172687e-07	MAP3K4
ENSCJAG00000021921	159.417615778779	-2.09350918637281	0.362118289122761	-5.78128542318142	7.41319926990634e-09	1.56912717879684e-07	ENSCJAG00000021921
SLC52A3	180.295193245695	3.61859234063048	0.626148940843276	5.77912395053656	7.50905914128445e-09	1.58755419172243e-07	SLC52A3
GPR161	307.443257608878	2.40977475305609	0.417191295871458	5.77618655255592	7.64126499051774e-09	1.61361326509364e-07	GPR161
TMPO	2754.09191086761	-1.72021573337864	0.297896793594972	-5.77453591433243	7.7165470222745e-09	1.62751820022183e-07	TMPO
TNMD	193.961350354918	-4.6489624425535	0.8051060331373	-5.77434803765864	7.72516124758726e-09	1.62751820022183e-07	TNMD
ERCC6	1516.42528366144	1.75410902935518	0.303871879366364	5.77252832020148	7.80908141744312e-09	1.64327857972193e-07	ERCC6
SESN2	3422.84505764356	1.80475587607865	0.312658916143498	5.77228341458953	7.82044322385833e-09	1.64375143472099e-07	SESN2
SYCE1	1071.28524660484	4.19264390684995	0.726499950504032	5.77101747073922	7.8794304076531e-09	1.6542217458861e-07	SYCE1
SIL1	595.06826711032	1.68012143148095	0.291489899289896	5.76390960912854	8.21874443019426e-09	1.7234515936526e-07	SIL1
POLR3B	833.628108356917	1.22342114762159	0.212309109843162	5.76245243798234	8.29004088217629e-09	1.73638324354433e-07	POLR3B
ERCC6L	1536.5592633722	-1.01296227836295	0.175897014538733	-5.75883724359572	8.46953153743001e-09	1.7719203218795e-07	ERCC6L
MORF4L2	6682.9936881178	-1.26774342048731	0.2202712377507	-5.7553742986732	8.64500300932107e-09	1.80653515956079e-07	MORF4L2
ARHGAP36	30.2048248398873	-8.21730371239198	1.42782207159177	-5.75513145222018	8.65744007046706e-09	1.80658998391631e-07	ARHGAP36
POSTN	719.55373062049	-4.27252742670094	0.742405500639523	-5.75497813933289	8.66530074352673e-09	1.80658998391631e-07	POSTN
RIPOR2	73.8250324242894	-5.28014146135554	0.917859801903507	-5.7526666386362	8.78466055487157e-09	1.82935991277776e-07	RIPOR2
MTMR10	615.865307610894	1.97027532619035	0.34260591723521	5.75085025410607	8.87957389683107e-09	1.84699233743312e-07	MTMR10
CAMK2N1	1548.65940224869	3.39773962951124	0.590922874089701	5.74988679317136	8.93032246015275e-09	1.85497479943615e-07	CAMK2N1
PHYHIPL	160.507456952195	-4.82707733752658	0.839559289830081	-5.74953716312702	8.94880822618081e-09	1.85497479943615e-07	PHYHIPL
HABP2	743.10304544391	7.28801581851054	1.26758189320487	5.74954238268899	8.9485319822814e-09	1.85497479943615e-07	HABP2
MGAT4C	70.358754082533	-6.89640105647338	1.20087154589813	-5.74282993050315	9.31072282328801e-09	1.92777928123049e-07	MGAT4C
ENSCJAG00000016832	34.9389514435072	5.47555797762169	0.954172662984529	5.73853998341857	9.54962197390394e-09	1.97497571877734e-07	ENSCJAG00000016832
ANP32E	2192.14156726577	-1.9906878878492	0.347172681528515	-5.73399922794817	9.80897775738241e-09	2.02628986112983e-07	ANP32E
TRAF3	371.072605875367	1.59530532661799	0.278336744550347	5.73156565869592	9.95078151083646e-09	2.05323104995909e-07	TRAF3
WBP11	4645.58668225861	-1.36108701421664	0.237561433380963	-5.72941068272622	1.00780135984424e-08	2.07710739696354e-07	WBP11
ENSCJAG00000020356	460.89594454579	2.53759094708825	0.443004908268109	5.72813280333338	1.01542063083121e-08	2.09042187858563e-07	ENSCJAG00000020356
IFT57	1749.62073614291	-1.58909115043749	0.277445890725288	-5.7275714060257	1.01878559909462e-08	2.09495775302992e-07	IFT57
FIBCD1	39.117802247073	6.32627096539447	1.10552029344075	5.72243766390303	1.05006377735665e-08	2.15681664702162e-07	FIBCD1
DMAC1	580.043240748455	1.51855866119498	0.26569602555448	5.71539848225394	1.09447245120094e-08	2.24547396870964e-07	DMAC1
KIAA0319	797.764083495838	3.46331465421872	0.606049475280141	5.71457413211658	1.09979097682596e-08	2.25382164500901e-07	KIAA0319
ENSCJAG00000009652	104.149531038638	-4.30355849737929	0.753173683913721	-5.7138991832756	1.10416429190091e-08	2.2602155323656e-07	ENSCJAG00000009652
ENSCJAG00000022628	169.884824860559	2.50304385484349	0.438300433474393	5.71079484225453	1.12449737678284e-08	2.29922740282333e-07	ENSCJAG00000022628
TRPM1	66.2629512539114	4.7358283334093	0.83027017131732	5.70396058658275	1.17055154229685e-08	2.39068250439201e-07	TRPM1
CDH3	4571.35448388287	-2.05547069026314	0.360499403411932	-5.7017311840442	1.18596751180549e-08	2.41942738777151e-07	CDH3
POC1A	494.646129662296	-1.69221304836119	0.296963219986883	-5.69839271151468	1.20942205666858e-08	2.46448783841369e-07	POC1A
CDH10	254.128721927323	5.12481586142857	0.899660308961354	5.69638986001851	1.22370881091181e-08	2.49078608306812e-07	CDH10
ENSCJAG00000000385	1280.956921736	0.92582005711132	0.162542396747179	5.69586812818663	1.22745727220551e-08	2.49559914847284e-07	ENSCJAG00000000385
TMEM131	4366.27732424581	1.3821792123118	0.242822483831079	5.69213851413086	1.25458009247897e-08	2.54787132745109e-07	TMEM131
PLEKHA2	488.651229717963	2.68807493084684	0.47226349825671	5.69189645350417	1.25636040850137e-08	2.54861682867422e-07	PLEKHA2
CREM	1663.21905505292	1.74431494159336	0.30649032138247	5.69125619929976	1.26108121380772e-08	2.55531894492229e-07	CREM
SPRTN	699.299262233749	1.32986912606737	0.233844893764618	5.68697098601597	1.2931241570797e-08	2.61730651501407e-07	SPRTN
ENSCJAG00000021718	43.2887142188863	-6.55859649191367	1.15362435546457	-5.68520980061354	1.30652166303094e-08	2.64145870752241e-07	ENSCJAG00000021718
CENPQ	538.855466233464	-1.82555439004661	0.321185858744976	-5.68379441479744	1.31738628754977e-08	2.6604416920126e-07	CENPQ
TMEM218	192.478724043438	1.87013823574407	0.329059356590756	5.68328539604459	1.32131497889902e-08	2.66539086459339e-07	TMEM218
ZMYM1	2430.80025103914	-1.69759141375904	0.298716975153147	-5.6829425675883	1.32396739827364e-08	2.66775732519181e-07	ZMYM1
GPR139	26.3792789811435	-8.10117591630773	1.4260414237593	-5.68088400612625	1.34000334760229e-08	2.69705584493969e-07	GPR139
ZFHX4	61.690350082367	-5.2290305542569	0.920589612364711	-5.68008859107711	1.34624994372551e-08	2.70660774639307e-07	ZFHX4
TSPO2	30.7379650812916	6.16823625933283	1.0861014232969	5.67924516718607	1.35290446675222e-08	2.71695758946653e-07	TSPO2
USP40	823.987869648594	1.57111587514894	0.276941704528339	5.67309238536217	1.40242547331368e-08	2.81327485937028e-07	USP40
C2orf42	485.651921386121	1.7097627967834	0.301404730251875	5.67264752399407	1.40607344134693e-08	2.8174587156945e-07	C2orf42
NOTUM	620.837677564586	2.96893802183529	0.523472119648487	5.67162588110507	1.41448608160877e-08	2.83117003282271e-07	NOTUM
GAA	2031.34092047544	1.92677468501478	0.339778703426722	5.67067525298953	1.42235785874974e-08	2.84376958145154e-07	GAA
AZIN1	4304.118124231	-1.53355960498324	0.270624925501896	-5.66673451138742	1.4554458675791e-08	2.90670108260482e-07	AZIN1
SULF2	4595.13263443364	1.79819341184011	0.317485144363654	5.66386630607329	1.47999734905311e-08	2.94998490248906e-07	SULF2
ENSCJAG00000016694	46.108525795992	-6.7623186719552	1.19394998086404	-5.66382074654539	1.48039056047056e-08	2.94998490248906e-07	ENSCJAG00000016694
ENSCJAG00000005320	76.1007181437572	-4.78575071196958	0.845942579682935	-5.65729971148079	1.53773101882432e-08	3.0608654738938e-07	ENSCJAG00000005320
CALB2	49.3958979737189	-5.4673214008069	0.966491422223548	-5.65687524492309	1.54153728308547e-08	3.06505880519993e-07	CALB2
BCL2L15	29.60477582882	7.02912145179415	1.24301239542262	5.65490857346141	1.55929251523726e-08	3.09694727090185e-07	BCL2L15
ANP32A	5470.94274547419	-1.41104010417094	0.249547225105766	-5.65440110012401	1.5639061590304e-08	3.10269347326229e-07	ANP32A
PIFO	116.470941052734	-6.65619562328905	1.17810748485796	-5.64990521564471	1.60536330277753e-08	3.18144195629561e-07	PIFO
DLG3	3306.18779086915	1.82789426333877	0.323817694192234	5.64482514736717	1.65349209385695e-08	3.27322463453525e-07	DLG3
MRPL19	612.939773077133	-1.42086877816493	0.251726641135196	-5.64449107077949	1.65670579071222e-08	3.27599037606405e-07	MRPL19
C8orf34	24.0196707718222	-7.95755952099085	1.41002880631955	-5.6435439370644	1.66584988973009e-08	3.29046406477463e-07	C8orf34
RUSC2	2139.24131563451	1.3052705020385	0.231424791429796	5.6401498472754	1.69902240348246e-08	3.35231619523005e-07	RUSC2
SOAT1	1589.28902258738	1.76543018057332	0.313195022911453	5.63683983277234	1.73199062090019e-08	3.41363047620918e-07	SOAT1
NDST1	762.653001902134	1.83050032632806	0.324962937703086	5.6329510659476	1.77151736471256e-08	3.4877231610509e-07	NDST1
VWA3A	121.844401717419	-7.12168919675764	1.26473890656966	-5.63095604931909	1.79213396176086e-08	3.52446497997769e-07	VWA3A
GPR39	38.5141943520128	4.21732085305444	0.749430783880161	5.62736538685981	1.82982858241661e-08	3.59467632410689e-07	GPR39
BCAS3	646.740327303179	1.45430619919624	0.258451567610758	5.62699701394927	1.8337390068685e-08	3.5984384385056e-07	BCAS3
PDE2A	355.842795877474	1.90105712831458	0.337901811205813	5.62606374180297	1.84368241692797e-08	3.61401833770424e-07	PDE2A
SLC18A2	34.6649974361509	-6.88754619788972	1.2245950730292	-5.62434583445814	1.86212266360431e-08	3.64620196693161e-07	SLC18A2
POLD1	4716.7625953004	-1.07059396302817	0.190365685641581	-5.62388100260818	1.86714293624455e-08	3.65206678006879e-07	POLD1
ENSCJAG00000003753	1728.26325981366	-1.38066038445091	0.24551827555287	-5.62345259774195	1.87178142634742e-08	3.65717294070957e-07	ENSCJAG00000003753
FBXO21	3989.44302345641	-1.11546727282321	0.198378892807321	-5.62291308837291	1.87763880392553e-08	3.66464699025898e-07	FBXO21
ENSCJAG00000014937	398.644323060108	2.31042424338231	0.4109758262381	5.62180083566219	1.88977059650682e-08	3.68433761485449e-07	ENSCJAG00000014937
STAMBPL1	362.485828917739	-5.63490998209311	1.00242626894433	-5.62127126619231	1.89557353855961e-08	3.69077693615734e-07	STAMBPL1
ATP13A2	4278.52325459167	-1.57892152975836	0.280890605234454	-5.62112616205323	1.8971665852378e-08	3.69077693615734e-07	ATP13A2
PTPRU	4581.15520786336	2.08863822989955	0.371727840831063	5.61872962011677	1.92366616297e-08	3.73829693782338e-07	PTPRU
MTFMT	783.11178265725	1.79024338628679	0.318722861901074	5.6169280597212	1.94382305492758e-08	3.77340204225662e-07	MTFMT
GML	330.571213866339	4.39983587099708	0.783628717141118	5.6146945291245	1.96909793581515e-08	3.81835614779467e-07	GML
ENSCJAG00000012202	2380.4515122156	-1.88500610793749	0.335910533566943	-5.61163143031306	2.00427974225616e-08	3.88240396045624e-07	ENSCJAG00000012202
PHTF2	2731.84892246991	1.42482469513021	0.253929574144207	5.61110181802239	2.01042427059637e-08	3.8870342210317e-07	PHTF2
ENSCJAG00000007775	331.457462644688	2.12982126180766	0.379588514303212	5.61086856307347	2.01313627727826e-08	3.8870342210317e-07	ENSCJAG00000007775
PLEKHF2	460.061386656984	-1.55724464049071	0.277532381997409	-5.61103763561993	2.01117015208492e-08	3.8870342210317e-07	PLEKHF2
ADAMTS15	102.145022914421	-4.15314905303118	0.740311897446127	-5.60999906574298	2.02327707375505e-08	3.90243622974316e-07	ADAMTS15
ENSCJAG00000003519	1442.39740521187	1.78640317525575	0.318618702872172	5.60671159336321	2.06206842631036e-08	3.97300662394029e-07	ENSCJAG00000003519
BIRC5	1409.33781035977	-1.75566441150674	0.313341356845928	-5.60304081522827	2.10623602681426e-08	4.05377380016737e-07	BIRC5
CBR1	730.417471601511	-2.10764890357706	0.376303355426645	-5.60093040145085	2.13204333417402e-08	4.09906924184373e-07	CBR1
LARGE1	2621.89298307708	1.1562079581967	0.206512261580447	5.59873757300507	2.15918357070804e-08	4.14241665044137e-07	LARGE1
ENSCJAG00000031670	58.0304527883942	-7.6492731108488	1.3662496237254	-5.59873757914845	2.15918349420475e-08	4.14241665044137e-07	ENSCJAG00000031670
IQGAP2	1681.32689852833	-2.74997542856551	0.491358000186337	-5.59668394026888	2.18490494049625e-08	4.18730878819441e-07	IQGAP2
ATG4A	344.362633814318	2.2650604129431	0.405168127349571	5.59042101302516	2.26519709578082e-08	4.33657796447041e-07	ATG4A
HTR3A	280.182652341111	-8.88067291211422	1.58929506498379	-5.58780625937752	2.29955981633077e-08	4.39769477494264e-07	HTR3A
AK4	3650.71329811521	1.52845704698877	0.273661427746973	5.58521184213794	2.33415512542262e-08	4.45440778115042e-07	AK4
GRID1	76.2810894571174	-2.79594513697112	0.500582815832427	-5.58537977841228	2.33190056709159e-08	4.45440778115042e-07	GRID1
TMEM254	2177.55786413453	-1.83492308483869	0.328718935526863	-5.58204254920001	2.37710201412238e-08	4.53157058379312e-07	TMEM254
DIRAS3	122.963511513115	3.0578075388868	0.548054134274943	5.57938960342335	2.41364074820066e-08	4.59636718617219e-07	DIRAS3
ADRA1A	21.5921952923006	-7.72763915273305	1.38561784144378	-5.57703496707364	2.44652705940018e-08	4.654079007302e-07	ADRA1A
MYADM	2231.34172741609	-2.02637770323456	0.363469432600957	-5.57509799031509	2.47390571710162e-08	4.70120291909491e-07	MYADM
ENSCJAG00000000808	414.392096244279	-1.32286719013426	0.237315821483943	-5.57428991401558	2.48541535870786e-08	4.71810321883552e-07	ENSCJAG00000000808
C1orf112	1011.82004551582	-1.83427193602148	0.329098510465582	-5.57362576155846	2.49491394905865e-08	4.73115438037053e-07	C1orf112
DEPDC1	674.25509804961	-2.37664404532792	0.426603383719679	-5.57108578137676	2.53156636428892e-08	4.79561636697335e-07	DEPDC1
CAND1	5110.69505777091	-1.19838906010176	0.215154250653984	-5.56990650409709	2.54876068725629e-08	4.82312174543336e-07	CAND1
MSRA	139.754286594266	-2.87659858506329	0.516636649162911	-5.56793365264378	2.5777793386099e-08	4.87292165539737e-07	MSRA
HSPD1	18533.379967356	-1.43950782979802	0.258577022005133	-5.56703692631067	2.59107502455141e-08	4.89292638667645e-07	HSPD1
ENSCJAG00000036444	355.488289553823	-1.61164260483713	0.289586359345905	-5.56532637958979	2.61662195036556e-08	4.9360000264532e-07	ENSCJAG00000036444
LMLN	758.095923545675	1.98930081338844	0.357538019430895	5.56388609120472	2.63832198951656e-08	4.96939580990498e-07	LMLN
ENSCJAG00000020652	42.4457674397953	4.92615550161997	0.885396293827213	5.56378599725799	2.63983652317233e-08	4.96939580990498e-07	ENSCJAG00000020652
MBD6	1835.19756593034	1.3531947784556	0.243398740887053	5.55958002709444	2.70424578716231e-08	5.08533561268875e-07	MBD6
HNRNPA0	2527.77069044996	-1.75429236310359	0.315669947829005	-5.55736260346795	2.73881418226429e-08	5.14497655864106e-07	HNRNPA0
ENSCJAG00000008501	59.6122762966143	-3.74775879949687	0.674491159319361	-5.55642390224771	2.75357684399193e-08	5.16732620234657e-07	ENSCJAG00000008501
ADIPOR2	1201.45144652922	1.12488744610293	0.202543073976842	5.55381837559919	2.79495889459594e-08	5.23953105043068e-07	ADIPOR2
SIRT2	1099.96583704822	1.51068636377799	0.272104835481685	5.5518541635019	2.82655361610125e-08	5.29325731181412e-07	SIRT2
NLGN3	56.2002865297769	-4.36834446566066	0.787843509821649	-5.54468547522789	2.94483032395801e-08	5.50903216413473e-07	NLGN3
ENSCJAG00000011389	3519.89751027402	-1.26083065637146	0.227516486845906	-5.54171116937738	2.99530073339545e-08	5.59764284207809e-07	ENSCJAG00000011389
XYLB	192.706878804326	2.06340789232805	0.37235816413603	5.54146005396634	2.99960007236568e-08	5.59987450362761e-07	XYLB
ZFP42	1328.91409283046	-1.87066149232791	0.337875049672103	-5.536548182955	3.08491000118159e-08	5.75318169196575e-07	ZFP42
PLK2	3625.12199515604	2.09069592468514	0.377704597424387	5.5352673463385	3.10753979841518e-08	5.78939800874166e-07	PLK2
COL10A1	52.0003608961967	-4.85466520023947	0.877516674722915	-5.53227686729985	3.16100425939555e-08	5.88292578059229e-07	COL10A1
ENSCJAG00000014545	47.2072610559007	-3.20508049430673	0.579625718110104	-5.52956915845115	3.21018226966407e-08	5.96829144856927e-07	ENSCJAG00000014545
SLC41A2	230.949793248764	-4.24885087146901	0.7685288296152	-5.52855105461222	3.22886462948202e-08	5.99684291741285e-07	SLC41A2
ARMC3	579.014493566963	-4.21872790583386	0.76322770639103	-5.52748265099334	3.24858340441558e-08	6.02725855094964e-07	ARMC3
TBX15	20.4959708406337	-7.51275111696675	1.35975854365606	-5.52506263116892	3.29368094352655e-08	6.10464975699464e-07	TBX15
SLC4A5	160.053918839825	2.0870631758735	0.377797182182245	5.52429524174355	3.30810778639117e-08	6.12509402667128e-07	SLC4A5
SNX25	594.956646549864	1.59491606473766	0.288723408970354	5.52402754742143	3.31315481857523e-08	6.12814707673699e-07	SNX25
ACADM	1424.35316195754	1.30478349992244	0.236275365408744	5.52230020961021	3.34590160493318e-08	6.18237597780379e-07	ACADM
SPC24	604.671133005343	-2.11428307317104	0.382994325022442	-5.52040313664477	3.3822279710663e-08	6.24310125181266e-07	SPC24
SOX2	1286.18758355264	-9.6953170138115	1.7563652230921	-5.52010304368403	3.38800927602711e-08	6.24737824988475e-07	SOX2
SLC4A7	5097.03465318651	-2.9197894073756	0.529119066553328	-5.51820864516384	3.42472681579382e-08	6.3086336461722e-07	SLC4A7
FAM126B	552.900475256786	1.86960921289091	0.338904120876423	5.51663168938757	3.45558574214802e-08	6.35898298713238e-07	FAM126B
Metazoa_SRP_337	349.204279873158	-1.77426512542136	0.321958283151569	-5.51085410213248	3.57096632602389e-08	6.56460822869672e-07	Metazoa_SRP_337
C16orf70	1266.01384981351	1.08856821380542	0.197554548601959	5.51021589484487	3.58393841125356e-08	6.58174595810048e-07	C16orf70
BCAM	589.329085471415	-2.89189056089167	0.525062220561647	-5.50771022489161	3.63531158972166e-08	6.66929900397156e-07	BCAM
ENSCJAG00000007966	1366.29664257785	1.75161948761821	0.318113490507299	5.50627225781868	3.66511569106566e-08	6.71714394031282e-07	ENSCJAG00000007966
MINPP1	932.445064693033	-2.11265585979842	0.383733578670722	-5.50552773389495	3.68064008195351e-08	6.73874753684767e-07	MINPP1
FUT11	608.422716384379	1.49813683646141	0.272210138289367	5.5036041121615	3.72104617683582e-08	6.80581610071574e-07	FUT11
THNSL1	535.397526387359	2.17370431630782	0.395073954025241	5.50201878448547	3.75466938881992e-08	6.86035539594513e-07	THNSL1
PDE3B	1076.0910160976	1.69096147561925	0.307442657937386	5.5000873560091	3.79603133861154e-08	6.92890983406079e-07	PDE3B
ENSCJAG00000012498	92.7291661677382	-5.92741522842685	1.07790136732451	-5.4990330359627	3.8187959141797e-08	6.96341410680654e-07	ENSCJAG00000012498
CYP1B1	3037.89732790886	2.68665393417088	0.48899445304964	5.49424214817862	3.92391781693413e-08	7.14787211218082e-07	CYP1B1
IPO5	18139.9239471016	-1.1833667818953	0.215564094767421	-5.48962842430725	4.02780172150167e-08	7.32970496927962e-07	IPO5
FAT2	100.188263926613	-5.69997712230329	1.03927560744821	-5.48456740584794	4.14482424578374e-08	7.53505649682096e-07	FAT2
ENSCJAG00000014388	71.6195025198866	3.49775669049614	0.638164145319373	5.4809671087768	4.23007125640522e-08	7.68228650936675e-07	ENSCJAG00000014388
NASP	11053.3319990366	-1.38621890888529	0.25295428398049	-5.4801163556977	4.25046214332135e-08	7.71155274574016e-07	NASP
PFN2	1020.33077698122	-2.22600069222852	0.406214706633924	-5.47986238773616	4.2565677077494e-08	7.71486854688972e-07	PFN2
CSRNP2	1657.15167110798	1.33011361052354	0.242802197239449	5.47817781571305	4.29728177740065e-08	7.78084132265494e-07	CSRNP2
MAD2L2	1757.35727981841	-1.50193744780857	0.274275647638875	-5.47601458874723	4.35011840811706e-08	7.86860936529419e-07	MAD2L2
TAF9B	662.108183403525	1.55370107904823	0.283738503665653	5.47582037325131	4.35489279886999e-08	7.86935237823861e-07	TAF9B
ZC3HAV1L	812.307606567211	1.93059581787635	0.352594277826742	5.47540314543904	4.36516667769895e-08	7.88002160817046e-07	ZC3HAV1L
MLLT1	501.358422170991	-1.61660054197021	0.29534942299268	-5.47351853810894	4.41186706279053e-08	7.95636106103644e-07	MLLT1
CHD1L	2318.16552151502	1.26430347269231	0.231107216407599	5.47063606383663	4.48423283768206e-08	8.07878671276306e-07	CHD1L
GHDC	300.798458190945	1.8191978091542	0.332664365724936	5.46856831265904	4.53685209297821e-08	8.16542820806079e-07	GHDC
RRM2	3586.49722281125	-2.88677773615096	0.527981875826522	-5.46756975631388	4.56247678480524e-08	8.20336055206159e-07	RRM2
USP24	1607.10704420597	1.48879157084871	0.272306843987385	5.46733071063642	4.5686318958822e-08	8.20624577792228e-07	USP24
MRAP2	636.082180968547	-2.72607458727049	0.498879274454532	-5.4643973539513	4.64482053264837e-08	8.33045905639311e-07	MRAP2
EPN1	3148.92201119962	-1.46281841251018	0.267709949393024	-5.4641914348974	4.6502149289788e-08	8.33045905639311e-07	EPN1
RAB40A	194.697213060608	2.92279495324932	0.534905139899479	5.46413697538704	4.65164260274363e-08	8.33045905639311e-07	RAB40A
GATA3	296.442216733192	3.03786730500089	0.556317288169039	5.46067391685628	4.74330565145626e-08	8.48618790856768e-07	GATA3
ENSCJAG00000006577	627.115898497936	1.86684698021926	0.34206510601168	5.4575779505423	4.82673273415767e-08	8.62688782237853e-07	ENSCJAG00000006577
ENSCJAG00000003678	1742.70529644095	-1.31927354891041	0.241796513606477	-5.45613139425793	4.86619899685075e-08	8.67649660322463e-07	ENSCJAG00000003678
MET	345.159887093804	-3.06580096519287	0.561905849048295	-5.45607590735253	4.86771905356498e-08	8.67649660322463e-07	MET
DBF4	1102.49566303961	-1.48590829844983	0.272342299268238	-5.4560319951853	4.86892234804443e-08	8.67649660322463e-07	DBF4
AZIN2	380.842071525642	2.65592181073723	0.48681060380008	5.45575998140735	4.87638257922196e-08	8.68121257983108e-07	AZIN2
INVS	619.279805954505	1.20341620388326	0.220629158398401	5.45447488726846	4.91177756744465e-08	8.73489568098438e-07	INVS
ENSCJAG00000013456	41.7516879870249	5.13075052855144	0.940689863015593	5.45424239196504	4.91820766761536e-08	8.73489568098438e-07	ENSCJAG00000013456
IGF1	564.337026656912	-4.64543439856355	0.851726430732177	-5.45413906501663	4.92106798928698e-08	8.73489568098438e-07	IGF1
ECT2	2715.97814601264	-1.9084854486502	0.349990522925911	-5.45296321939037	4.9537318270583e-08	8.78422809923003e-07	ECT2
WDR12	1342.57074226014	-1.27022415093167	0.233016474426578	-5.45122036567381	5.00253349085995e-08	8.86205196209904e-07	WDR12
CPZ	77.6507239381783	-4.28079012485295	0.785434943564933	-5.4502160362554	5.03086702962208e-08	8.90349911797886e-07	CPZ
P2RX2	193.32167173049	3.63030345761227	0.666107966137175	5.450022582172	5.03634247765031e-08	8.90445100411232e-07	P2RX2
DTX2	1957.3216076831	-1.85621284249931	0.340628874076591	-5.44937022010042	5.05484929040392e-08	8.92841842342256e-07	DTX2
EXOC7	1636.01254761382	-1.34763660390882	0.247338492983484	-5.44855185156647	5.0781587552253e-08	8.96081359997389e-07	EXOC7
TM9SF3	4572.80261357993	-1.23678773920402	0.22731473140064	-5.44086048265912	5.3023828897474e-08	9.33820049157272e-07	TM9SF3
ENSCJAG00000032474	2269.64596071288	1.38163700811649	0.253932063223319	5.44097106359277	5.2990921921241e-08	9.33820049157272e-07	ENSCJAG00000032474
ENSCJAG00000003711	3716.78004644365	-1.53928499777286	0.282924297833484	-5.44062496420441	5.30939811456711e-08	9.34143274127837e-07	ENSCJAG00000003711
ENSCJAG00000010760	6200.94393687604	-1.31692795091308	0.242223490695202	-5.43683004127052	5.4236827592629e-08	9.5332061287083e-07	ENSCJAG00000010760
ENSCJAG00000003808	216.224857240276	2.01589499484306	0.3709427175092	5.43451832234196	5.49446514743098e-08	9.64821659871182e-07	ENSCJAG00000003808
HOXC4	44.8573738587736	-5.23283329464382	0.963619016230933	-5.43039646011901	5.62289951017627e-08	9.86414102787148e-07	HOXC4
NCAPG	2981.98789505906	-2.13271320071402	0.392941166474155	-5.42756367282861	5.7128489529902e-08	1.00121980581366e-06	NCAPG
ENSCJAG00000006580	5719.65150542365	-1.2996272792453	0.239505825230764	-5.42628672180774	5.75385042616636e-08	1.00742658820858e-06	ENSCJAG00000006580
LTK	234.841882006887	2.42128661813139	0.44626639257714	5.42565305926069	5.77430234102509e-08	1.01002685177543e-06	LTK
MOV10L1	513.312480778006	4.11250065648043	0.758043158828604	5.4251537113473	5.79046876561189e-08	1.01187319495199e-06	MOV10L1
FAM84A	528.862672560047	-3.23348318953198	0.596148673035261	-5.42395435197207	5.82947749431951e-08	1.01770374765303e-06	FAM84A
ENSCJAG00000020226	309.690533555052	-2.68247581445768	0.494584894901307	-5.42369134624089	5.8380656402177e-08	1.01821736707627e-06	ENSCJAG00000020226
FAM196B	25.2395981443222	6.84185473720231	1.261538391819	5.42342173775395	5.8468821164898e-08	1.01876977863553e-06	FAM196B
MDFI	269.420954562132	2.35343536018252	0.434019339052209	5.42242049702634	5.8797367837818e-08	1.02350553242009e-06	MDFI
SLC7A11	104.371330574121	-5.6617540425015	1.04437234151535	-5.42120258976454	5.91994233060961e-08	1.02951051099531e-06	SLC7A11
PTP4A1	3562.94680335456	-2.1314778720292	0.393248009301325	-5.42018731592856	5.95366202566695e-08	1.03437708064429e-06	PTP4A1
ENSCJAG00000022350	26.7867328739882	-4.8200788867926	0.889379837331902	-5.4195954129707	5.97340634900767e-08	1.03680856687203e-06	ENSCJAG00000022350
ENSCJAG00000022120	208.290209237134	2.67420797679941	0.493548174973624	5.41833221638865	6.01575566810379e-08	1.043155170371e-06	ENSCJAG00000022120
MDM1	479.751785502148	1.3704110981968	0.25301800649473	5.41625917136194	6.08588679306857e-08	1.05430242484341e-06	MDM1
CNGA3	35.1323079620584	-6.18260222187087	1.14155071655488	-5.41596806187423	6.09579823956651e-08	1.05500600242171e-06	CNGA3
CRIM1	5256.90014696189	2.02717786071519	0.374363545779411	5.41499802416575	6.12893826812706e-08	1.05972457073254e-06	CRIM1
TBX18	72.4952715497675	-5.90727797770216	1.09163922009216	-5.41138305492856	6.25398308888804e-08	1.08030968414758e-06	TBX18
PHACTR4	1168.78983408643	1.29429151672548	0.239249756275707	5.4097924147265	6.30978449855581e-08	1.08890577652589e-06	PHACTR4
DFNA5	197.266562154042	-1.82860378793536	0.338076594621854	-5.40884467314482	6.34326132618902e-08	1.09363646994735e-06	DFNA5
GATA2	1293.67231775306	2.97741358556419	0.550646934831229	5.40711914881856	6.40465394924861e-08	1.10316646915711e-06	GATA2
KLK6	165.20487345807	-2.67445039046597	0.494822946839687	-5.40486331029519	6.48578344113451e-08	1.11607460474637e-06	KLK6
ENSCJAG00000034634	4751.75415764476	-3.10211617408328	0.57411019089636	-5.4033462970583	6.54090060421144e-08	1.12448619157625e-06	ENSCJAG00000034634
RNF139	1177.54225978481	-1.18858641866903	0.220065974961213	-5.40104584036003	6.62534912195574e-08	1.13791948633667e-06	RNF139
ENSCJAG00000016319	849.368182257284	-1.17997128963676	0.218487127345136	-5.40064444058897	6.64019211717809e-08	1.13938367879343e-06	ENSCJAG00000016319
RASGRP1	482.358138541004	1.54149289098825	0.285453224497101	5.40015932103755	6.65817390592887e-08	1.14138315798024e-06	RASGRP1
NMD3	1661.79020616124	-1.52585750047825	0.28257483036664	-5.39983514631666	6.6702162824544e-08	1.14236163758578e-06	NMD3
DRC7	256.420532838541	-5.07156302582782	0.939815287644678	-5.39634020908293	6.80139279511242e-08	1.16372217900434e-06	DRC7
MTMR6	2271.50325435732	-1.17825910765603	0.218439221610267	-5.39399059825551	6.89098252570544e-08	1.1779334489912e-06	MTMR6
DMRT3	30.1039910208331	7.50799739784176	1.39244189619661	5.39196458994053	6.96915034456105e-08	1.19016720941112e-06	DMRT3
ENSCJAG00000008421	2187.24289024502	1.39062935160142	0.257972315336633	5.39061468586953	7.02170864687965e-08	1.19800845541937e-06	ENSCJAG00000008421
PFKM	4061.60001833843	-1.28534751834214	0.238505148171283	-5.38918144198324	7.07793196306664e-08	1.20645959378019e-06	PFKM
ENSCJAG00000018178	2804.47290239097	-1.43752920487886	0.266841855058499	-5.38719536544863	7.15656311559796e-08	1.21871066314158e-06	ENSCJAG00000018178
CCDC110	2054.16694911377	2.36306533749198	0.438685862928643	5.38669133697695	7.17665242558652e-08	1.22097877210403e-06	CCDC110
SOSTDC1	66.6043217916729	-4.20625810990883	0.780956311080564	-5.38603510878717	7.20288990260631e-08	1.2242876202036e-06	SOSTDC1
SCNN1A	592.735697331833	-4.23092989986198	0.78560982177854	-5.38553590163065	7.22291152485484e-08	1.22653471223382e-06	SCNN1A
CPEB3	447.340279665295	2.79499337161959	0.519005860587598	5.38528287224967	7.2330803091736e-08	1.2271060234773e-06	CPEB3
COL26A1	446.180099909318	-3.27560948373317	0.608327954515468	-5.3846111450561	7.26014310107389e-08	1.23053966808991e-06	COL26A1
ENSCJAG00000005004	4762.32067640756	1.61263068140528	0.299566480718714	5.3832146959042	7.31671798796681e-08	1.23896424596238e-06	ENSCJAG00000005004
MREG	273.002848298995	2.09785113304244	0.389737647076302	5.38272642835484	7.33659992964423e-08	1.24116550779741e-06	MREG
NPPB	77.014515181605	-6.48002115744569	1.20489135422751	-5.378095821428	7.5277751459715e-08	1.27231393610544e-06	NPPB
ENSCJAG00000013218	706.464428767093	-1.94540269560183	0.361962005194147	-5.37460470349193	7.67508739844668e-08	1.29599743580138e-06	ENSCJAG00000013218
HIST1H3F	243.014975215079	-1.94548207160984	0.362198841498307	-5.37130948172547	7.81669240111315e-08	1.31867381442165e-06	HIST1H3F
SLC35G2	289.737108220871	-3.4826466725156	0.648620370917249	-5.3693143611734	7.90365459033319e-08	1.33160552721718e-06	SLC35G2
WDFY2	1598.61645034491	2.01153594833148	0.374642633851408	5.36921259508682	7.90811533575247e-08	1.33160552721718e-06	WDFY2
ENSCJAG00000004191	513.684596175778	1.99081522053203	0.370883881568842	5.36775880394387	7.97210664070562e-08	1.3411284622993e-06	ENSCJAG00000004191
RTN4	5314.37599514428	-1.63934455190255	0.305417959140845	-5.36754471319927	7.98157249870379e-08	1.34146951017357e-06	RTN4
ENSCJAG00000008235	172.867633839212	-3.20851800969532	0.598131559716436	-5.364234602863	8.12931895796428e-08	1.36502921869579e-06	ENSCJAG00000008235
SPSB2	422.14468476137	-1.45777973548108	0.271868622561632	-5.36207423183087	8.22717154372854e-08	1.38017499181024e-06	SPSB2
TSC22D3	1272.35692210469	1.83270412087122	0.34193445733805	5.35981116129323	8.33089876168618e-08	1.39627721438893e-06	TSC22D3
ENSCJAG00000004017	231.103282250368	-4.45349668362838	0.830983256936275	-5.35930976521456	8.35405088712742e-08	1.39885750880646e-06	ENSCJAG00000004017
COPS7A	1773.96478170957	1.28645677541371	0.240077645759485	5.35850295992371	8.39143622255216e-08	1.4038141079546e-06	COPS7A
LDLRAP1	538.634523285471	1.72460973218108	0.321980040741677	5.35626285470509	8.49608839552611e-08	1.42000424582871e-06	LDLRAP1
ENSCJAG00000003992	1802.07229500575	1.20286078084508	0.224588474213647	5.35584377184385	8.51580674066057e-08	1.42198202556549e-06	ENSCJAG00000003992
NUP43	1060.14550665634	-1.32401915929561	0.24726918235296	-5.35456601059838	8.57620082026534e-08	1.43074195737896e-06	NUP43
PIP4K2A	2253.47508174415	1.41079861912986	0.263507637343096	5.35391927670376	8.6069269176054e-08	1.4345408505739e-06	PIP4K2A
ENSCJAG00000017352	1475.00364227144	-1.66428777131314	0.310908212209515	-5.35298749262888	8.65138312719718e-08	1.44061905185479e-06	ENSCJAG00000017352
ENSCJAG00000010441	2080.48278375996	-1.0789424232572	0.201649811300531	-5.3505749214374	8.76752449234358e-08	1.4586119621303e-06	ENSCJAG00000010441
IQUB	542.964095862233	-2.73626801516565	0.511478912465829	-5.34971813788795	8.80913223750836e-08	1.46418332508042e-06	IQUB
EML1	884.731300489283	-1.73319519931779	0.324022586827524	-5.34899500768558	8.84439812493371e-08	1.4686913055714e-06	EML1
ARHGEF19	456.210097158089	-1.81557350528285	0.339599621039787	-5.34621770107966	8.98111784773268e-08	1.49002280833497e-06	ARHGEF19
SGSM1	2902.72898768659	2.29734429221617	0.429765385706374	5.34557777015985	9.01290885679054e-08	1.49392277870736e-06	SGSM1
NTSR2	21.779881891745	-6.60080749574116	1.23535356262596	-5.34325370115902	9.12928474242247e-08	1.51182296643569e-06	NTSR2
RGL2	1759.05075481828	-1.46485308600657	0.274246884276113	-5.34136637458293	9.22486024385756e-08	1.52624889575897e-06	RGL2
DSCC1	476.36486994505	-2.75961092207814	0.516860334752527	-5.3391810834148	9.33673524580314e-08	1.54267552643528e-06	DSCC1
GRSF1	1991.29867671641	-1.44574861667951	0.270785416107644	-5.33909335835424	9.34125360356727e-08	1.54267552643528e-06	GRSF1
NOS1	25.6624419917438	-7.3601272443193	1.37946790636608	-5.33548276864809	9.52906786391847e-08	1.57225260620225e-06	NOS1
PPP6R1	4232.76663165911	-1.02668950916108	0.192585738016394	-5.33107757477704	9.76316991980857e-08	1.60940590798746e-06	PPP6R1
AURKB	1653.89485923023	-1.70423117855199	0.320012863411166	-5.32550835733849	1.00671087216351e-07	1.65799304736043e-06	AURKB
ENSCJAG00000033635	2190.76105166743	-1.73178654091272	0.325275482249285	-5.32406109718873	1.01475797963676e-07	1.66972129605559e-06	ENSCJAG00000033635
LIN7C	1153.30980993455	-1.97069961793682	0.370260489318632	-5.32246803206947	1.02368778219767e-07	1.68287925835486e-06	LIN7C
STK4	720.13066884274	1.76663283993328	0.331966283530081	5.32172370382668	1.02788608168942e-07	1.68824203981667e-06	STK4
TAOK2	2822.21898534244	1.22677209154794	0.230638391855764	5.31902811876671	1.04323013386397e-07	1.71188464368542e-06	TAOK2
CFLAR	873.917110833165	1.60834180227994	0.30244413438508	5.31781449671678	1.05021057899726e-07	1.7217725074215e-06	CFLAR
ENSCJAG00000015824	1210.38185853825	-3.25932186023599	0.613027279336626	-5.31676480003141	1.05628460835211e-07	1.73015773179127e-06	ENSCJAG00000015824
CARD10	898.423586535438	-1.70638148256161	0.320961542466743	-5.31646710520909	1.05801338739149e-07	1.73141682651708e-06	CARD10
TMEM192	1580.65690036482	1.76079547335737	0.331308816394867	5.31466530989862	1.06853539992218e-07	1.74705053510395e-06	TMEM192
ZNRF3	641.156864453961	1.36142406188737	0.256172632989057	5.31447893556034	1.06962953903696e-07	1.74725535389426e-06	ZNRF3
PLIN3	2220.8558741852	-1.82710026697733	0.34382066724833	-5.3141083158264	1.07180854189211e-07	1.74923033886718e-06	PLIN3
FILIP1	286.21801153722	-3.8478401119835	0.724128298591068	-5.3137546474433	1.07389188729551e-07	1.75104577716882e-06	FILIP1
PIWIL1	4911.60259675595	3.24570880804024	0.611166150477597	5.31068156425855	1.09216015883298e-07	1.77922459840957e-06	PIWIL1
FAM8A1	748.174457658086	1.8563591972898	0.349941964307448	5.30476303681847	1.12819454382766e-07	1.83626898947545e-06	FAM8A1
ANLN	2300.55379060984	-2.05638843128153	0.388017492919704	-5.29973124615563	1.15973264716635e-07	1.88589887817835e-06	ANLN
DHDDS	689.146430753998	-1.38290185122218	0.260952940061368	-5.29943004626415	1.16164731804805e-07	1.88731060663771e-06	DHDDS
TMEM169	239.863179680911	3.66042077383307	0.690896852976579	5.29807127947238	1.17032283231218e-07	1.89969414562718e-06	TMEM169
RRNAD1	884.956134038679	1.91333805690509	0.361183979687948	5.29740565613723	1.17459557967175e-07	1.90491516940651e-06	RRNAD1
CPLX2	43.0020665496127	-3.25680077947497	0.615089301059868	-5.29484218610718	1.1911923684856e-07	1.9300955232048e-06	CPLX2
STPG3	232.455468292938	4.16456731841585	0.786605383330213	5.29435395011476	1.19437899811704e-07	1.93352162047062e-06	STPG3
NHSL1	664.335889238023	-1.90704907344231	0.360276076130471	-5.29329922187696	1.20129120338855e-07	1.94296731496942e-06	NHSL1
PLCH1	461.363140162075	-1.5735494216068	0.29729689352681	-5.29285524291863	1.20421239937647e-07	1.94594681096373e-06	PLCH1
GPR107	1203.25175526656	1.51172014261727	0.28581056006987	5.28923823615094	1.22826824522849e-07	1.98304293056853e-06	GPR107
IL20RB	67.876794928681	-4.5309934002373	0.857415034414651	-5.28448093207342	1.26061677975149e-07	2.0334492849766e-06	IL20RB
ENSCJAG00000003740	232.654272280923	-2.38929035245185	0.452158938074935	-5.28418251030102	1.26267321923012e-07	2.0349462766395e-06	ENSCJAG00000003740
FAM198A	188.065112849788	-3.94752728336636	0.747365257532012	-5.28192506084921	1.27833489941984e-07	2.05820828805294e-06	FAM198A
SYNCRIP	5356.50318617238	-1.5135452647921	0.286560021495512	-5.28177397842568	1.27938975873757e-07	2.05820828805294e-06	SYNCRIP
TMEM56	256.348814524877	2.52879596079325	0.478808429920096	5.28143575336646	1.28175430393376e-07	2.06017443111777e-06	TMEM56
TMEM116	146.471963426614	3.60361248156597	0.68234886010569	5.281187809133	1.28349037730283e-07	2.0611278240676e-06	TMEM116
H6PD	2354.94842238038	1.9921069008879	0.377312239531963	5.27973039877797	1.29374105309774e-07	2.07574076081536e-06	H6PD
SHROOM4	248.71517315698	2.30752901348177	0.437069896608757	5.27954231436661	1.29506969844701e-07	2.07602550593719e-06	SHROOM4
UBE4A	1820.7845519475	1.49977706095922	0.284239327938873	5.27645865135791	1.31704213029328e-07	2.10937280441466e-06	UBE4A
SMTN	753.097634642992	-2.00112005847551	0.379291399436094	-5.27594367141109	1.32074655484454e-07	2.11342887045842e-06	SMTN
HEATR5B	644.745822457313	1.33696058745272	0.253490265621422	5.27420879131281	1.3333004544473e-07	2.13162592158712e-06	HEATR5B
DPYSL3	18018.9953910038	1.18243533405843	0.224213811920629	5.27369533540161	1.33703799689861e-07	2.13570799256595e-06	DPYSL3
NMRK1	629.407550934553	1.95641082600814	0.370995958728096	5.27340198722219	1.33917788085817e-07	2.13723308879613e-06	NMRK1
ELF4	115.379897203903	1.93679758847231	0.367314033823831	5.27286575007702	1.34309813090954e-07	2.13970244636243e-06	ELF4
ITGAL	75.0873454074536	3.14208064068848	0.595892989297871	5.27289412213211	1.34289043447302e-07	2.13970244636243e-06	ITGAL
SPESP1	1029.11835931394	3.08230520072114	0.58465137184198	5.27203962766759	1.34915936885822e-07	2.147461611473e-06	SPESP1
CA8	110.483407445535	-3.15202265195473	0.598531378136842	-5.26626133080375	1.39230051137292e-07	2.21417525768071e-06	CA8
4-Mar	19.6576883543561	-6.52946112754427	1.24007730244997	-5.2653662111582	1.39910178551096e-07	2.22303097796518e-06	4-Mar
CRYL1	515.755368139868	2.1196680684462	0.402656014616423	5.2642155872561	1.40789164287792e-07	2.23445539611606e-06	CRYL1
ENSCJAG00000017194	266.33830340058	-6.43732738657126	1.22287307876532	-5.26410099163418	1.40876998191414e-07	2.23445539611606e-06	ENSCJAG00000017194
PINLYP	313.333932480094	2.12725961492334	0.404339587596445	5.26107183214144	1.43218064998654e-07	2.26918512578147e-06	PINLYP
IRAK2	165.571118528606	2.94474453929679	0.559736991762147	5.26094323340366	1.43318279819513e-07	2.26918512578147e-06	IRAK2
STRAP	3548.18897005363	-1.88817878432565	0.359002083498936	-5.25952040702082	1.44431600727324e-07	2.28480656799699e-06	STRAP
BMP7	590.805676301896	-1.96795373739331	0.374319849909445	-5.25741217803275	1.4609662303118e-07	2.30912050810192e-06	BMP7
DND1	852.31068196052	1.93049287320508	0.367462822118595	5.25357330593305	1.49176261377302e-07	2.35573090864996e-06	DND1
COL1A1	5987.35665844289	-4.21520121181171	0.80244668166263	-5.25293618646166	1.49693411979418e-07	2.36182938900859e-06	COL1A1
ZCWPW1	393.23722833293	4.00362895835203	0.762300432235936	5.25203553487279	1.50427430847952e-07	2.37133591600696e-06	ZCWPW1
SLC25A39	4745.58719429902	-1.25091572474484	0.238392765132682	-5.24728896050442	1.54353703150438e-07	2.43110452630132e-06	SLC25A39
ENSCJAG00000019536	55.5748200171477	3.13823819582417	0.598309944774822	5.24517137518961	1.56137127148412e-07	2.45704795025695e-06	ENSCJAG00000019536
SENP2	4400.44900672425	-1.06118634487739	0.202478323100379	-5.24098742338611	1.59719602285596e-07	2.51123217752261e-06	SENP2
ENSCJAG00000034552	139.87146842337	2.39631897392019	0.457519113973012	5.2376368565479	1.62645687030045e-07	2.55501073162007e-06	ENSCJAG00000034552
KCTD21	292.63163199474	2.22683151538504	0.425196425389498	5.23718305803058	1.63045957785528e-07	2.55906945405066e-06	KCTD21
PLK4	1379.78914117216	-1.55478993196598	0.296943855861373	-5.23597273112742	1.64118184240933e-07	2.57365855182694e-06	PLK4
PRPSAP2	1887.16225903163	-1.063665743708	0.20315366046094	-5.23576952192063	1.64298874094924e-07	2.57425360158806e-06	PRPSAP2
CCDC42	380.606757071106	-4.76884446578373	0.911023252768765	-5.23460235651543	1.65340427100363e-07	2.58832401243746e-06	CCDC42
UNC5D	98.4411400089181	-4.70864239319639	0.899668523071911	-5.23375251266852	1.6610282295446e-07	2.59800373734669e-06	UNC5D
SYT9	56.3898498396741	-4.55600652774071	0.870972996294295	-5.23093890066055	1.68651249630305e-07	2.635577674032e-06	SYT9
TSPYL5	1943.57068468258	1.77080723186302	0.338704404597658	5.22817893073027	1.71187797693681e-07	2.67290107671674e-06	TSPYL5
PFAS	1692.75248833672	-1.50266045128982	0.287485339220906	-5.22691158916861	1.72364866979283e-07	2.6889515666993e-06	PFAS
GFPT2	1554.93215064564	1.85437438608986	0.35478730216305	5.22672140401924	1.72542179170035e-07	2.68939123522248e-06	GFPT2
FOXP1	685.438652468111	1.87294074360719	0.358429316956619	5.22541169207393	1.73768039034026e-07	2.70615959925701e-06	FOXP1
CERCAM	424.418408125364	1.8637517740886	0.356765314782485	5.22402738400986	1.75072871431622e-07	2.72412783727167e-06	CERCAM
GRIA3	66.4844167253071	-5.39301919751222	1.03246360836389	-5.22344725162599	1.75622509561883e-07	2.73032442882672e-06	GRIA3
GOT2	5878.12050866195	-1.23415504412729	0.236279765405427	-5.22327860792324	1.75782601347371e-07	2.73045945968862e-06	GOT2
ENSCJAG00000021353	61.5673778717641	4.12616474180321	0.790122409944749	5.22218417028792	1.76824974083589e-07	2.74428707626802e-06	ENSCJAG00000021353
EID1	2487.96285465975	1.76222518293498	0.337755476379161	5.21745850526706	1.81394843016074e-07	2.81157832276522e-06	EID1
ENSCJAG00000018590	10615.5526800124	-1.08244630287704	0.207469360804483	-5.21737908036031	1.81472616596358e-07	2.81157832276522e-06	ENSCJAG00000018590
ZNF597	163.362856274424	1.63109769484653	0.312711761381173	5.21597808679266	1.82849792978382e-07	2.83048340478295e-06	ZNF597
MAN2A2	6054.36495390834	1.42486880966271	0.273239891775907	5.21471736942161	1.84097710125139e-07	2.84491697034855e-06	MAN2A2
HIF1AN	2511.39290388038	1.02848179506855	0.197223968245723	5.21479110382342	1.84024498237365e-07	2.84491697034855e-06	HIF1AN
C15orf40	299.073290063883	1.29248267435196	0.247903622494562	5.21364981014066	1.85160864369805e-07	2.85889642812078e-06	C15orf40
ENSCJAG00000034880	1135.87104546429	-1.33249229717135	0.255714439268379	-5.21086060288082	1.87966648193336e-07	2.89973527247102e-06	ENSCJAG00000034880
ZNF337	628.300904391111	2.32904851795187	0.447229220721195	5.20772885590097	1.91165989947689e-07	2.94657048095438e-06	ZNF337
NPAT	1746.11218464735	0.95978683645046	0.184525946981432	5.20136518549903	1.97829948571479e-07	3.04502749842403e-06	NPAT
UHRF1	2201.98485575757	-2.70874815951343	0.520782156986	-5.20130753939453	1.97891329053619e-07	3.04502749842403e-06	UHRF1
ENSCJAG00000020728	165.518523477238	2.12183072527815	0.407968092112141	5.20097224832698	1.98248705694655e-07	3.04792596632346e-06	ENSCJAG00000020728
FAM114A2	971.200461051568	-1.33762058135269	0.25734700814863	-5.19773123058866	2.01735520796638e-07	3.09889129646216e-06	FAM114A2
CRLS1	478.058824424994	-1.49882156646941	0.288466528985139	-5.19582487348688	2.03814061840982e-07	3.12815556701299e-06	CRLS1
TACC2	1461.91040078868	-1.25261734953522	0.241132442475957	-5.19472758071579	2.05019832604682e-07	3.14065828549799e-06	TACC2
ENSCJAG00000011046	285.286210835486	-3.99400967135062	0.768851775538901	-5.19477199431732	2.04970894697552e-07	3.14065828549799e-06	ENSCJAG00000011046
ENSCJAG00000011205	318.223640407186	-2.93353457493042	0.564726791254493	-5.19460847326513	2.05151128996154e-07	3.14065828549799e-06	ENSCJAG00000011205
ENSCJAG00000022782	21.2933014490326	-7.76982192859247	1.49605878810671	-5.19352714636657	2.06346837812481e-07	3.15628403147606e-06	ENSCJAG00000022782
FGFRL1	2264.90941650373	2.45819281060688	0.47353683189808	5.19113328683156	2.09017925589284e-07	3.19082669981573e-06	FGFRL1
RPL11	14323.7124214557	1.74596435340571	0.336328490300971	5.19124725902136	2.08890000421784e-07	3.19082669981573e-06	RPL11
MYCBP2	3371.97785180385	1.69667965601903	0.326848474542385	5.19102822307652	2.09135918774658e-07	3.19082669981573e-06	MYCBP2
INTS9	978.291619427142	1.80016930130072	0.346812860403306	5.19060711649309	2.09609494262663e-07	3.19534879081392e-06	INTS9
AFDN	9381.47827495941	1.42732952272987	0.275017982572344	5.18994979666252	2.10350786661989e-07	3.20394095157289e-06	AFDN
PYGL	1691.74648448193	2.20265722492184	0.424569565817253	5.18797719446035	2.12590629978461e-07	3.23532440593381e-06	PYGL
GPBP1L1	3794.68460685692	0.903124927183708	0.174126347980403	5.18660695327596	2.14160053665549e-07	3.2564607148436e-06	GPBP1L1
METTL24	191.78534547643	-2.32035926016209	0.447548702184329	-5.18459610951215	2.16483487896431e-07	3.289017035151e-06	METTL24
PIPOX	138.33716678353	-5.64512245533319	1.0893373068591	-5.18216205374425	2.1932852225786e-07	3.32943650706923e-06	PIPOX
IGFBP6	77.24534791448	-4.76142180127427	0.919537108648345	-5.1780637850203	2.24200582900616e-07	3.40053264258176e-06	IGFBP6
ENSCJAG00000004535	572.143553270624	-2.12832977495378	0.411362268768778	-5.1738575376005	2.2930969041891e-07	3.4751016445501e-06	ENSCJAG00000004535
RAB11FIP3	1088.80085653834	-1.23182038524996	0.238121240954857	-5.17308065551148	2.30265555900963e-07	3.4866574602166e-06	RAB11FIP3
FABP5	592.686464718824	-3.33032374847578	0.644906314481596	-5.16404270464128	2.41672522528197e-07	3.65631063026301e-06	FABP5
RNF111	1057.53973334063	1.38976961550209	0.269194132295754	5.16270396999291	2.4340791550412e-07	3.67639727655051e-06	RNF111
ENSCJAG00000021039	9500.04964575357	-1.74955641558715	0.338882589440586	-5.16272145605136	2.43385171038863e-07	3.67639727655051e-06	ENSCJAG00000021039
CEP85L	643.273522910109	1.43310742349438	0.277688894139727	5.16083809521482	2.45846731860582e-07	3.71012549152614e-06	CEP85L
TNPO3	3743.70767121991	-1.03524267128179	0.20064121974977	-5.1596709418578	2.47384258532206e-07	3.73020712238278e-06	TNPO3
APOE	17575.7564350854	-1.51230034472402	0.293151602242526	-5.1587654072342	2.48583541952766e-07	3.74515922771612e-06	APOE
SERTM1	139.095428516934	2.99493367028677	0.580711608240878	5.15735113227576	2.50467840795758e-07	3.77039819775518e-06	SERTM1
HIST2H2BF	197.795860421675	1.46102943681547	0.283338842842972	5.15647421354501	2.51643119023489e-07	3.78493078271026e-06	HIST2H2BF
EXO1	1046.62196554619	-1.80564206749106	0.350193292441498	-5.15612979021493	2.52106183209885e-07	3.78873575667255e-06	EXO1
MROH2B	2515.51874449771	-4.03228924775487	0.783428353045996	-5.14697895739565	2.64715008259868e-07	3.97491295500288e-06	MROH2B
ENSCJAG00000019035	925.42704258426	-1.55134983051715	0.301530521463998	-5.14491807656818	2.67637580470129e-07	4.01545434791873e-06	ENSCJAG00000019035
2-Mar	212.084815857686	1.8572674096247	0.361009698441865	5.1446468547542	2.68024517885181e-07	4.01791700377503e-06	2-Mar
ERCC2	1375.73891858951	-1.02124429401125	0.198544715121502	-5.14364884195626	2.69452985883303e-07	4.0359760360627e-06	ERCC2
SEMA3B	277.034945124127	-2.47622442494155	0.481531044640928	-5.14239829913364	2.7125328505081e-07	4.05633292591549e-06	SEMA3B
SERPINB9	101.524282566802	-2.78084713780313	0.540769152848734	-5.14239231870721	2.71261922405128e-07	4.05633292591549e-06	SERPINB9
ATL2	1735.84207096199	-1.27801948492689	0.248537123206232	-5.14216736896246	2.71587003698141e-07	4.05782934937222e-06	ATL2
NIPAL4	86.0207469682353	-5.38485830586021	1.04754902910493	-5.14043558463442	2.74102283941881e-07	4.09202035480785e-06	NIPAL4
AOX1	135.870642294882	-5.72997980169541	1.11507862612379	-5.13863297838813	2.76744320024019e-07	4.12804554781899e-06	AOX1
SNORD115_52	20.0159336463386	7.33372605885488	1.42773551347957	5.13661388234414	2.79732863602428e-07	4.16917558860015e-06	SNORD115_52
RPS25_2	19224.5279264717	1.48753191963808	0.289615986868099	5.13622171111553	2.80316935465687e-07	4.17443073013064e-06	RPS25_2
VPS11	1689.2623438992	1.34910414464766	0.262733256463359	5.1348815251175	2.82321815652754e-07	4.19735500699239e-06	VPS11
MDGA2	51.5283562341743	-5.12782325318506	0.998602748229433	-5.13499813842583	2.8214681685817e-07	4.19735500699239e-06	MDGA2
ENSCJAG00000001769	2314.14913245579	1.42173076805862	0.277194095015108	5.12900813410592	2.9127275881799e-07	4.32686403008536e-06	ENSCJAG00000001769
ORC6	782.075387280636	-1.48293201581969	0.289261092924045	-5.12662107727388	2.94988376946617e-07	4.37845299576567e-06	ORC6
CRTC2	729.222427874057	1.42098616051593	0.277198518173968	5.12624010357852	2.95585608195923e-07	4.38370958733987e-06	CRTC2
TUBB4A	1261.09760997367	-3.76775760510262	0.735299275611197	-5.12411439814187	2.98939450864383e-07	4.42980612727058e-06	TUBB4A
TAOK3	456.129396061571	1.5752549068091	0.307467964367628	5.12331393629557	3.00211882871895e-07	4.44500910977976e-06	TAOK3
FAM46C	1799.65080773935	1.349140819848	0.263345938609496	5.12307433701715	3.00593771126811e-07	4.44701236136251e-06	FAM46C
SSR3	3526.11947165383	-1.57484226910447	0.307602887604674	-5.11972524499974	3.05981114354843e-07	4.52300280022561e-06	SSR3
CD59	2735.27728667005	1.57241487837717	0.307149598539337	5.11937793783502	3.06545097672672e-07	4.52762841230874e-06	CD59
ACAD10	642.774323266507	2.1141233019526	0.41311041866716	5.11757439759933	3.09489998117439e-07	4.56364891745698e-06	ACAD10
WASHC3	1527.50643021156	1.4160901219962	0.276703431946671	5.11771795540692	3.09254593495863e-07	4.56364891745698e-06	WASHC3
NDC80	1168.93447059616	-1.69411584376903	0.331310835546747	-5.11337288734704	3.16456731649682e-07	4.66256593020454e-06	NDC80
PRMT2	979.950580955268	1.0601695381937	0.207403732405104	5.11162227361925	3.19403983287964e-07	4.70214810988991e-06	PRMT2
SEMA6B	475.048922410283	-2.11413512494411	0.413639068638992	-5.11106248232379	3.20352000926884e-07	4.71225773630949e-06	SEMA6B
LONP2	2552.41404057327	1.30822104257812	0.256115298392088	5.10793791230449	3.2569362620181e-07	4.78692653212995e-06	LONP2
WIPF2	1496.99316586267	1.31513777381871	0.257486481631938	5.10759930184847	3.26277637076001e-07	4.79160497315033e-06	WIPF2
NUP155	2578.45828523119	-1.44260253696029	0.282514773119815	-5.10629062342336	3.28544269829243e-07	4.82096612050493e-06	NUP155
ERGIC3	7510.78897633695	1.21576876394846	0.238148540487251	5.10508593275862	3.30644227418416e-07	4.8478357701331e-06	ERGIC3
RASGRF2	879.896725660625	-3.03945149919084	0.596044381566626	-5.09937110924867	3.4078382939089e-07	4.99244157533331e-06	RASGRF2
ZNF676	26.780516439848	-6.8224037282656	1.34038568457856	-5.08988107434963	3.582881480468e-07	5.24461725801622e-06	ZNF676
ANK2	456.353926471087	-3.40155367783835	0.668364176530385	-5.08937162894713	3.59251957837782e-07	5.25446050904019e-06	ANK2
PEG3	10282.7917819899	-1.86404521010869	0.366341277083922	-5.088275132266	3.61334895042142e-07	5.28064302851701e-06	PEG3
KATNB1	1419.0959981067	-1.29580616051566	0.254683791089532	-5.08790196255612	3.62046433963336e-07	5.28675740088647e-06	KATNB1
ENSCJAG00000008268	238.053221042911	4.98158789724535	0.979385600641256	5.08644184066381	3.64843531700651e-07	5.32329146495917e-06	ENSCJAG00000008268
ENSCJAG00000021321	725.587225674123	-1.55308615111888	0.305372417574727	-5.08587567748756	3.65933709859249e-07	5.33488158739022e-06	ENSCJAG00000021321
PIF1	1337.58268558429	-1.43924669909105	0.283044086409562	-5.08488524649291	3.67848404048176e-07	5.35317396951426e-06	PIF1
C11orf1	377.554087716661	2.71990750812142	0.53491297985931	5.08476632748153	3.68078946556376e-07	5.35317396951426e-06	C11orf1
SCAMP2	168.775625970413	1.82256552691699	0.358433525330857	5.08480763688232	3.67998846226204e-07	5.35317396951426e-06	SCAMP2
TEC	394.696300111226	2.06956540628716	0.407059378361185	5.08418554221548	3.69206891794812e-07	5.36525147995781e-06	TEC
IL6ST	2294.03687430555	1.67172776950545	0.328943445405227	5.08211302841447	3.73259183561509e-07	5.41977143023208e-06	IL6ST
CYB561	434.880109374146	-3.10335601291289	0.610662486516772	-5.08194965538899	3.73580438188427e-07	5.42007210160104e-06	CYB561
ASPHD1	43.4385266882689	-3.92455084346624	0.772343989992774	-5.08135091917133	3.74760067924142e-07	5.43281596860448e-06	ASPHD1
TSKS	520.961885953655	-1.77683935702342	0.349718602819124	-5.08076877438059	3.75910455481081e-07	5.44502418566563e-06	TSKS
TMEM151B	95.0943283943113	-5.10241406501781	1.0042897530342	-5.08061946226395	3.76206062733691e-07	5.44502418566563e-06	TMEM151B
ZNF777	864.784192513244	1.32950135083454	0.261712748086049	5.08000225650989	3.77430385135311e-07	5.45836372536503e-06	ZNF777
ARL13B	845.816016373075	-1.70527730633887	0.335758197594631	-5.07888509813152	3.79656225994693e-07	5.48615415031113e-06	ARL13B
PML	1626.26081137681	1.48897527835279	0.293247507568913	5.07753771105074	3.82357633044355e-07	5.52076665678294e-06	PML
BAG2	474.758468645433	1.54863306158866	0.305019392918508	5.07716262487745	3.8311294645875e-07	5.52724710114968e-06	BAG2
MCM8	1625.96649996811	-1.28945830936428	0.253980963791262	-5.07698801562168	3.83465049191128e-07	5.52790463398306e-06	MCM8
GTPBP3	505.152470009293	-1.36998790867404	0.269897224418066	-5.07596145765452	3.8554144549247e-07	5.55339810544025e-06	GTPBP3
SSH2	1062.52971910553	1.75616795093457	0.346026009538023	5.07524839904149	3.86990114747422e-07	5.5698162245451e-06	SSH2
GPR63	625.839836637059	1.67765640660592	0.330728048123905	5.07261605455789	3.9238368265953e-07	5.64294045700317e-06	GPR63
IQGAP1	11192.3526521181	-1.64442631240661	0.324361787832594	-5.06972884628234	3.98382862819692e-07	5.72465063592854e-06	IQGAP1
ENSCJAG00000001266	406.52955895933	-1.50333997701866	0.296636793557618	-5.06794844627611	4.02126276400674e-07	5.77384177437082e-06	ENSCJAG00000001266
CCDC114	225.153386755758	-4.88199181185878	0.96344391781395	-5.06722988395214	4.03646696879876e-07	5.79106167981836e-06	CCDC114
ENSCJAG00000034075	140.730296443024	-2.02173400810783	0.39921643376707	-5.06425546922111	4.09999531780136e-07	5.87752905892128e-06	ENSCJAG00000034075
VAPA	2289.10649388685	-1.3159096568652	0.259950812213477	-5.06214866443481	4.14557553323296e-07	5.93815005292479e-06	VAPA
ENSCJAG00000011356	987.397963265819	-1.26781723768137	0.250589082667101	-5.0593474551548	4.20693675646525e-07	6.02126170365829e-06	ENSCJAG00000011356
M6PR	5172.5519372508	1.16118718201093	0.229530917541779	5.05895760992447	4.21554557265374e-07	6.02879848193795e-06	M6PR
SLC19A3	229.211308102854	1.43486426552607	0.284033026423799	5.05175149380392	4.37777032503793e-07	6.25584073230857e-06	SLC19A3
MAFG	327.790429819939	1.63892165550334	0.324500842573649	5.05059291219366	4.40440814114603e-07	6.28892291507739e-06	MAFG
ZDHHC9	906.9423309384	1.21219302457785	0.240055679722829	5.04963276010573	4.42660213773727e-07	6.31561257531281e-06	ZDHHC9
ELK3	1028.24122751142	2.25100817294006	0.445791809687869	5.04946058680655	4.43059332908157e-07	6.31630988906379e-06	ELK3
DNAJB4	689.432903579011	-1.09120311698593	0.216137820979118	-5.04864494350279	4.44954818063216e-07	6.33832163424331e-06	DNAJB4
VCAN	6356.36834877597	2.61267442000524	0.517716318993793	5.04653673093231	4.49890434488337e-07	6.40357071472982e-06	VCAN
TCN2	215.614119186046	-2.18862441444979	0.433778530410099	-5.04548810283588	4.52365043492622e-07	6.43371545295421e-06	TCN2
ARMT1	499.051149019442	-1.59037903557565	0.315482127945963	-5.04110659431098	4.62847549307467e-07	6.57761442412203e-06	ARMT1
ENSCJAG00000035456	30.6077424816793	3.36240311970752	0.66707181769522	5.04054140875695	4.64216664977989e-07	6.59187664268744e-06	ENSCJAG00000035456
ENSCJAG00000018280	195.465942971116	-1.7034508959825	0.338224019396658	-5.03645749057445	4.74226365414968e-07	6.72871618717036e-06	ENSCJAG00000018280
MSL3	535.626362261386	1.64815971497529	0.327257123819846	5.03628368952664	4.7465693808674e-07	6.7295308344782e-06	MSL3
ENSCJAG00000015407	6795.42590765881	-1.17929429120595	0.23417543293498	-5.03594367874354	4.75500367432269e-07	6.73619295072549e-06	ENSCJAG00000015407
NPFF	52.4247350875616	3.69013027348374	0.732966226096452	5.03451611015724	4.79057390350732e-07	6.78125665430541e-06	NPFF
ENSCJAG00000005408	137.188256379916	2.70176969129509	0.536666230541445	5.03435755323986	4.79454040935369e-07	6.78154837194387e-06	ENSCJAG00000005408
ENSCJAG00000020551	2141.53400734814	1.07555055933628	0.213664561977349	5.03382755372556	4.80782203401939e-07	6.79500490293932e-06	ENSCJAG00000020551
LAMP3	241.319932153798	3.64356027656036	0.723850682783803	5.03357994019964	4.81403930799355e-07	6.79846396870444e-06	LAMP3
TRHDE	180.053730889264	-3.57709814266502	0.710736468789653	-5.03294582414862	4.82999656626792e-07	6.81566182128917e-06	TRHDE
MCM2	5089.48310494718	-0.948871571068138	0.188643150385301	-5.02998157701503	4.90526966360104e-07	6.91646857805951e-06	MCM2
IGFBP2	22738.1300068553	-2.27233792558883	0.45213812493234	-5.02576049283363	5.01441395285205e-07	7.06483915826046e-06	IGFBP2
API5	2996.23133758494	-1.32077195108775	0.262989010662072	-5.02215643065361	5.10945412790544e-07	7.19312222815353e-06	API5
SYT13	210.083854613004	-4.48826944025092	0.893859597583067	-5.02122419716349	5.13431876012696e-07	7.2224886521162e-06	SYT13
ENSCJAG00000005378	24.1247050879113	5.5896114085865	1.11333568248299	5.02059845609222	5.15107399603145e-07	7.2351821759149e-06	ENSCJAG00000005378
RHBDF1	1026.83640238428	1.43778101524282	0.28637704222001	5.02058755861526	5.15136626032757e-07	7.2351821759149e-06	RHBDF1
ENSCJAG00000006135	630.562808221441	-2.52754202006171	0.503717710869109	-5.017774768532	5.22734088510156e-07	7.3361763052079e-06	ENSCJAG00000006135
TOMM20	3550.31211564229	-1.20018705966843	0.239361968047093	-5.01410925662302	5.32797071036101e-07	7.47158816412523e-06	TOMM20
RIT1	811.657892088037	1.31937803741237	0.263176077821926	5.01329014525821	5.35071189085603e-07	7.49764865887316e-06	RIT1
ENSCJAG00000034269	17.8833709769771	-7.49375162484055	1.49514609289507	-5.01205311002774	5.38523348298048e-07	7.54016309255201e-06	ENSCJAG00000034269
LRRC23	783.354031526169	-4.21888252089857	0.842152748136965	-5.00964050789089	5.45318015508266e-07	7.62937555599385e-06	LRRC23
SLC39A14	2027.0347105054	-2.55184024412454	0.509514087215858	-5.00838015700131	5.48900364436595e-07	7.67354199399191e-06	SLC39A14
LSG1	5128.28888163975	1.11195814069634	0.222044286513153	5.00782144930564	5.50495651732563e-07	7.68988271366773e-06	LSG1
GRN	11495.6142972853	1.26399336837151	0.25243376304807	5.00722784903702	5.52195465791785e-07	7.70765714403178e-06	GRN
TM2D3	779.656815309292	1.58102581765596	0.315804304991915	5.00634662879732	5.54728234512039e-07	7.73702164051826e-06	TM2D3
ENSCJAG00000013273	308.843962099012	-1.35696538125051	0.271066179195365	-5.00602983846432	5.55641474895518e-07	7.74376998320385e-06	ENSCJAG00000013273
SIDT2	1201.01322579374	1.5807263757412	0.315925514957768	5.00347803801952	5.63050833708017e-07	7.84097199620879e-06	SIDT2
HJURP	1525.55356030572	-1.85293541301338	0.37054147110048	-5.00061547094931	5.71475891525334e-07	7.95215758315422e-06	HJURP
PRKCG	76.5321126202777	-5.33548484367682	1.06704945399259	-5.00022264545752	5.72641489424889e-07	7.9622333232756e-06	PRKCG
ENSCJAG00000021746	5294.41053386324	1.60206489451	0.320416829118385	4.99993991863043	5.73481818883787e-07	7.96777436190309e-06	ENSCJAG00000021746
SEC24C	4967.84369785423	0.873271720369437	0.174672344267359	4.99948474403469	5.74837201120011e-07	7.98045734026041e-06	SEC24C
DNAJC12	120.628356588309	1.88734168369133	0.377535727071886	4.99910749726733	5.75962875996814e-07	7.98993423517427e-06	DNAJC12
AIP	684.664659908665	1.10313994605658	0.220712579229968	4.9980837064442	5.79028507204991e-07	8.02628754722123e-06	AIP
TAF8	364.418329590532	1.58039337344695	0.316312983676956	4.99629624770945	5.84418604700373e-07	8.09478119598044e-06	TAF8
CPNE4	141.267902161127	-3.8930048292858	0.779356159708458	-4.99515501454701	5.87885268234511e-07	8.13030899335979e-06	CPNE4
ADARB1	766.028309066664	-1.75557565517476	0.351449521833295	-4.99524269094751	5.87618236850816e-07	8.13030899335979e-06	ADARB1
ABHD17B	618.894571163736	-1.85057661373906	0.370540249128218	-4.99426612383666	5.90599128767747e-07	8.16158213654985e-06	ABHD17B
SYT2	623.413099042525	1.7826624204139	0.357031885683519	4.99300620447689	5.94466470720905e-07	8.20873532387504e-06	SYT2
KLHL14	173.072981859523	3.48992318387232	0.69909261020435	4.99207563194266	5.97338538941368e-07	8.24208355873652e-06	KLHL14
COL14A1	45.0718014083374	-6.14659959425956	1.2321808599339	-4.98839074207765	6.08843285977303e-07	8.39440353158614e-06	COL14A1
ENSCJAG00000010227	1122.84016408442	2.43140609657057	0.487698527647638	4.98546942164906	6.18115550065296e-07	8.5105253576507e-06	ENSCJAG00000010227
CYP4Z1	30.2128852369543	8.86629108553437	1.77843700022016	4.98544007149917	6.18209394395165e-07	8.5105253576507e-06	CYP4Z1
SHANK2	114.206841273473	-4.70351592879008	0.944147956512158	-4.98175725144358	6.30094472170154e-07	8.66752380710645e-06	SHANK2
SPHKAP	134.539540431298	-4.17898556148683	0.838904413116061	-4.98148000671999	6.30998045974284e-07	8.67333747035079e-06	SPHKAP
TUBA1A	5282.87387488591	-1.84682710562977	0.370866577532084	-4.97976150323225	6.36626779293618e-07	8.7440421460633e-06	TUBA1A
SHISA5	1051.75976627084	1.51935747028446	0.305251450369404	4.97739640039643	6.44452548735743e-07	8.84394447989535e-06	SHISA5
ENSCJAG00000003385	682.140035595104	-2.07323940494905	0.416541674058669	-4.97726766387615	6.44881168407585e-07	8.84394447989535e-06	ENSCJAG00000003385
ENSCJAG00000007938	105.224836349478	-1.88941495063399	0.379803399423814	-4.97471837666633	6.5342565442758e-07	8.95431478111472e-06	ENSCJAG00000007938
SRGAP1	780.059301238363	1.65499589656131	0.333021602111813	4.96963526109528	6.70789634683918e-07	9.1852849444873e-06	SRGAP1
KYAT3	773.298207479403	-1.43680566208316	0.289134833791803	-4.96932743537141	6.71855327773594e-07	9.19289755771547e-06	KYAT3
RALGAPA1	2803.54546293231	1.7551088196828	0.353233295704103	4.96869587614702	6.74046896549917e-07	9.21589213978863e-06	RALGAPA1
CNNM4	849.508253417167	-1.69439684300052	0.341129813583724	-4.9670148299268	6.79913905402827e-07	9.28906618942013e-06	CNNM4
CASS4	22.7732924058384	-7.75413456349323	1.56325291399156	-4.96025594712892	7.04003588758885e-07	9.61090137750017e-06	CASS4
KHDC3L	2840.37942675324	-2.08961445373097	0.421360661419928	-4.95920631671988	7.07817640026166e-07	9.65247975544003e-06	KHDC3L
VPS13D	3775.53854730426	1.60019369021172	0.32267672209115	4.95912342186152	7.08119702586623e-07	9.65247975544003e-06	VPS13D
SRPK2	4598.93596234044	1.07571890772273	0.217030375709915	4.95653617243215	7.17610123341715e-07	9.77445692171034e-06	SRPK2
ST3GAL4	556.468350671419	1.21604559825883	0.245448566987553	4.95438051720424	7.25610869363917e-07	9.87597465517651e-06	ST3GAL4
DDX1	3868.29686639704	-1.2727235183427	0.256915415666218	-4.95386201346597	7.27548086876521e-07	9.8874168792247e-06	DDX1
C18orf8	900.125711043051	1.41241367940724	0.285112629274378	4.9538797457057	7.27481754023427e-07	9.8874168792247e-06	C18orf8
SLC30A3	69.03284951807	3.40110528865166	0.686949514113054	4.95102655839703	7.38230271083413e-07	1.00174903752583e-05	SLC30A3
AKAP4	2812.41572111403	-4.97238829303609	1.00431407749152	-4.95102916953593	7.38220364819848e-07	1.00174903752583e-05	AKAP4
PUS7L	1010.60069265164	-2.06155043765098	0.416632751648683	-4.9481238080614	7.49322434794745e-07	1.01603614955552e-05	PUS7L
GTSF1	736.263819593555	-3.48647095254008	0.704730799235094	-4.94723794720517	7.52739395768113e-07	1.01990249911962e-05	GTSF1
HERC4	1570.64578972949	-1.45076153908647	0.293316860324904	-4.94605573467369	7.5732284030177e-07	1.02534235000016e-05	HERC4
C1QTNF4	422.894478644336	2.23009272956676	0.450951639535511	4.94530351827481	7.6025317029565e-07	1.02853755987335e-05	C1QTNF4
USP10	3727.567666454	-0.91606903914471	0.185279571526015	-4.94425279376299	7.64364657097811e-07	1.03332475458035e-05	USP10
RAC3	617.501138810901	-1.40704630828896	0.28474914338708	-4.94135396353506	7.75819150333381e-07	1.04802416158144e-05	RAC3
ENSCJAG00000033208	48.4817377068705	-3.36597262106425	0.681562364732739	-4.93861280381019	7.86802601549642e-07	1.06206572727143e-05	ENSCJAG00000033208
CLUAP1	880.886981202683	1.02053463597145	0.206742372309481	4.93626257922481	7.96338753063434e-07	1.07413411164891e-05	CLUAP1
F13A1	53.6040158841205	-5.73630513255307	1.16246150953589	-4.93461941362967	8.03072000379396e-07	1.08240661097474e-05	F13A1
STC2	255.07959102649	-5.41544463135818	1.09748260625325	-4.93442410886695	8.03875943049337e-07	1.08268101246839e-05	STC2
ENSCJAG00000020971	4771.81878745233	-1.09186582321797	0.22131369907041	-4.9335663711924	8.07415878312552e-07	1.08663716040959e-05	ENSCJAG00000020971
CISH	72.781655683766	2.42002651546076	0.490677600198816	4.93200935702017	8.13880170361997e-07	1.09452013365461e-05	CISH
MYO1D	2432.71167442241	1.40394872015286	0.284710310403973	4.93114814901085	8.17477048243567e-07	1.09853808405548e-05	MYO1D
PARP10	575.932560297232	3.42379436408292	0.694507925558712	4.9298132362256	8.23082653110085e-07	1.10524739882258e-05	PARP10
RAB3A	1720.27325501426	2.65023952331043	0.537976742157673	4.92630873349853	8.37975592306473e-07	1.12440861842671e-05	RAB3A
ENTPD5	601.69185345653	1.83966340165723	0.373464780263339	4.92593545329773	8.3957711357138e-07	1.12571997517816e-05	ENTPD5
ENSCJAG00000022963	94.1920445436213	-2.23691319646563	0.454302101791031	-4.92384514103473	8.48600003576068e-07	1.13697269424152e-05	ENSCJAG00000022963
ALG14	633.359103292254	1.81512681396962	0.368676893797143	4.92335387573368	8.50734076682967e-07	1.13898577126211e-05	ALG14
PIGW	750.411316987011	-1.22362402440508	0.248601643877708	-4.92202708445083	8.56523563100662e-07	1.14588619710366e-05	PIGW
ENSCJAG00000001948	638.058815405157	-1.39931444185545	0.284323658245171	-4.92155471863274	8.5859388691426e-07	1.14780445934854e-05	ENSCJAG00000001948
ENSCJAG00000009147	6164.46640530785	-1.1980863343141	0.243448766067318	-4.92130789433865	8.5967760484383e-07	1.14840192042619e-05	ENSCJAG00000009147
ENSCJAG00000002689	381.74967076198	1.44438120440324	0.293733309928549	4.91732178674114	8.77362670400464e-07	1.17115902279807e-05	ENSCJAG00000002689
TMEM63B	1736.4393343127	1.41484253146374	0.287813102201891	4.91583781502511	8.84035639796292e-07	1.17919369290579e-05	TMEM63B
CRYBG1	1028.44037538427	-1.81274093421575	0.368807747563989	-4.9151378901042	8.87199924595443e-07	1.18253979602027e-05	CRYBG1
ARHGAP21	3076.20269257428	1.59148939488509	0.323898586944241	4.91354225993911	8.94454419189728e-07	1.19132872936983e-05	ARHGAP21
ENSCJAG00000004031	76.8601740438796	-2.20010568575725	0.447907897067528	-4.91196002607106	9.01704389770717e-07	1.20009866901292e-05	ENSCJAG00000004031
RPL37	22243.3676605151	1.89630175875163	0.386232322180381	4.90974382476983	9.11954466834862e-07	1.21284563826695e-05	RPL37
REM2	138.779979737907	-1.80878389483114	0.36853064764604	-4.90809626386462	9.19647151024017e-07	1.22217514528866e-05	REM2
POLR2E	903.462072301449	-1.19137420318288	0.242772140366837	-4.90737611565593	9.23029208372441e-07	1.22486451389173e-05	POLR2E
ENSCJAG00000012574	3476.32617045264	1.19322354933023	0.243143492075158	4.90748709392308	9.22507237842615e-07	1.22486451389173e-05	ENSCJAG00000012574
POMT1	1219.92371968029	0.948004637952361	0.193209827827746	4.9066067115258	9.26655818951681e-07	1.22877287051284e-05	POMT1
ITGB7	51.4696958561074	-4.84533198791484	0.987983661247038	-4.90426327678237	9.37786395151747e-07	1.24261865173891e-05	ITGB7
JAM3	1393.42825147062	1.35531748201538	0.276370044788208	4.90399559421864	9.39065963828521e-07	1.24340055739233e-05	JAM3
ENSCJAG00000001345	7202.02475976228	-0.985733151190811	0.201180770161155	-4.89973843126853	9.59643282911924e-07	1.268783501762e-05	ENSCJAG00000001345
F11R	3203.43867273301	-1.00921375243035	0.205972621136656	-4.89974709677928	9.59600959919515e-07	1.268783501762e-05	F11R
ADORA3	641.112827982287	2.54723753709398	0.519972896219756	4.89878906306962	9.6429096615246e-07	1.27399437975044e-05	ADORA3
SRSF2	6660.29773171902	-1.11964962356614	0.228585044130082	-4.8981753282554	9.6730706225178e-07	1.27704359887618e-05	SRSF2
IP6K2	1402.04105419053	1.32451709162507	0.2705268525251	4.89606513831071	9.77746681844394e-07	1.28988176008645e-05	IP6K2
GATM	672.190298514988	2.62423042084624	0.536081702577837	4.89520610053876	9.82027539885754e-07	1.29458221157161e-05	GATM
ENSCJAG00000006727	30.4500840904923	-5.96723708301438	1.21909824730026	-4.89479588394871	9.84078139036125e-07	1.29539161747281e-05	ENSCJAG00000006727
ENSCJAG00000015536	95.763575805938	1.86476590135167	0.380961804841108	4.89488940270386	9.8361029313612e-07	1.29539161747281e-05	ENSCJAG00000015536
MOB3B	720.414969050326	-1.69617023688858	0.346578409236797	-4.8940447289366	9.87843717289571e-07	1.29939997064917e-05	MOB3B
DGKB	34.3523146613155	-5.10748990520022	1.04379540893368	-4.89319062096462	9.92142256584908e-07	1.30410302151984e-05	DGKB
SEMA3E	176.409579091182	-3.13634529327866	0.641079922162026	-4.89228438585537	9.96722826140524e-07	1.30821684473204e-05	SEMA3E
ENSCJAG00000007189	2227.84662009658	-1.35756340329119	0.277486047606435	-4.89236635499833	9.96307676797666e-07	1.30821684473204e-05	ENSCJAG00000007189
ZSCAN31	389.624208607221	1.15262096103467	0.235713592989275	4.88992147808429	1.00876209316322e-06	1.32305567913495e-05	ZSCAN31
RAB10	4322.53512273714	-1.15286344675292	0.235795234597038	-4.8892567685819	1.01217400761739e-06	1.32656584690204e-05	RAB10
NOX1	844.23295780825	2.26746622952651	0.463967260703607	4.88712549693248	1.02318876642494e-06	1.34002804747331e-05	NOX1
ERC2	241.367364348934	1.90930183385886	0.390737265202237	4.88640834620842	1.02692099294242e-06	1.34393999903655e-05	ERC2
SH3GL2	33.0994509715555	-5.43004963454805	1.11133793985079	-4.88604720475671	1.02880541811899e-06	1.34542979770543e-05	SH3GL2
ARRDC3	1278.99628680909	-1.29208007031693	0.264627781970154	-4.88263197725271	1.04679131246391e-06	1.3679590238387e-05	ARRDC3
ENSCJAG00000013865	38.8966471933616	-6.54635761534272	1.34084826025748	-4.8822508924952	1.04881691801427e-06	1.36961363500865e-05	ENSCJAG00000013865
SUFU	920.96717534517	1.80584670533922	0.369912151782739	4.88182585145202	1.05108061769564e-06	1.3715765455516e-05	SUFU
TDRD10	717.393470208029	1.39268581435851	0.285308768282325	4.88132847350974	1.05373554307706e-06	1.37404676672825e-05	TDRD10
ENSCJAG00000006942	23.6684074006272	-6.31433115030065	1.29387865237905	-4.8801571451005	1.06001343235616e-06	1.38123426583171e-05	ENSCJAG00000006942
RAB43	730.771891907915	1.20679127915197	0.247293737965803	4.87999125687063	1.06090543703281e-06	1.38139845858842e-05	RAB43
ZNF518B	1251.93007441616	1.67802775774115	0.343937699255435	4.87887126469063	1.06694672595105e-06	1.38826242826849e-05	ZNF518B
C6orf226	92.2276398215264	2.02469252056977	0.415111043309927	4.87747207211279	1.0745405629098e-06	1.39713514863124e-05	C6orf226
TNFAIP1	2152.87864762364	1.15804447279541	0.237478537603645	4.87641739957234	1.08029893961883e-06	1.40259978956702e-05	TNFAIP1
TKTL1	100.207136915497	-4.78851188943153	0.981950109055078	-4.87653277419509	1.07966756523518e-06	1.40259978956702e-05	TKTL1
PSKH1	1963.73801478073	1.05674505280886	0.21674160475816	4.8755985450416	1.08479024836536e-06	1.40741779417416e-05	PSKH1
ENSCJAG00000011206	54.4471441965624	3.09776107321609	0.635502130970842	4.87450934032858	1.09079224788813e-06	1.41317150850679e-05	ENSCJAG00000011206
KCTD17	514.375596476278	-1.49943451421346	0.307606650518066	-4.87451916819137	1.09073794941584e-06	1.41317150850679e-05	KCTD17
ZNF445	398.030048638766	-2.54006890366703	0.521600614414665	-4.86975826613523	1.1173485591252e-06	1.44653725163415e-05	ZNF445
ENSCJAG00000015910	35.8260579850756	3.66765093649351	0.753463967702395	4.86771908639189	1.12893647280362e-06	1.46049069946488e-05	ENSCJAG00000015910
SLC19A2	874.261553367703	-1.70176407552283	0.349750731310434	-4.86564836947365	1.14082189815316e-06	1.47422681035625e-05	SLC19A2
LAMB3	220.043870210115	-3.11198692009414	0.639591561594494	-4.86558470586446	1.14118921329562e-06	1.47422681035625e-05	LAMB3
ENSCJAG00000022922	232.891535660883	1.39136935102528	0.285973346245201	4.8653812297328	1.14236395749281e-06	1.47468801785435e-05	ENSCJAG00000022922
ENSCJAG00000032629	97.1082193748028	2.40149982569974	0.493641183651392	4.86486927191973	1.14532483164401e-06	1.47745264763005e-05	ENSCJAG00000032629
ITGB8	102.812550575927	3.48519170375198	0.716424500691243	4.86470200333641	1.1462938178588e-06	1.47764565484386e-05	ITGB8
NAPA	1214.10831104048	1.10737186230401	0.227662578919258	4.86409258632155	1.14983084485567e-06	1.48114638972337e-05	NAPA
ENSCJAG00000002518	115.236619962425	-4.93348906098083	1.01447542688949	-4.86309370361735	1.15565103590067e-06	1.48681434109104e-05	ENSCJAG00000002518
NOP58	4682.78209684502	-1.48314930788781	0.304983071336135	-4.86305453410941	1.15587984152692e-06	1.48681434109104e-05	NOP58
DZIP3	1215.6788066994	1.2289902157211	0.252762654422071	4.86223021565873	1.16070515672649e-06	1.49195700615863e-05	DZIP3
ENSCJAG00000021700	563.531429264927	-1.39721376335864	0.287380397426362	-4.86189655199661	1.16266383000076e-06	1.49341022152661e-05	ENSCJAG00000021700
ENSCJAG00000006827	1549.68534827353	-1.2207730166852	0.251213196017912	-4.85950991443202	1.176766894488e-06	1.5104494074873e-05	ENSCJAG00000006827
C11orf74	543.658820830185	2.09849112743646	0.431908744750073	4.85864468581383	1.18192022031466e-06	1.51598501089293e-05	C11orf74
MAPK13	1186.45764197422	-1.24741937238952	0.25687683277497	-4.85609916205362	1.19720764738141e-06	1.53341212449406e-05	MAPK13
TFAP2A	594.186608205489	2.38704915529212	0.491551006765518	4.85615759593145	1.19685459246574e-06	1.53341212449406e-05	TFAP2A
LYAR	2566.01297966581	-1.21866513487332	0.251107267097596	-4.8531655374182	1.21506184082818e-06	1.55503564682827e-05	LYAR
ATG10	58.7717141924619	2.43755655517253	0.502273868803524	4.85304274534346	1.2158147177708e-06	1.55503564682827e-05	ATG10
NACC2	318.903182511392	-1.90604267529928	0.392859012971539	-4.85172189606189	1.22394169196088e-06	1.56321278136137e-05	NACC2
DCAF7	875.269230394625	1.68423203333014	0.347132145554742	4.8518469260132	1.2231701689068e-06	1.56321278136137e-05	DCAF7
KMT2E	1894.250957496	1.39511101990636	0.287602955984561	4.85082295183798	1.2295026122244e-06	1.56920382935986e-05	KMT2E
ABHD12	3162.2182916866	0.944029325853511	0.194642506711244	4.85006765379363	1.23419371212845e-06	1.57407704416722e-05	ABHD12
SCN7A	39.4429823042301	-5.75617048429083	1.18691680021762	-4.84968321556782	1.23658803703275e-06	1.57601615970661e-05	SCN7A
ENSCJAG00000018333	344.597632888342	1.46920759701998	0.302963032862643	4.84946160968123	1.23797025329533e-06	1.57666352739605e-05	ENSCJAG00000018333
ENSCJAG00000017882	247.487196391032	-3.42651885434196	0.706829361874869	-4.84773134671867	1.24881359807417e-06	1.58935105346998e-05	ENSCJAG00000017882
KCNS3	50.3850649502339	-6.31963191129189	1.30451055959161	-4.844446727415	1.26964977166473e-06	1.61472947688305e-05	KCNS3
ENSCJAG00000002744	146.993491129309	2.43466879984944	0.502692616096659	4.84325554402275	1.27728842162749e-06	1.62329946410361e-05	ENSCJAG00000002744
FZD10	300.82850841265	3.17714298430586	0.65653843340498	4.83923380970763	1.30340636457338e-06	1.65532608300819e-05	FZD10
ENSCJAG00000005200	459.879288758115	-1.57756569963565	0.326185563625774	-4.83640564009007	1.32207988594426e-06	1.6778598636959e-05	ENSCJAG00000005200
LIPH	256.445590443983	-2.45143974848038	0.507108977656922	-4.834147799566	1.33717215027443e-06	1.69582015176153e-05	LIPH
ENSCJAG00000012417	14834.4975083195	1.33310483820175	0.275861038224834	4.83252309488967	1.34813466776998e-06	1.70852147565452e-05	ENSCJAG00000012417
REXO5	3048.07553493841	-1.51105493259679	0.312797306253258	-4.83077987690008	1.35999295323285e-06	1.72233939035121e-05	REXO5
CACNA1B	807.686130361885	-1.98028134136059	0.409970982472934	-4.83029635272132	1.36329986987111e-06	1.72410588031245e-05	CACNA1B
SSR1	3897.51851475324	-1.76486380047482	0.365372756184762	-4.83031033540541	1.36320413106431e-06	1.72410588031245e-05	SSR1
JPH1	66.3625344276392	-6.29623743644659	1.30354917323168	-4.83007282405567	1.36483123879618e-06	1.72483297550458e-05	JPH1
HCN3	56.1536945511016	-2.99497331817133	0.620207433996746	-4.82898648742583	1.37229719191305e-06	1.73305375062745e-05	HCN3
LY6E	3160.98176674299	-1.69035062690562	0.35026788483055	-4.82587956279053	1.39386726273874e-06	1.7590624364052e-05	LY6E
RTKN2	224.090392922912	-2.20456115197644	0.456833969387912	-4.82573823249225	1.39485617257161e-06	1.75907945567527e-05	RTKN2
ENSCJAG00000018147	14754.7384924811	-1.65195077241425	0.342349113748002	-4.82533970755428	1.39764834788447e-06	1.7613689941124e-05	ENSCJAG00000018147
HMBOX1	500.834626733285	1.84195709752677	0.381748601019397	4.82505264618686	1.39966290816168e-06	1.76267603951031e-05	HMBOX1
CADM4	2071.25443501512	-1.55826220715405	0.322996270031471	-4.82439691022506	1.40427526025993e-06	1.76601813413721e-05	CADM4
ENSCJAG00000020676	48.5605971512777	2.40289900387556	0.49806100495911	4.82450739959624	1.4034970713986e-06	1.76601813413721e-05	ENSCJAG00000020676
C1orf189	158.380482943001	3.1808218456585	0.659581343895886	4.82248607407639	1.41779931049128e-06	1.78178346797211e-05	C1orf189
TWIST2	112.934105033864	-4.36543895223525	0.905814983723687	-4.81934945952153	1.44027082120924e-06	1.80876350903115e-05	TWIST2
ACTR1B	690.952317301188	1.19871673179251	0.248771598589529	4.81854334895511	1.44610109065749e-06	1.81482164710627e-05	ACTR1B
ENSCJAG00000019688	42.3597531695891	-5.10078567730866	1.05878605038668	-4.81757922239889	1.453104030783e-06	1.82234200911965e-05	ENSCJAG00000019688
SYT16	57.9385971309449	4.49386364985138	0.932992267726734	4.81661403346978	1.4601473440251e-06	1.82990251578518e-05	SYT16
HGSNAT	650.204860115342	1.59671297766885	0.331538433290742	4.81607203671804	1.46411685969798e-06	1.83360301720787e-05	HGSNAT
MRPS30	954.727620383671	-1.16411412598281	0.241735834352768	-4.81564567826548	1.46724674468082e-06	1.83624759150408e-05	MRPS30
SIX5	525.934292278991	-1.58678125048083	0.329559650014038	-4.81485294214034	1.47308330687813e-06	1.84227353371985e-05	SIX5
COG6	1091.02765748669	0.874372930515285	0.181611439774688	4.81452562459754	1.47549970573514e-06	1.84342773082095e-05	COG6
LOXL1	3785.29678224123	1.75614814726943	0.364766017951478	4.81445107505336	1.47605059515662e-06	1.84342773082095e-05	LOXL1
IRX5	20.5618783252138	-6.44372687708823	1.33861750909227	-4.81371775979367	1.48148003374921e-06	1.84892809194694e-05	IRX5
ENO2	962.076470216751	-2.72962649354743	0.567072631725186	-4.81353946714582	1.48280300483626e-06	1.84929940451018e-05	ENO2
ENSCJAG00000002833	983.709425080896	-2.22030192044753	0.461345607297477	-4.81266513721431	1.48930718808855e-06	1.85612756254243e-05	ENSCJAG00000002833
MSH2	4304.83207711967	-0.887698824647525	0.18445731950731	-4.81248901924083	1.490620653455e-06	1.85648155140935e-05	MSH2
ENSCJAG00000004057	1836.40126568032	-0.815303410793086	0.169454835071903	-4.81133164743947	1.49927993416166e-06	1.86597752468401e-05	ENSCJAG00000004057
ENSCJAG00000001729	1051.74811103845	-1.18306415772319	0.245919561974543	-4.81077693951673	1.50344730029172e-06	1.86881094201229e-05	ENSCJAG00000001729
FRS3	360.525107525999	1.5062166942186	0.313093763891652	4.81075277736875	1.5036290766662e-06	1.86881094201229e-05	FRS3
ENSCJAG00000010462	507.299832084993	-1.87183906503686	0.389176095664751	-4.80974830131736	1.51120466543836e-06	1.87625586360272e-05	ENSCJAG00000010462
NELL2	323.558281607469	-3.38360155741954	0.703497861166661	-4.8096827925081	1.5116999943522e-06	1.87625586360272e-05	NELL2
KCNB1	46.1332225521808	-4.48673945608421	0.933073795078026	-4.80855799375335	1.52022927502597e-06	1.8855443429036e-05	KCNB1
SCRN1	2782.93079605093	-0.985514009462685	0.204966638480655	-4.80816788901819	1.52319820685117e-06	1.88792827919958e-05	SCRN1
PDGFRA	1869.85550840308	1.71436383554417	0.35670296031554	4.80613851375844	1.53873312136781e-06	1.90587315321065e-05	PDGFRA
KCTD13	862.064895614277	2.10142192366833	0.437291636434494	4.80553879512197	1.54335306395146e-06	1.91028340118741e-05	KCTD13
ENSCJAG00000022270	6028.45228657941	-1.63518132705491	0.340289421437903	-4.80526641158988	1.54545577612365e-06	1.91157403749067e-05	ENSCJAG00000022270
HMGB1	3126.01248252312	-1.82750780215805	0.380328281004373	-4.80507996232086	1.54689669132198e-06	1.91204488905419e-05	HMGB1
ENSCJAG00000016415	79.9026451914762	-4.00331860299109	0.833484387316107	-4.80311168860898	1.56218687892404e-06	1.92962179277507e-05	ENSCJAG00000016415
ENSCJAG00000035384	738.06629932218	1.20184418624789	0.250330195481949	4.8010356239048	1.57847183268604e-06	1.94840253461054e-05	ENSCJAG00000035384
ZNF517	631.593380347332	1.26299944420985	0.263161825575263	4.79932619956933	1.59200319552399e-06	1.96376098687275e-05	ZNF517
CCR7	75.1433393729675	-6.22190922933273	1.29697993330506	-4.79722859973445	1.60875965788036e-06	1.98307393507959e-05	CCR7
MTF2	2144.93148380082	-1.0210041864933	0.212877526224794	-4.79620467505407	1.61700062648905e-06	1.9918708536956e-05	MTF2
ENSCJAG00000033960	1462.55016664273	1.26466589743241	0.263850535878076	4.79311475803411	1.6421162798147e-06	2.02142832697463e-05	ENSCJAG00000033960
VIRMA	3822.14764684697	1.03324843138207	0.215601977336144	4.79238847504234	1.64807389411049e-06	2.02737821325979e-05	VIRMA
KCNN4	69.5461760872002	2.47895457697181	0.517366205572129	4.79148918169182	1.65547948386901e-06	2.03371369292192e-05	KCNN4
PENK	46.6966408881963	-4.36066164282901	0.910079593553684	-4.79151677910003	1.65525174704919e-06	2.03371369292192e-05	PENK
RAB18	1072.4536372204	-1.33529122311744	0.278701735205499	-4.79111198261064	1.65859519225344e-06	2.0361542339754e-05	RAB18
FRMPD2	32.2611088608751	-5.70440970324156	1.19162961374227	-4.78706607947334	1.69237124628743e-06	2.07620565003725e-05	FRMPD2
ENSCJAG00000022324	621.470622484238	-2.06961867601826	0.432376823598353	-4.78660872429368	1.69623067144203e-06	2.07952575994463e-05	ENSCJAG00000022324
SCARNA18_2	34.7542029476056	2.94774614857157	0.61585260288861	4.78644749530227	1.69759322960965e-06	2.07978235752585e-05	SCARNA18_2
MKRN3	30.0864288011744	6.54716179144392	1.36862861211792	4.78373879770958	1.72064253456886e-06	2.10658978061201e-05	MKRN3
DMKN	63.840767640003	-4.47395465427272	0.93533271361968	-4.78327614241011	1.72460939336657e-06	2.11001396200629e-05	DMKN
FOSL1	238.953129995533	2.47810648601919	0.518405198032871	4.78025007353814	1.75077282541981e-06	2.14057200905904e-05	FOSL1
ENSCJAG00000021352	280.548390205833	1.73138848844569	0.362256537883631	4.77945408124524	1.75771809690193e-06	2.1476075988841e-05	ENSCJAG00000021352
ENSCJAG00000036461	938.357544668597	-3.838022168863	0.803267997389483	-4.77800955762719	1.77038967821129e-06	2.16162542023442e-05	ENSCJAG00000036461
ENSCJAG00000003474	278.056248619344	1.5202334012307	0.318216356126344	4.77735783206287	1.77613540911961e-06	2.1671736108297e-05	ENSCJAG00000003474
IFRD2	852.938128210161	-1.3496607403075	0.282558515399606	-4.77657075172111	1.78309834283133e-06	2.17419847969034e-05	IFRD2
RPL23A	36847.6490477679	1.55918248744683	0.326438862068967	4.77633844685262	1.78515844443383e-06	2.17523968830539e-05	RPL23A
MYC	2549.38750769237	-3.13983932691421	0.65770852295756	-4.77390700791757	1.80685837978585e-06	2.2001947347102e-05	MYC
VEZT	1518.73927420264	-1.55074943645491	0.324894510215587	-4.77308599466916	1.81424277752339e-06	2.20769596827644e-05	VEZT
JAG2	1100.18840515017	1.01043276640431	0.211867999182875	4.76916179083822	1.84994043446454e-06	2.24961738335357e-05	JAG2
PARPBP	333.881303262765	-1.70404030425748	0.357324781333321	-4.76888364109263	1.85249615651231e-06	2.2512072565056e-05	PARPBP
ENSCJAG00000013387	5913.48692501397	0.936255070845643	0.196424130838012	4.7664972060778	1.87456328276303e-06	2.27648984790226e-05	ENSCJAG00000013387
ENSCJAG00000006049	61.6704142720699	-3.80638595143384	0.798745413796342	-4.76545578314189	1.88427217507374e-06	2.28674053871331e-05	ENSCJAG00000006049
DROSHA	3347.67927558876	0.841147382125733	0.176520522826777	4.76515347142478	1.88709957793806e-06	2.28863172754101e-05	DROSHA
ENSCJAG00000010919	196.890459567095	-3.91312680293037	0.821564198639816	-4.76302011383768	1.9071682281481e-06	2.30986378955156e-05	ENSCJAG00000010919
ENSCJAG00000018953	547.988015002869	-2.18493227621375	0.458721950598723	-4.76308638241965	1.90654176058692e-06	2.30986378955156e-05	ENSCJAG00000018953
AMMECR1	1139.70328708414	-2.04205902761494	0.429000180550422	-4.76004235008692	1.93552341512163e-06	2.34263283679889e-05	AMMECR1
AMZ2	1534.63279722358	1.56033741068638	0.327940432242243	4.75799034604489	1.9552984761533e-06	2.36498006163304e-05	AMZ2
CAMKK2	799.123059820302	-1.2521669369284	0.263222620127742	-4.75706432950453	1.9642858762854e-06	2.37107975186954e-05	CAMKK2
NDUFA2	788.900362991728	1.4638209714996	0.307707274030959	4.75718676495221	1.96309531348458e-06	2.37107975186954e-05	NDUFA2
ENSCJAG00000022998	40.232546158523	2.51677828495693	0.529046788707306	4.75719414365321	1.96302358511769e-06	2.37107975186954e-05	ENSCJAG00000022998
TP53BP1	3425.23175873852	0.995506601272677	0.209314180628825	4.75603993136996	1.97427434521302e-06	2.38154271181081e-05	TP53BP1
ENSCJAG00000034418	98.3222433496605	-3.32069538669501	0.698391608302718	-4.75477561187369	1.98666946881697e-06	2.3948928610057e-05	ENSCJAG00000034418
LRRC75B	190.532485091866	1.86462389369454	0.392349273043593	4.75245915260652	2.0095737711466e-06	2.42088532991702e-05	LRRC75B
FAM57B	77.2798598144651	-4.63419091277332	0.975222510367259	-4.75193185504725	2.01482282656906e-06	2.42558844154515e-05	FAM57B
RAB12	662.62219625031	-1.77358205951119	0.373292257998633	-4.75118897193331	2.022240310872e-06	2.43289404711579e-05	RAB12
LCN2	17.9807432799064	-7.30661976682482	1.53808655940514	-4.7504607085642	2.02953727818441e-06	2.44004501831851e-05	LCN2
ADAL	614.223504114202	1.22395466225412	0.257714332102121	4.74926889890284	2.04153342536969e-06	2.45283236463138e-05	ADAL
FAM107B	694.359553092269	1.09716933193561	0.231063941479843	4.74833643410052	2.05096660035406e-06	2.46252541083789e-05	FAM107B
FAM149B1	1428.66682212578	0.947022236686878	0.199542384999242	4.74597031949116	2.07509141205406e-06	2.48983356786313e-05	FAM149B1
ENSCJAG00000010530	2729.66875116024	-1.07647643393756	0.226847651131849	-4.74537174428088	2.08123752387666e-06	2.4951348717864e-05	ENSCJAG00000010530
DPPA2	265.934508797812	-3.73523448102576	0.787148873112487	-4.7452706960707	2.08227680050933e-06	2.4951348717864e-05	DPPA2
ENSCJAG00000012341	275.615596149792	1.45309473360303	0.306487994050989	4.74111469880703	2.12545555625541e-06	2.54518363223839e-05	ENSCJAG00000012341
PADI4	44.5650299090906	4.81044991481023	1.01478929184299	4.74034359002137	2.13356101301171e-06	2.55319438013624e-05	PADI4
SLC5A5	71.7911354731821	-2.60147692471849	0.548924101725541	-4.7392288233305	2.14533130597278e-06	2.56557723951679e-05	SLC5A5
RABEP1	1136.39701490124	0.985940691368321	0.208267836236419	4.73400362333967	2.20133793391289e-06	2.63081035786515e-05	RABEP1
ATP6V1B2	1946.31964834439	-1.73441314457432	0.366432654216599	-4.73323849448502	2.20965595636822e-06	2.63900235212877e-05	ATP6V1B2
FAM92A	1580.2630588638	-1.00268323487212	0.211867393185176	-4.73259815867822	2.21664049602346e-06	2.64559197255375e-05	FAM92A
HLF	375.413314686589	2.47991706780942	0.524142679646979	4.73137785589163	2.23000983963471e-06	2.65978819100346e-05	HLF
SYT3	786.769003481976	-1.12821004745214	0.238476756465964	-4.73090151078584	2.23524954558585e-06	2.66427563153306e-05	SYT3
MTRR	1430.50697330691	1.34172393060066	0.283785005556327	4.72795920972063	2.26787729375233e-06	2.7013803907219e-05	MTRR
ENSCJAG00000022378	316.624480517221	-1.3145382919457	0.278176556239935	-4.72555383427737	2.29489025351686e-06	2.73175253015994e-05	ENSCJAG00000022378
DRC1	1031.32870912762	-6.04708604286878	1.28019992088398	-4.72354820854329	2.31764986868446e-06	2.75702491634931e-05	DRC1
UVRAG	578.538920815906	1.01932085061726	0.215818539676925	4.72304581498491	2.32338482775148e-06	2.76202518020239e-05	UVRAG
CDC25A	1238.68926886817	-1.11019857255663	0.235176242127916	-4.72070887140368	2.35024125431692e-06	2.79211138210483e-05	CDC25A
TEX264	482.796641988775	1.48881888694503	0.315458652520128	4.71953733096615	2.36381664809761e-06	2.80639035100674e-05	TEX264
CCDC36	619.245075024387	2.52984913000518	0.53609471908625	4.71903385714598	2.36967382427818e-06	2.80897331872252e-05	CCDC36
INTS6	2656.00413303524	1.10305978565937	0.233746739592159	4.71903816747986	2.36962362080914e-06	2.80897331872252e-05	INTS6
RAD9B	209.249630108461	1.72452407794183	0.36544666243952	4.71894876923999	2.37066507213911e-06	2.80897331872252e-05	RAD9B
RIBC1	218.804086633601	1.67509285032838	0.354982301367244	4.71880666691445	2.3723214080591e-06	2.80909023459867e-05	RIBC1
RND1	395.699936891785	-1.53730211820599	0.325909863915645	-4.71695486517674	2.39400773265373e-06	2.83290915030691e-05	RND1
DNMT1	1751.45771139489	1.41000981209774	0.298973098568806	4.71617620062642	2.40318334917405e-06	2.84190219796753e-05	DNMT1
CARD11	216.10935974604	-3.9071431487609	0.828575806917054	-4.71549267567744	2.41126567978641e-06	2.84959143311062e-05	CARD11
ENSCJAG00000004855	600.528354285641	-1.50174592521061	0.318553652629489	-4.71426371292403	2.42586321759889e-06	2.8649651123889e-05	ENSCJAG00000004855
CHRNA9	44.5406333842688	-2.77404601823939	0.588525352833355	-4.7135539784042	2.43433200262081e-06	2.87308529681045e-05	CHRNA9
ENSCJAG00000008378	640.696220661208	-1.75950754263276	0.373436422378636	-4.71166559337041	2.45700328077679e-06	2.89605210232214e-05	ENSCJAG00000008378
NUP214	3465.27744935592	0.927077833922704	0.196759296922026	4.71173585403743	2.45615613779068e-06	2.89605210232214e-05	NUP214
CTNNA1	8305.05657842703	-1.50354818454658	0.319194433807834	-4.71044612717704	2.47175131905452e-06	2.91153254655972e-05	CTNNA1
ADAM18	384.809547428665	-3.73101112133086	0.792458522151701	-4.70814688344866	2.49978950424068e-06	2.94263733155851e-05	ADAM18
SLC29A2	219.334603209511	-2.54952002365541	0.541898958739223	-4.70478856351209	2.54129188356313e-06	2.98954062806115e-05	SLC29A2
RHBDF2	754.81097418286	1.64316263441255	0.349308790634244	4.70404031753408	2.55062845010501e-06	2.99856802276361e-05	RHBDF2
FAM45A	1623.80347401659	-1.21934640153264	0.259331874936642	-4.7018763190238	2.57781636384275e-06	3.02855637169642e-05	FAM45A
KRCC1	809.869244005142	1.39348714049455	0.296416255009738	4.70111580233268	2.58743718759036e-06	3.03788035423207e-05	KRCC1
INTS2	843.145787198051	-1.30622962754142	0.277867980120357	-4.70090014321057	2.59017162307363e-06	3.03911223490631e-05	INTS2
NELFE	1714.26099286119	-1.2475259594512	0.265503069005929	-4.69872519410818	2.61790423550146e-06	3.06965442022323e-05	NELFE
SRBD1	3313.04151626694	-1.24635610692633	0.265366371283186	-4.6967371973304	2.64350215218239e-06	3.09765547839228e-05	SRBD1
PRKCD	1551.66000171841	1.14347317167847	0.243475795431988	4.69645522525007	2.64715228687959e-06	3.09790683592385e-05	PRKCD
TTK	1093.14445610102	-1.19594611129512	0.25464699526568	-4.69648624774606	2.64675046330019e-06	3.09790683592385e-05	TTK
GSPT2	1264.40114603736	1.30124898849445	0.277107698156442	4.69582403214158	2.65534063695097e-06	3.10377769237872e-05	GSPT2
SUMO1	4312.26486121168	-1.22974479479665	0.261881671242373	-4.69580321892215	2.65561105652676e-06	3.10377769237872e-05	SUMO1
ATCAY	95.9094118084026	-3.67147998693739	0.782171398891495	-4.69395837298663	2.6796858436497e-06	3.12988694976546e-05	ATCAY
PLAGL2	1648.26488436847	1.26494080415578	0.269601502053938	4.69189078888258	2.70691622237768e-06	3.15876219472893e-05	PLAGL2
ENSCJAG00000020987	118.235891566202	-5.30160738084692	1.12996924377592	-4.69181564900916	2.70791080905563e-06	3.15876219472893e-05	ENSCJAG00000020987
CHMP2B	687.130915763989	-1.48879363003146	0.317525827769277	-4.68873237963262	2.74902621444221e-06	3.20465021016488e-05	CHMP2B
TRIM35	383.982284965155	-1.76447396667504	0.376349977024855	-4.68838600874555	2.7536823252144e-06	3.20800433158375e-05	TRIM35
SLC6A1	212.153046540046	-3.69751064951644	0.788943357847273	-4.68666173907028	2.7769737522243e-06	3.23305000952957e-05	SLC6A1
PPA2	623.866011509764	-1.30404404199339	0.27828097808678	-4.68606963709439	2.78501537924068e-06	3.24032047414365e-05	PPA2
SNX2	1540.14387332975	-1.3590614078598	0.29010723052738	-4.68468643607812	2.80388847858164e-06	3.26017568167255e-05	SNX2
PTPRR	36.4906161316166	-5.60266290644997	1.19608393815935	-4.68417201143247	2.81093881027419e-06	3.26626742941268e-05	PTPRR
EFCAB2	182.336311359662	-1.41500903598946	0.302626894968999	-4.67575440092466	2.92874951145445e-06	3.40097029552926e-05	EFCAB2
CPNE3	2414.77135189903	-1.23598958409371	0.264355886420873	-4.67547593067749	2.93272674554533e-06	3.40147025716985e-05	CPNE3
KIAA1549L	1080.0664222708	2.19271951773823	0.468984752114827	4.67546014630633	2.93295233996846e-06	3.40147025716985e-05	KIAA1549L
ENSCJAG00000000511	2073.93061987452	-1.6477147906805	0.352467854019749	-4.67479451498626	2.94248088921866e-06	3.41032778638621e-05	ENSCJAG00000000511
TTBK2	760.316119658542	2.08923953173863	0.447095181366739	4.67291891930476	2.96949016245613e-06	3.43942103980308e-05	TTBK2
KIF2A	2785.41584208611	-1.30917688236591	0.280207968580017	-4.67216149847666	2.98046458604297e-06	3.44991645344666e-05	KIF2A
ZC3H12A	346.224924046849	1.43103355616229	0.306428238197364	4.67004465574283	3.01134267434983e-06	3.48342230848139e-05	ZC3H12A
CPXM1	1521.43245541592	1.60326049560474	0.343494083056398	4.66750542349664	3.04878704481871e-06	3.52447599783722e-05	CPXM1
MAP6	986.592027762709	2.65894564097799	0.570028028119012	4.66458754625106	3.09236659709642e-06	3.57256497194343e-05	MAP6
NEK7	1093.83693074722	-1.65860070704881	0.35566981723744	-4.66331588081187	3.1115457752878e-06	3.59242103146864e-05	NEK7
CCDC34	1187.16284579449	-1.42193136622082	0.305005647586924	-4.66198372872943	3.13175956194858e-06	3.61344542163664e-05	CCDC34
PM20D2	428.107863733858	-1.91337384155335	0.410616538992978	-4.65975833863349	3.16580841369939e-06	3.65039571180657e-05	PM20D2
ESCO2	289.197403359731	-2.58100150718761	0.553979257812628	-4.65902192327313	3.17715367903604e-06	3.66113670592562e-05	ESCO2
ENSCJAG00000006794	589.834875595582	1.46168079255343	0.313740142863122	4.65888993105716	3.17919127716554e-06	3.66114530602831e-05	ENSCJAG00000006794
ENSCJAG00000035957	435.853569298384	1.6426292839298	0.352716509731784	4.65708079607302	3.20724600101448e-06	3.69109600397544e-05	ENSCJAG00000035957
TRIM5	654.749315159507	-1.37558818140437	0.295456494850415	-4.65580620287534	3.22715386125104e-06	3.71163856720671e-05	TRIM5
EPB42	142.468356903241	3.32200033230185	0.713547734579886	4.65561050972678	3.23022086673668e-06	3.71279815874629e-05	EPB42
ZNF197	350.307738798037	1.83106347030604	0.393502971883322	4.65323924122478	3.26760751456402e-06	3.75337795653806e-05	ZNF197
ENSCJAG00000022014	110.053301523088	-2.22306989549833	0.477792874470883	-4.65278997297774	3.27473751841531e-06	3.75917354596447e-05	ENSCJAG00000022014
PHF21B	325.3128050419	-2.04278508992427	0.439332313751701	-4.64974923533352	3.32338854070609e-06	3.81259471648178e-05	PHF21B
MFSD9	402.435513479491	1.73054342621344	0.372317381397554	4.64803286840266	3.35115524280844e-06	3.83956376421903e-05	MFSD9
NLRP2	115.333303844592	-3.05197855126539	0.656598834415142	-4.64816321823646	3.34903871251031e-06	3.83956376421903e-05	NLRP2
SYT6	33.6076578085739	-5.31808869831289	1.14426710032944	-4.64759381509947	3.3582937272248e-06	3.84529962392203e-05	SYT6
ENSCJAG00000002775	45.4231632386722	-2.32590628831419	0.500575297402559	-4.64646637655337	3.37669140091383e-06	3.86391197487817e-05	ENSCJAG00000002775
ENSCJAG00000004396	167.926497691126	-3.53520376536801	0.761766109887063	-4.64079947832298	3.4706378807509e-06	3.96889559552706e-05	ENSCJAG00000004396
TNFAIP2	268.002273785448	-3.84743107751567	0.82919735733433	-4.63994614006518	3.48499995019337e-06	3.98279398617157e-05	TNFAIP2
ENSCJAG00000006725	16.341949386428	-6.40532890138224	1.38063778675975	-4.63939851770611	3.49424668455061e-06	3.99083247049941e-05	ENSCJAG00000006725
DYDC2	100.369396160344	-5.03501015945362	1.08536223485268	-4.63901359174988	3.50076032584339e-06	3.99574124786454e-05	DYDC2
PHLPP2	1293.36544703001	1.10178317579794	0.237629971665732	4.63654970824891	3.54273027393602e-06	4.04108777736637e-05	PHLPP2
PEAR1	440.057056114327	2.90508926290482	0.62658903226267	4.63635511208085	3.54606551500402e-06	4.04233536647172e-05	PEAR1
PPP1R32	255.591149960306	-4.03356485303536	0.870752467029608	-4.63227496419854	3.61669365906248e-06	4.12024342688141e-05	PPP1R32
GMPS	5141.78542969204	-1.07034704545065	0.231140217555015	-4.63072613140502	3.64385580194673e-06	4.14856663714062e-05	GMPS
SLC9A6	403.44975928281	1.43566568270919	0.310406039446205	4.6251216157732	3.74378669454216e-06	4.25964979491314e-05	SLC9A6
XPO1	8868.36358761525	-1.28454657653711	0.277762392407188	-4.62462382111837	3.75278852515639e-06	4.267199764355e-05	XPO1
ATP9A	857.787975277543	0.994803839213776	0.215134035050612	4.62411184255314	3.76206849211501e-06	4.27505628146201e-05	ATP9A
PTK6	82.8514635713478	2.77837593779917	0.601381613517638	4.61998816616246	3.83761931686063e-06	4.35816289422321e-05	PTK6
HASPIN	497.7414819118	-1.7473169310341	0.378276742322605	-4.61914977988242	3.8531564791713e-06	4.37305374105571e-05	HASPIN
LYSMD3	547.059312807576	-1.13150656689683	0.245053892171437	-4.6173784748754	3.88618120851078e-06	4.40776049775367e-05	LYSMD3
KREMEN1	644.845559736579	2.8314703965194	0.613380642299446	4.61617175577104	3.90883482251816e-06	4.43066795658658e-05	KREMEN1
FAM131C	13.0600495645921	-6.96673892577518	1.50972494199768	-4.61457496791221	3.93900577884645e-06	4.46206219947971e-05	FAM131C
MAGEB2	41.9892268527975	-4.66257108135491	1.0105239612314	-4.61401338338699	3.94966975259083e-06	4.47133360440822e-05	MAGEB2
ENKD1	511.448889970069	-1.39165911271092	0.301669915205061	-4.6131849500635	3.96545147129098e-06	4.48638342743171e-05	ENKD1
TP53	3610.18677491885	-1.48604779250097	0.322318330774033	-4.61049729604983	4.01706866007226e-06	4.54193205114376e-05	TP53
FMOD	46.394999245602	-4.51999353790285	0.980455837065459	-4.61009396550829	4.02487009428432e-06	4.54790145866689e-05	FMOD
MAP4K2	952.117392933953	1.34197701191342	0.291154732562691	4.60915404019569	4.04310701892657e-06	4.56564758793499e-05	MAP4K2
PRIM1	848.012298502827	-1.16527056173085	0.252849466194559	-4.6085545651665	4.05477968130112e-06	4.57596350266485e-05	PRIM1
DUSP14	1430.84494040118	1.2812598202905	0.278026011963217	4.6084170730759	4.05746140447259e-06	4.57612626443144e-05	DUSP14
ENSCJAG00000019778	771.328012963919	1.5733715134267	0.341461149905238	4.60776142136036	4.07027300126452e-06	4.58770645655027e-05	ENSCJAG00000019778
RFC3	815.323426872387	-1.92380890268223	0.417607937512996	-4.60673452267023	4.09041679899138e-06	4.60753132748348e-05	RFC3
ENSCJAG00000021946	1852.86087434731	2.03101494683931	0.440902295689254	4.60649664720902	4.09509660971212e-06	4.60992336201925e-05	ENSCJAG00000021946
ZMYND10	678.980672895246	-2.29828784565033	0.498992611416302	-4.6058554637253	4.10773641529722e-06	4.62126753047225e-05	ZMYND10
TNKS1BP1	3510.42052841793	-1.17266335997299	0.254657599670083	-4.60486300621782	4.12737472258428e-06	4.64046606902025e-05	TNKS1BP1
HPS3	659.825098560722	-1.15021378801648	0.249796538715169	-4.60460258549862	4.13254269483362e-06	4.64338161736009e-05	HPS3
ENSCJAG00000001805	3204.21191643746	-1.6379782668767	0.355748951414087	-4.6043094726374	4.13836685064334e-06	4.64631300174086e-05	ENSCJAG00000001805
IGFBP4	4077.37680028146	-1.94006713041596	0.421367893184369	-4.60421204794331	4.14030442153575e-06	4.64631300174086e-05	IGFBP4
CCDC180	486.545031698016	2.30236513429169	0.500099000975458	4.60381870349841	4.14813605374982e-06	4.65220681550524e-05	CCDC180
SP4	522.62101311049	-1.09533215881731	0.237939985414313	-4.60339676372621	4.15655281056401e-06	4.65585548979574e-05	SP4
B4GALT3	1108.52874377442	0.993144414023728	0.215741152302333	4.60340738623647	4.15634071451526e-06	4.65585548979574e-05	B4GALT3
RNF207	814.099457667617	-2.05159439683098	0.445812969323048	-4.60191725679551	4.18619516247631e-06	4.68614795531333e-05	RNF207
ENSCJAG00000035311	9998.95954040791	-1.1550232812155	0.251059726333189	-4.60059165237293	4.21292600174667e-06	4.71314562751238e-05	ENSCJAG00000035311
DLGAP4	2700.06943724331	1.03904912648185	0.225879052787507	4.60002427697145	4.22441705414557e-06	4.72131057811228e-05	DLGAP4
ENSCJAG00000003993	749.580155405401	2.10821705431109	0.458323617638292	4.59984380725256	4.22807839838712e-06	4.72131057811228e-05	ENSCJAG00000003993
DEPDC7	1021.76099579627	1.17200754405185	0.254790906332041	4.59987980310608	4.22734787690014e-06	4.72131057811228e-05	DEPDC7
HMX2	24.9473706625637	8.69895592425166	1.89203247109965	4.59767792420381	4.27225744183451e-06	4.76769125656211e-05	HMX2
PTPMT1	662.026499062718	-1.25490597942024	0.273032595248565	-4.59617643189375	4.30314368387081e-06	4.79918943691565e-05	PTPMT1
FSD1L	113.373572054769	2.6805898769822	0.583367737854612	4.59502592111163	4.32695476891412e-06	4.82276281227425e-05	FSD1L
AKIRIN1	5271.98898454006	-0.771086831193115	0.167838369141854	-4.59422261510064	4.34365485894624e-06	4.83838614738953e-05	AKIRIN1
CREBRF	1204.6023716686	1.64116787106276	0.357256563953388	4.59380746682903	4.35230964708468e-06	4.84503408490896e-05	CREBRF
SNAP29	1110.70832760604	1.07642435551304	0.234367390879597	4.59289302779344	4.37143169825762e-06	4.86331889243541e-05	SNAP29
ENSCJAG00000035770	1823.42666171098	-1.51492094064973	0.329880595553623	-4.59233116791033	4.38322077909673e-06	4.87342808447783e-05	ENSCJAG00000035770
VWCE	46.2546288892215	-3.2223466629629	0.701750518803658	-4.59186929915826	4.39293462802427e-06	4.88121892062783e-05	VWCE
SYTL3	277.546525457343	-2.47260687451561	0.538511225331824	-4.59156050645372	4.39944054017059e-06	4.8824314277807e-05	SYTL3
ENSCJAG00000016213	407.710203019033	2.63959590606116	0.57487085528834	4.59163285419506	4.39791542774753e-06	4.8824314277807e-05	ENSCJAG00000016213
RNF168	639.316710409649	1.03890246866446	0.226328287823858	4.59024578259079	4.42724374966465e-06	4.91026530021232e-05	RNF168
CEBPG	1705.27678646055	-0.981111844128618	0.213874475955007	-4.58732553170588	4.48960343264982e-06	4.9763680580459e-05	CEBPG
ENSCJAG00000019024	5732.27483152108	-1.58741245641369	0.346175875525546	-4.58556638010596	4.52757395696583e-06	5.01537277272246e-05	ENSCJAG00000019024
TCHP	461.531607214695	1.16093733533415	0.253269000540291	4.58381141338878	4.56576058972425e-06	5.0545688443884e-05	TCHP
CRMP1	876.623246454083	-3.87769328432014	0.846035275951644	-4.5833706874201	4.57539878544977e-06	5.06213139244179e-05	CRMP1
PIAS1	2382.02841726187	1.33640973409001	0.291597032846023	4.5830704141482	4.58197659410868e-06	5.06630079081275e-05	PIAS1
PPM1B	2770.26135903298	-1.68147949947216	0.366946073371319	-4.58236133724926	4.59754565904293e-06	5.07750701254406e-05	PPM1B
STN1	1862.00043976968	0.978746876857404	0.213590486908852	4.58235238386378	4.59774257041391e-06	5.07750701254406e-05	STN1
MEIS1	147.912820498006	-4.2120603828908	0.91940104595773	-4.5813091048892	4.62074275497892e-06	5.09978426213525e-05	MEIS1
ENSCJAG00000014184	61.7216063704737	2.17433971557002	0.474666412632591	4.58077432424746	4.63257524591241e-06	5.10799873622247e-05	ENSCJAG00000014184
ITGB3BP	364.984739408977	-1.47045013325635	0.321008743364238	-4.58071676754262	4.63385046715092e-06	5.10799873622247e-05	ITGB3BP
TMEM40	14.280414394893	-7.00844536817712	1.53056563890051	-4.57899040070681	4.67225637757873e-06	5.14718824149388e-05	TMEM40
YBX2	2803.89350365228	-2.86595206062834	0.626108781486304	-4.5774027539191	4.70784522320195e-06	5.1832283733348e-05	YBX2
SLC22A5	465.86770730343	1.69950509905111	0.371397529940593	4.57597308017358	4.74011499799707e-06	5.215489034282e-05	SLC22A5
TRIP10	1951.74918994905	-1.30930797909861	0.286134452560255	-4.57584875705555	4.74293113908311e-06	5.215489034282e-05	TRIP10
ENSCJAG00000001659	292.26982035024	-1.84985925809111	0.404303269748547	-4.57542492605023	4.75254371878307e-06	5.21969387481936e-05	ENSCJAG00000001659
PRMT1	4074.05869581359	-1.21263681128135	0.265032032693578	-4.57543489727283	4.75231735508917e-06	5.21969387481936e-05	PRMT1
RAB24	946.815152453424	1.32406272388427	0.28945048035492	4.57440154274651	4.77583126281259e-06	5.24207796674146e-05	RAB24
FAM234B	662.805505005485	1.42292872562388	0.311072344656842	4.57426945874464	4.77884484480559e-06	5.2421951296365e-05	FAM234B
ENSCJAG00000010947	339.062375453895	-1.56920342781608	0.343124383724133	-4.5732786775005	4.8015083038872e-06	5.2638541490761e-05	ENSCJAG00000010947
RPRD1A	790.620542477285	-1.29719264161793	0.283738638514131	-4.57178707986691	4.83582185561865e-06	5.29825099296638e-05	RPRD1A
SLF1	447.476874461873	-1.98229031354232	0.43362872629438	-4.57139989428789	4.84476721287632e-06	5.30482889599341e-05	SLF1
RASAL1	200.879933317428	-4.40008855647313	0.963034922266516	-4.56898130559738	4.90100490310388e-06	5.36315063243783e-05	RASAL1
TMEM44	960.892922182318	1.6883768476341	0.36959809945979	4.56814266659342	4.92065074176144e-06	5.38138359471958e-05	TMEM44
PRDX6	36423.5078435613	-0.860851588432317	0.188460604496872	-4.56780657544056	4.9285451158267e-06	5.38675046174658e-05	PRDX6
TTC36	96.3160281021601	3.38740983190386	0.741717113704569	4.56698351610784	4.94792903911742e-06	5.40466095042057e-05	TTC36
ENSCJAG00000022493	287.633216510864	2.03234339720038	0.445021825165792	4.566839831829	4.95132043366917e-06	5.40509156784442e-05	ENSCJAG00000022493
ANKHD1	5077.73924348629	1.25063824607753	0.273974537895005	4.56479735557327	4.99977060440934e-06	5.45170320103405e-05	ANKHD1
ENSCJAG00000017952	695.731912435805	1.55480264867291	0.340617540116189	4.56465820328144	5.00308794372372e-06	5.45170320103405e-05	ENSCJAG00000017952
TMEM215	52.6123375498597	3.63317335088024	0.795928264200728	4.56469950156711	5.00210318793141e-06	5.45170320103405e-05	TMEM215
MGAT5	1262.62665359517	1.81275457685909	0.397154787294319	4.56435282880203	5.01037534879407e-06	5.45596243454472e-05	MGAT5
SLC25A23	1280.4241353096	-1.35143021875546	0.296090900926332	-4.56424096291868	5.01304744041289e-06	5.45596243454472e-05	SLC25A23
TP53INP1	782.319061844088	1.92822957030185	0.422651806938973	4.56221773725971	5.06161154329904e-06	5.50549472689113e-05	TP53INP1
FCMR	46.3980295987198	-5.70175581421342	1.2499905531665	-4.56143912429548	5.08042061322844e-06	5.52262238330088e-05	FCMR
C6orf62	5638.35933155637	-1.13804464139846	0.249573319158144	-4.55996115785652	5.11630833532901e-06	5.55828340477851e-05	C6orf62
ENSCJAG00000001810	17.1884168976545	-6.42163072698801	1.40871971882239	-4.55848714345826	5.15234180178861e-06	5.59405972627669e-05	ENSCJAG00000001810
ENSCJAG00000017449	2250.93985483163	-1.43059743210044	0.313926646227446	-4.55710736661692	5.18629165878268e-06	5.62753211639512e-05	ENSCJAG00000017449
APLP1	1765.8373370577	1.85528587171655	0.40733503352204	4.55469262163565	5.24622334261435e-06	5.68913961279057e-05	APLP1
MAP2K4	1628.17158621246	-0.961838926982664	0.211182318017312	-4.55454289929622	5.24996105955416e-06	5.68977149927883e-05	MAP2K4
VWA2	176.283583739203	-2.22825539010263	0.489329938917878	-4.55368701745549	5.27137656754124e-06	5.70954985099332e-05	VWA2
NCOA1	1038.80273993193	2.37420998377408	0.521418145289612	4.55337046710442	5.27931832284146e-06	5.71471948584171e-05	NCOA1
CEBPZ	5670.68411973812	-1.31822229915006	0.28952706619843	-4.55301922704044	5.28814379675567e-06	5.7208389460523e-05	CEBPZ
FAM46A	488.910350115521	-1.67233315737729	0.367436346446748	-4.55135474089429	5.33015913586104e-06	5.75938225620838e-05	FAM46A
HINFP	674.426309829503	1.12678247070543	0.247564206318476	4.55147570588576	5.32709497163972e-06	5.75938225620838e-05	HINFP
BST1	138.969683208627	2.50491013467993	0.550462162094552	4.55055825299335	5.35037714740668e-06	5.77776655546899e-05	BST1
MON1A	366.460510124831	1.533048828239	0.336970537261439	4.54950406257501	5.37724959330556e-06	5.80331054252977e-05	MON1A
TAF7	6813.01488994688	0.900262663226057	0.197888427754737	4.5493446657823	5.38132401804975e-06	5.80423429076012e-05	TAF7
BAMBI	2191.6434505349	1.99629060596224	0.438856008161896	4.54885103276472	5.39396078866624e-06	5.8143866624511e-05	BAMBI
SNORD31	78.2043045514178	-2.23189064237907	0.490667437224778	-4.54868302449959	5.39826819689626e-06	5.81555368356196e-05	SNORD31
LGI1	59.7739289973048	3.3212347485891	0.730272153489747	4.54794111033528	5.41732885835235e-06	5.83260350038962e-05	LGI1
PTPN9	1003.74029803759	0.834263299804185	0.183467474688695	4.54719999400303	5.43643334135739e-06	5.84968012398801e-05	PTPN9
LKAAEAR1	54.7932872829948	-5.24321740916929	1.15331311382507	-4.5462219637646	5.46174373015472e-06	5.87341004350687e-05	LKAAEAR1
CSGALNACT2	911.819119129685	1.3218595513278	0.290815048268526	4.54536159389953	5.48410242903645e-06	5.89393940436492e-05	CSGALNACT2
SPIDR	639.946465745541	1.22166696530591	0.26881171298308	4.54469394859594	5.5015130883103e-06	5.90912966257224e-05	SPIDR
ENSCJAG00000006664	620.477761244339	-2.37791160573725	0.523292256828535	-4.54413680827006	5.51608252204642e-06	5.92125191682054e-05	ENSCJAG00000006664
CLIC4	7236.17036789034	-1.99424838407696	0.438874942206044	-4.54400147352386	5.51962714953424e-06	5.92153218409878e-05	CLIC4
ECE2	384.042270812079	-1.2964304291974	0.285323949745773	-4.54371401472795	5.52716337854666e-06	5.92609181740253e-05	ECE2
UBE2M	1511.7829158068	-1.23410785505125	0.271624536569039	-4.54343289689358	5.53454289442781e-06	5.93047810802799e-05	UBE2M
NXNL2	224.484632284429	-2.40205448487227	0.528889132214106	-4.54169756677827	5.5803056191811e-06	5.97241730185828e-05	NXNL2
CENPT	1250.25202958582	-1.43216113973479	0.315330339235113	-4.54178035392578	5.57811421971341e-06	5.97241730185828e-05	CENPT
ENSCJAG00000016075	3903.36352853146	-1.4228416781471	0.313402595426458	-4.5399805199794	5.62594257597147e-06	6.01768970433389e-05	ENSCJAG00000016075
ENSCJAG00000007375	1049.64638758053	1.10220670717345	0.24292326931705	4.53726277549356	5.69890789960286e-06	6.09212241028085e-05	ENSCJAG00000007375
MIS12	128.84792641139	-1.81625941059592	0.400328101004112	-4.53692710064652	5.70798261260047e-06	6.09820843813015e-05	MIS12
CKM	104.054608953737	-4.33427861614541	0.955742968165308	-4.5349835264451	5.76079816143819e-06	6.15099076633371e-05	CKM
CTTNBP2NL	2306.42119224019	1.20571496226322	0.266009963649634	4.53259323718898	5.82639448829867e-06	6.21734900603421e-05	CTTNBP2NL
SLITRK3	18.2676957873829	-6.4243477551143	1.41826731892886	-4.52971570970573	5.90631055560851e-06	6.2989003287903e-05	SLITRK3
C3orf70	91.9431315337992	2.00452079346025	0.442578005154845	4.5291920748726	5.92096556809462e-06	6.31079746188052e-05	C3orf70
TMEM225B	390.877798131331	-2.85238706077705	0.629907548061848	-4.52826302773084	5.94705257819573e-06	6.33485801507276e-05	TMEM225B
WDR34	1930.2135281598	-1.42355009439477	0.314389893342799	-4.52797664472815	5.95511617291909e-06	6.33970277818317e-05	WDR34
SFRP1	3888.01267731476	-3.85552609243269	0.851813394378174	-4.52625671054073	6.00376437874328e-06	6.38772193547235e-05	SFRP1
SQLE	3531.73238087495	-1.66201587720605	0.367404166901995	-4.5236718222888	6.07759371026265e-06	6.46246019875452e-05	SQLE
CHRNB4	138.97340711173	2.93652430313502	0.649167358091384	4.52352427541749	6.08183403640693e-06	6.4631582211292e-05	CHRNB4
ENSCJAG00000009440	2500.76437656951	-1.1029603700667	0.243852622117415	-4.52306134947208	6.09515637557248e-06	6.47350118239542e-05	ENSCJAG00000009440
11-Sep	3324.48913500306	-1.16275238344679	0.257115132196516	-4.52230241570569	6.11705783328809e-06	6.49293825576912e-05	11-Sep
IGSF11	291.162326580114	-3.84659032096218	0.850794621462397	-4.52117376382849	6.14976801682969e-06	6.52381861267686e-05	IGSF11
BAG3	2101.96860920025	1.00719732450749	0.222865552761759	4.51930463019638	6.20430700690816e-06	6.57780555923467e-05	BAG3
ENSCJAG00000017648	40.1031455978692	7.23459904329267	1.60105250665727	4.51865195751593	6.22345997335449e-06	6.59423485073296e-05	ENSCJAG00000017648
BTBD1	2675.82195282859	-1.52272665263502	0.337136236788145	-4.51665079714316	6.28253821288095e-06	6.65292390669966e-05	BTBD1
XXYLT1	1762.77641146011	1.12934179339202	0.250061260787503	4.51626049487016	6.29412308067722e-06	6.66128026038339e-05	XXYLT1
PDGFRL	183.851203327291	2.68721085822924	0.595084011752138	4.51568317272908	6.31129651730613e-06	6.67553791161869e-05	PDGFRL
COQ3	471.147583074055	-1.21904637749352	0.270024638855264	-4.51457460571568	6.34439852570438e-06	6.70661682371353e-05	COQ3
RHOXF1	69.220417884549	-5.65217896636127	1.25205219379313	-4.51433174621723	6.35167250365562e-06	6.71037269659786e-05	RHOXF1
SLC35A5	411.378278129206	1.30242597748925	0.288627742013396	4.51247675779135	6.4074958105362e-06	6.76538521353688e-05	SLC35A5
ENSCJAG00000005705	1211.13216221572	-1.85681415497	0.411503304934104	-4.51227033344809	6.41373681051109e-06	6.76801226686699e-05	ENSCJAG00000005705
ENSCJAG00000005098	1431.59021534355	-1.32845942659783	0.294476876665187	-4.51125209436481	6.44460728355942e-06	6.7966109796322e-05	ENSCJAG00000005098
ENSCJAG00000019080	137.655431733341	-3.14876724631213	0.698131739851708	-4.51027659475985	6.47431530116591e-06	6.82395103104769e-05	ENSCJAG00000019080
ETV5	2789.24952270084	1.4522908968632	0.32201299761108	4.51003812776912	6.48159751677329e-06	6.82763607578794e-05	ETV5
COL9A1	43.2155024115021	-6.25525820810122	1.38713920332634	-4.50946681710186	6.4990758785414e-06	6.83923651501258e-05	COL9A1
FUBP3	2193.65231902313	-2.10633805212893	0.467099570912923	-4.50939838804004	6.50117238076096e-06	6.83923651501258e-05	FUBP3
ENSCJAG00000022875	347.328874707334	-1.30924503350879	0.29034287657061	-4.50930654463771	6.50398725920293e-06	6.83923651501258e-05	ENSCJAG00000022875
STYX	1510.86983902476	-1.26483190281403	0.280520951692455	-4.50886785882828	6.51744849113882e-06	6.84939779074577e-05	STYX
FEM1B	1535.28556090666	-1.69337360504927	0.375608240558476	-4.50835051577001	6.53335760191758e-06	6.86211828730236e-05	FEM1B
ENSCJAG00000021980	70.6694490559457	-2.69223110939315	0.597231958416765	-4.50784836854701	6.54883494454866e-06	6.87437074446976e-05	ENSCJAG00000021980
PLK1	2149.34750713806	-1.80816707375721	0.401316584638709	-4.50558771545672	6.61894900225133e-06	6.94392823191394e-05	PLK1
HDAC6	2688.80814412032	1.15810159218169	0.25712423089709	4.50405466704225	6.66690444448585e-06	6.99017178789871e-05	HDAC6
FAM214B	1572.85364651534	1.11328242141871	0.247182233764193	4.50389336023544	6.67196958142339e-06	6.99141774732071e-05	FAM214B
L1CAM	1905.80655350674	-1.61040189744566	0.357632726008217	-4.50294892030843	6.70169955480171e-06	7.01441960367347e-05	L1CAM
EID2B	362.316798998899	1.8107366613641	0.402121750846553	4.50295627518807	6.70146754209356e-06	7.01441960367347e-05	EID2B
MEX3C	2284.68997421744	-0.884336893566652	0.196413743817191	-4.50241860055238	6.71844897708125e-06	7.02787174319508e-05	MEX3C
EFHB	338.75785612737	-3.23257111201232	0.718146915509734	-4.50126713935388	6.75495427505572e-06	7.0619620519626e-05	EFHB
CHAF1B	561.355773036955	-1.67165600280951	0.37143298456286	-4.50055884179723	6.77750392940608e-06	7.07733097063748e-05	CHAF1B
CEP162	805.35590952051	-1.08122217094957	0.24023678576233	-4.50065200264227	6.77453391481448e-06	7.07733097063748e-05	CEP162
FNBP1	1066.26228021741	1.67428920822943	0.372154462997465	4.4989093903217	6.83029598004129e-06	7.12833088565189e-05	FNBP1
HEY1	571.23546834193	1.57496064033512	0.350166337613795	4.49774998667112	6.8676388153725e-06	7.16315780199119e-05	HEY1
AMPH	54.2464443601851	-3.96684166283955	0.882071560047712	-4.49718803157533	6.88580882443721e-06	7.17795816993645e-05	AMPH
VAMP7	741.764475203395	-1.08934784367144	0.242376357348219	-4.49444762513031	6.97507677178499e-06	7.26681308505896e-05	VAMP7
FITM2	283.851344788942	1.49442623358248	0.332532745605274	4.49407239838092	6.98738549260141e-06	7.2754336012456e-05	FITM2
ALKBH1	661.762965873068	1.27701470694197	0.284183789147907	4.49362263333511	7.00216670092621e-06	7.28661709662454e-05	ALKBH1
AVPI1	904.022097723076	1.284377913204	0.28585209725587	4.49315546582937	7.01755149160913e-06	7.29841543250744e-05	AVPI1
ENSCJAG00000023383	4297.8568139384	-1.3131249321683	0.292472999120971	-4.48973045756326	7.13133556084606e-06	7.41247870341774e-05	ENSCJAG00000023383
RRM1	2540.05364538149	-0.963048539445087	0.214536005587709	-4.48898326789887	7.15639175092126e-06	7.43423783618168e-05	RRM1
GNG10_2	1319.75227997027	-1.68527256446319	0.375480751139426	-4.48830614978025	7.17917087172839e-06	7.44931918876581e-05	GNG10_2
PBLD	1976.53606791983	1.40218356769409	0.312405775891137	4.48834072831836	7.17800592718426e-06	7.44931918876581e-05	PBLD
ANGPTL4	606.881368584118	-1.76952198692918	0.394310361443879	-4.48763755649121	7.20173123529848e-06	7.46843134544984e-05	ANGPTL4
ENSCJAG00000001657	2926.39285181476	-1.29454191751475	0.288493216552366	-4.48725253572735	7.21475375037751e-06	7.47334113350419e-05	ENSCJAG00000001657
BRD2	9539.73051465787	0.913786158125968	0.203639092221814	4.48728261433529	7.2137355945268e-06	7.47334113350419e-05	BRD2
ENSCJAG00000013360	551.490916714939	-1.47540739019828	0.328840852956605	-4.48669128830224	7.23377710774197e-06	7.48874491165434e-05	ENSCJAG00000013360
ARL4A	1355.63395604608	-1.60141779040756	0.356979652270378	-4.4860198059542	7.25659988332207e-06	7.50806209385142e-05	ARL4A
PSTK	454.069600174513	1.06150891043929	0.236761039375363	4.48346110170753	7.34419952668375e-06	7.5943402674435e-05	PSTK
NDRG4	813.152048376407	-1.10051982182067	0.245540753779994	-4.48202510124548	7.39380443473307e-06	7.64125324790695e-05	NDRG4
ENSCJAG00000007298	678.390124561879	-1.89742392599875	0.423883429075275	-4.47628710123932	7.59523331864947e-06	7.84492770151916e-05	ENSCJAG00000007298
RAD18	484.864429528986	-1.42203427941518	0.31769306485059	-4.47612628901406	7.60095342924273e-06	7.84634196582503e-05	RAD18
THOP1	1936.96309469617	-0.836648281450219	0.186946096384274	-4.47534501993805	7.62880193200215e-06	7.8705843273299e-05	THOP1
GINS2	388.451381217485	-1.43346859626538	0.320408026945662	-4.47388478350601	7.68111415213664e-06	7.92002359174569e-05	GINS2
ENSCJAG00000009524	1637.83682928452	-1.46726385500811	0.32801981096064	-4.47309523992186	7.70954182350132e-06	7.94025569646047e-05	ENSCJAG00000009524
ENSCJAG00000015380	223.263272508974	-9.57872563636189	2.14139966579465	-4.4731143790514	7.70885152729271e-06	7.94025569646047e-05	ENSCJAG00000015380
ADIRF	180.661001118628	2.25070500910018	0.503193271306788	4.47284400933089	7.7186085070936e-06	7.94505626808938e-05	ADIRF
MELTF	188.527475653124	-2.29648466783923	0.513460119927451	-4.47256676558194	7.72862581437423e-06	7.95082931753707e-05	MELTF
ENSCJAG00000003338	1991.38864012071	-1.25829837886204	0.281379112643378	-4.47189689043058	7.75288091362491e-06	7.97123457219564e-05	ENSCJAG00000003338
NR1H4	16.4902914376543	-6.80429637180742	1.52184350660059	-4.47108808645279	7.78226339111127e-06	7.99688535585758e-05	NR1H4
ENSCJAG00000019089	39726.154525968	1.87650375595024	0.419731411405044	4.47072509934074	7.79548468203599e-06	8.00590949634607e-05	ENSCJAG00000019089
CFAP161	511.625339797191	-2.16985446539541	0.485376543136291	-4.47045597089377	7.80530116473535e-06	8.01142864000213e-05	CFAP161
DOLPP1	533.606747024884	-1.31028353502219	0.293250807049684	-4.46813275027133	7.89053358270662e-06	8.09430504155468e-05	DOLPP1
TNFSF11	30.8697757597441	-5.04362279859277	1.12912753254448	-4.46683182654045	7.93864868563135e-06	8.13903299583148e-05	TNFSF11
FAM13C	83.2096948022236	-4.9642965121276	1.11202159921044	-4.46420871289941	8.03651975763704e-06	8.23469302893332e-05	FAM13C
ENSCJAG00000000694	126.905904153448	-5.30457496134393	1.18840084880905	-4.46362434582564	8.05847965936156e-06	8.24782191696518e-05	ENSCJAG00000000694
ENSCJAG00000016774	16574.4715471382	1.40492200939775	0.314748036873669	4.46364026080215	8.05788083213466e-06	8.24782191696518e-05	ENSCJAG00000016774
CWH43	286.604707053617	1.53682959029252	0.344382528072424	4.46256550497626	8.09841600006705e-06	8.2839951301877e-05	CWH43
TK2	134.515231975928	1.71688018303228	0.384912811587666	4.46043917309635	8.17918712841269e-06	8.35713658208467e-05	TK2
KLF3	884.522312370669	1.47313921106389	0.330262632830565	4.46050828832232	8.17654964283038e-06	8.35713658208467e-05	KLF3
ENSCJAG00000005858	12.2630064223422	-6.98026607258751	1.56498345854744	-4.46028105566453	8.18522405939551e-06	8.35856912158203e-05	ENSCJAG00000005858
COX7A1	265.524148657091	1.51204386058189	0.339012268930062	4.46014495390969	8.19042384149195e-06	8.3591456455838e-05	COX7A1
CISD2	490.332197984081	-1.43169215105416	0.321065282532022	-4.45919328232373	8.22687088412015e-06	8.3915944301031e-05	CISD2
ENSCJAG00000018673	49.3358767162932	3.32203628523052	0.745053034738805	4.45879169715097	8.24229722798827e-06	8.40257706102547e-05	ENSCJAG00000018673
CLASP2	1601.51025869156	-0.770587148310346	0.172847677323246	-4.45818630741131	8.26560471340038e-06	8.42157714132556e-05	CLASP2
ENSCJAG00000009598	89.0904962275318	2.09010300214151	0.46884875751932	4.4579471921825	8.27482798639507e-06	8.42621388518626e-05	ENSCJAG00000009598
ZWINT	689.049697797178	-1.67799951330368	0.376700152255154	-4.45446996306789	8.41007015424095e-06	8.55909735674838e-05	ZWINT
PCDHGC4	1040.07266031233	1.68079839031968	0.377409030764234	4.45351926771903	8.4474123627318e-06	8.5922523716585e-05	PCDHGC4
ESYT3	131.950553813025	-2.11175438094295	0.474324656189896	-4.45212862832396	8.5023206233711e-06	8.64322717710679e-05	ESYT3
EYA3	947.079168009593	1.65771963812557	0.372436131243157	4.45101723238358	8.54644825817574e-06	8.68319143030655e-05	EYA3
SLC16A1	8638.38312927956	-1.5031618546008	0.337733082666769	-4.45073915392506	8.5575234644453e-06	8.68954831969632e-05	SLC16A1
ENSCJAG00000023196	21.8250899799563	4.87334645081921	1.09505783902884	4.45030963400178	8.57465718540724e-06	8.70204657746956e-05	ENSCJAG00000023196
ENSCJAG00000000809	417.10546342464	-1.83870709505572	0.413221711501685	-4.44968655778927	8.59957023002535e-06	8.72242123331143e-05	ENSCJAG00000000809
ENSCJAG00000020944	266.013615898829	-2.5463537608994	0.57303821816589	-4.44360198007291	8.84651948322339e-06	8.96785454527547e-05	ENSCJAG00000020944
FKBP4	2313.60514615934	-1.28690426246025	0.289656468411012	-4.44286388465588	8.87693272242827e-06	8.99362947844221e-05	FKBP4
MAP3K19	27.3444401162026	-5.83086578799084	1.31249295260452	-4.44258826412747	8.88831527289815e-06	9.00010542568474e-05	MAP3K19
CHN2	272.841364104814	2.2011063931874	0.495606987599641	4.44123357470796	8.94446414237013e-06	9.05187802152092e-05	CHN2
COL6A5	160.268866487256	1.81466717005564	0.408645918427292	4.44068345779529	8.96736189380277e-06	9.06996098669878e-05	COL6A5
MAPK12	350.086502956233	-1.46601469225393	0.3301847390272	-4.43998319417532	8.99659030288049e-06	9.09442317949253e-05	MAPK12
DLGAP5	3112.75746396087	-1.30804223429737	0.294636127645146	-4.43951746431025	9.01607985200926e-06	9.1090187143493e-05	DLGAP5
EBF4	127.131440389368	2.15957559191099	0.48652276760457	4.43879656967302	9.04632693691355e-06	9.1344602452575e-05	EBF4
NUDT16L1	524.401764702538	-1.39732245397159	0.314824256352826	-4.43842056568094	9.06214165116722e-06	9.1453084799748e-05	NUDT16L1
MINOS1	838.578833798837	-1.54950796791268	0.349173044168107	-4.43765059701081	9.09460897955751e-06	9.17294062289374e-05	MINOS1
SUZ12	1568.95983423902	-1.10231397306394	0.24850060838931	-4.43586025888924	9.1705325235465e-06	9.24434787756498e-05	SUZ12
ENSCJAG00000012567	60.5359144806489	3.47178262947796	0.78280030763494	4.4350808189731	9.2037754017137e-06	9.27267517287737e-05	ENSCJAG00000012567
SLC9A3R1	4659.56260823875	-2.46876750631296	0.55667641240145	-4.43483404598181	9.21432417007579e-06	9.27294208053275e-05	SLC9A3R1
SLC7A6	1050.23429671795	1.43987916731718	0.324668070825927	4.43492691983617	9.21035275031984e-06	9.27294208053275e-05	SLC7A6
RPIA	1227.90639266233	-1.07049764957737	0.241450949593618	-4.43360297973194	9.26712115775664e-06	9.31567797987643e-05	RPIA
AGPAT2	371.179721348389	-2.37678393795935	0.536080418473686	-4.43363319392727	9.2658219026375e-06	9.31567797987643e-05	AGPAT2
SYNE2	5559.87619763531	1.64622176894347	0.371420174806015	4.43223572818374	9.32609748995727e-06	9.36974050885178e-05	SYNE2
ZSWIM5	379.287073727052	1.8928003781495	0.427228336017555	4.43041862764395	9.40503319107632e-06	9.43852913566334e-05	ZSWIM5
RPS27	20270.1472827702	1.50344882786591	0.339338392740418	4.43052970141223	9.40018983524344e-06	9.43852913566334e-05	RPS27
HHEX	485.903124304258	1.97780199024455	0.44652936455856	4.42927643112521	9.45497701390033e-06	9.48337349658947e-05	HHEX
GDPD5	865.392426130763	2.77900908001772	0.627461022595863	4.42897483658939	9.46820679689287e-06	9.49136416760234e-05	GDPD5
CD74	1544.77657918285	-2.389465564232	0.539667971570717	-4.4276586532964	9.52614992939289e-06	9.5441437681484e-05	CD74
UCP2	639.190267854212	-4.07150098318556	0.919638141498613	-4.42728590677065	9.54262102843334e-06	9.55533745845457e-05	UCP2
DNAJC6	1757.06939901524	1.29288917589067	0.292050206973855	4.42694148135432	9.55786484205946e-06	9.56529048622088e-05	DNAJC6
C2orf69	663.848743282885	-1.75078431864963	0.395550948701671	-4.42619168123924	9.59113048664732e-06	9.59325830261774e-05	C2orf69
ENSCJAG00000018375	64.7520678546421	2.82119005205364	0.637472519833716	4.42558693006805	9.61804143545837e-06	9.61484253032463e-05	ENSCJAG00000018375
PIGB	452.584090158738	1.444454080932	0.326457119547525	4.42463648191847	9.66048144040246e-06	9.65191813275446e-05	PIGB
ZNF395	350.183862912678	-1.34573785382277	0.304213623667138	-4.42366070789531	9.70423838326561e-06	9.69026771892646e-05	ZNF395
SLC1A2	31.9621186378567	-3.23541396244475	0.731815199390032	-4.42108057490671	9.82085412269521e-06	9.80128850297097e-05	SLC1A2
ENSCJAG00000006048	439.59772437652	-1.66720450896195	0.377210841008199	-4.41982129809922	9.8782552982529e-06	9.85312256906486e-05	ENSCJAG00000006048
ZNF436	285.031887068248	1.56550620282665	0.354238846845106	4.41935213139167	9.89972298559344e-06	9.8690770769592e-05	ZNF436
ABR	1295.19854585937	1.16234130606423	0.263231229727876	4.41566643618174	1.00699264746695e-05	0.000100332074057564	ABR
MAP1S	1589.08084662577	-1.09773574576293	0.248615732064639	-4.41539132156578	1.00827425996315e-05	0.000100351472840493	MAP1S
EXOC8	273.244921903979	1.67566421806625	0.379505736363078	4.41538574390118	1.00830025943758e-05	0.000100351472840493	EXOC8
ENAH	6918.84912680824	-1.10857750224685	0.251157452226504	-4.41387461299411	1.01536781294057e-05	0.000100999134796306	ENAH
KDM3B	9918.47423248388	1.15304566226012	0.261313503445728	4.41249934295719	1.02184104817269e-05	0.000101586998140829	KDM3B
ENSCJAG00000010628	3568.63933535224	-4.56964100965289	1.03564647080855	-4.41235608719382	1.02251759830177e-05	0.000101598249960188	ENSCJAG00000010628
3-Mar	492.938354191948	1.45160282180873	0.32907549915813	4.41115435674291	1.02820984895052e-05	0.000102107579383115	3-Mar
SENP7	322.905105044009	1.59872697329581	0.362507683615141	4.41018782650994	1.03280996895663e-05	0.000102507952560066	SENP7
ENSCJAG00000008096	105.456627089304	3.12709214553848	0.709198828708927	4.40933066856758	1.03690597877923e-05	0.000102857879105086	ENSCJAG00000008096
C6orf136	589.951282734479	1.48603837227346	0.337048138670883	4.40897961381277	1.03858800072081e-05	0.000102968092385922	C6orf136
INTS10	1198.56875098041	-1.65155554316273	0.37460482876878	-4.40879405797016	1.03947811374486e-05	0.000102999715952059	INTS10
WHAMM	200.908406054435	1.90494000419268	0.432192364952355	4.40762067697026	1.04512372456613e-05	0.00010350225836807	WHAMM
EOMES	127.18973563791	-3.17764083074026	0.720962513211799	-4.40749799401394	1.04571568980362e-05	0.000103504043632923	EOMES
MBTPS1	4510.24666312876	0.754951437391073	0.171336876639421	4.40624022217863	1.05180314074488e-05	0.000104049467033423	MBTPS1
SLC25A20	710.03876700047	1.1386401630585	0.258492155782043	4.40493120425126	1.05817454485498e-05	0.000104622367006111	SLC25A20
STK32A	49.641724193051	-4.77374297826949	1.08383442445771	-4.40449470006272	1.06030733031898e-05	0.000104775793945055	STK32A
BCAS1	145.225582978406	3.61807559826083	0.821562686312412	4.40389474660853	1.06324543763674e-05	0.000105008588293215	BCAS1
ARHGEF25	3266.94039762432	1.3917418699416	0.316098002543938	4.40288093800322	1.06822796263445e-05	0.000105442928725505	ARHGEF25
REV1	1774.38779454547	1.35102875730203	0.306919437607903	4.40190027660614	1.07306878820806e-05	0.000105862814696631	REV1
GPX7	296.04337857189	2.06780185900972	0.4700151498007	4.39943661366348	1.08532271718817e-05	0.000107013175952824	GPX7
CCDC157	298.264631263091	-2.2831526320132	0.519016363375148	-4.39899932473404	1.08751164918393e-05	0.000107170410280781	CCDC157
KLHL7	1357.61038605531	-1.85612748629467	0.421959275590991	-4.39883086749309	1.08835601774016e-05	0.000107195043276494	KLHL7
DNM2	3350.33016185027	0.805988181650474	0.183245515315933	4.39840604153871	1.09048817951553e-05	0.000107346418282659	DNM2
ACAN	146.535215215461	-4.02656403402938	0.915750589599394	-4.39700949118782	1.09752547522613e-05	0.000107980220514064	ACAN
DNAAF2	1040.10540966069	-1.27828347306433	0.290805257775447	-4.39566836873145	1.10432426355683e-05	0.000108589878783991	DNAAF2
ENSCJAG00000002322	208.525754086455	1.91870505641283	0.436666717301808	4.39398053570154	1.11293785002635e-05	0.000109377227179156	ENSCJAG00000002322
UNC5A	627.292740330507	1.79951392335991	0.409641572298629	4.39289868277349	1.11849260576138e-05	0.000109863266080069	UNC5A
ITPA	533.000946877941	-1.29164790318279	0.294046984602575	-4.39265821728641	1.11973086208115e-05	0.000109925021049382	ITPA
ENSCJAG00000005113	84.4401255359761	2.22789735736067	0.507363000397418	4.39113091734232	1.1276261678679e-05	0.000110639881998529	ENSCJAG00000005113
NR1I2	63.2830581417615	-5.64267658855575	1.28537979807109	-4.38989051875832	1.13407743049647e-05	0.000111212356615407	NR1I2
FAM13A	472.973206323304	-1.50251141353066	0.342415171412926	-4.38798143005978	1.1440754137597e-05	0.000112131826150774	FAM13A
OR52E2	17.8371329896133	-6.9287232837348	1.57978285109632	-4.38587067768616	1.15522744725249e-05	0.000113163344832979	OR52E2
RNF183	106.080081122391	2.32802995211218	0.530916730688334	4.38492482445201	1.16025840417382e-05	0.000113594462871177	RNF183
MIS18BP1	1483.80963901882	-1.57722889210099	0.359711645647947	-4.38470344561666	1.16143892626674e-05	0.000113648342899047	MIS18BP1
ETV3	446.230221196395	1.1969831809472	0.273052664495095	4.38370811418578	1.16676079870381e-05	0.000114107181365643	ETV3
ENSCJAG00000005657	420.299593665724	1.29594082839641	0.295653776906172	4.38330550672344	1.16892007912129e-05	0.000114256394075194	ENSCJAG00000005657
SH3BP5	696.579446642428	1.14596179018326	0.261643638501431	4.37985726214012	1.18757072354872e-05	0.000115996791505917	SH3BP5
ENSCJAG00000004483	265.278974003235	-1.87893142214105	0.429001685789915	-4.37977631412194	1.18801194361445e-05	0.000115996791505917	ENSCJAG00000004483
CIART	347.935360460656	1.62664418490983	0.371433736247598	4.37936575536452	1.19025216969978e-05	0.000116152638681633	CIART
PLCD1	1154.17238934535	-1.348132922155	0.308154425725532	-4.37486146428337	1.21509621759686e-05	0.000118512953965072	PLCD1
PKP2	2064.17338205846	0.859777096383145	0.19654701156992	4.37440940727449	1.21761674883353e-05	0.000118694597018723	PKP2
LRTOMT	24.1267157513216	2.88361695328621	0.659306617660949	4.37371152668928	1.22151771681872e-05	0.000119010537574872	LRTOMT
TSHZ2	56.219756976106	-5.11920720453149	1.17067329615538	-4.3728743291092	1.22621316677854e-05	0.000119403500268274	TSHZ2
DHX8	1625.83636139533	0.942606027982208	0.215601890733864	4.37197477616626	1.2312775336025e-05	0.000119831943016662	DHX8
ENSCJAG00000023045	13.2688177317381	-6.56593080272164	1.50188220579329	-4.37180144847215	1.23225563690436e-05	0.000119862449600503	ENSCJAG00000023045
PLCB3	2724.49544521338	-1.09158405877369	0.249730756480937	-4.37104373588445	1.23654018750273e-05	0.000120214370573716	PLCB3
HRH3	21.2778147118131	-5.13724278808414	1.17535757360978	-4.37079141142262	1.2379701303404e-05	0.000120288541651718	HRH3
ENSCJAG00000016113	15375.5419924461	1.55506829083962	0.355933266255208	4.36898834211416	1.24823428997637e-05	0.000121220555656617	ENSCJAG00000016113
AFF3	761.871815792949	1.59767420539963	0.365725640114609	4.36850477559889	1.251000822218e-05	0.000121423836533259	AFF3
CSRP1	2339.54027937046	-2.60189331410423	0.596015005767595	-4.36548289711818	1.26842226961318e-05	0.00012304855949545	CSRP1
ABCC11	36.8542424510539	3.22763536772764	0.739756949314227	4.36310246320733	1.28230847405042e-05	0.000124218213266272	ABCC11
SGMS2	209.703283235293	1.99231431543749	0.456613126275038	4.3632436318474	1.28148094036773e-05	0.000124218213266272	SGMS2
ENSCJAG00000033833	206.844979552529	1.16690123896618	0.267450070956648	4.36306199056991	1.28254581957302e-05	0.000124218213266272	ENSCJAG00000033833
TES	748.31546438379	-1.94678990364336	0.446234538961694	-4.36270555877001	1.28463786953873e-05	0.000124291173138758	TES
ZHX3	785.720441725276	1.9303304336409	0.442462457172685	4.36269880607639	1.2846775353812e-05	0.000124291173138758	ZHX3
UBE2S	6625.93620878914	-1.13228939699612	0.259678854927531	-4.36034500118276	1.29857539351921e-05	0.000125568410974399	UBE2S
ENSCJAG00000009431	66.7495812557381	-2.55889693629279	0.586992057730568	-4.35933826121262	1.30456330513569e-05	0.00012607982124768	ENSCJAG00000009431
PLEKHA4	119.535146552251	-2.16853532782504	0.497495887918001	-4.35890100901188	1.30717220109345e-05	0.000126223897085613	PLEKHA4
ENSCJAG00000022100	48.5092302841745	-3.07767856915675	0.706075193198076	-4.35885384277105	1.30745391901921e-05	0.000126223897085613	ENSCJAG00000022100
ENSCJAG00000000408	2232.98824870916	1.30932821597529	0.300454149068356	4.35783037124045	1.31358126834872e-05	0.000126747590119854	ENSCJAG00000000408
ISL1	178.111664725481	3.01032757741072	0.690870327165913	4.35729754056695	1.31678206879884e-05	0.000126988491062665	ISL1
CSTF3	904.400560060196	-1.19461800794895	0.274218617752522	-4.35644383937151	1.32192590693126e-05	0.000127416417988233	CSTF3
PRKAB2	748.357953200336	1.35521708820577	0.311099396581347	4.35621895477191	1.3232840992397e-05	0.000127479195756885	PRKAB2
HSD3B7	239.204995948603	1.73336860555612	0.397930092154668	4.35596261687691	1.32483387754507e-05	0.000127560353164163	HSD3B7
GATB	712.128852431819	1.12729862383856	0.258823472770151	4.3554729089029	1.32779938937053e-05	0.00012777766375618	GATB
IFT22	799.774293848476	-1.29443974862245	0.297612078795484	-4.34941939810169	1.36498441531716e-05	0.000131286021044425	IFT22
SLC12A3	92.6818149838182	2.65979679739242	0.612039681808909	4.34579141916302	1.38774392946972e-05	0.000133403912708192	SLC12A3
BARX1	46.4063521288279	2.80688895760529	0.646124586266271	4.34419153405897	1.39789513398525e-05	0.000134308155814012	BARX1
CHST7	173.353332917314	-2.78723005799257	0.641633448834333	-4.34396003365502	1.39936984682181e-05	0.000134378252489801	CHST7
CHST10	868.685705665948	1.16603662172849	0.268435556376807	4.34382329027868	1.40024163174403e-05	0.000134390407593783	CHST10
ENSCJAG00000019446	96.1438905732558	1.96368693254834	0.452105343207785	4.34342783612234	1.40276570079091e-05	0.000134561046000337	ENSCJAG00000019446
MEMO1	780.773892279976	-1.38452117279567	0.318880900635595	-4.34181278977837	1.41311919548378e-05	0.000135410157127282	MEMO1
GOLGA1	763.203593787223	1.6173565209127	0.372502382960681	4.34186892458998	1.41275811558936e-05	0.000135410157127282	GOLGA1
TCEAL6	72.6127046519047	-4.02812713943849	0.927924511359364	-4.34100736657713	1.41830967682791e-05	0.000135835351629923	TCEAL6
ENSCJAG00000035026	41.6656608995501	-2.73568195563236	0.630338817275984	-4.34001822615754	1.42470898698013e-05	0.000136375806110402	ENSCJAG00000035026
ARFIP1	773.652015572662	-1.27805070309133	0.294622947062284	-4.33791975755759	1.43837646669541e-05	0.000137611040850849	ARFIP1
ENSCJAG00000033225	46.7967190668546	2.56446532773191	0.591222587573048	4.33756318116831	1.44071126823274e-05	0.000137761330918925	ENSCJAG00000033225
ENSCJAG00000014507	489.748896696355	-1.17481235775457	0.27085625718232	-4.33740157962743	1.44177059738637e-05	0.000137789565200136	ENSCJAG00000014507
ENSCJAG00000001819	2186.64513592756	1.42664973008972	0.328974562309719	4.33665667057435	1.44666323018707e-05	0.000138115639384465	ENSCJAG00000001819
TCEA1	2054.10021609755	-1.31204458316349	0.302548029012274	-4.33664891966709	1.44671422200984e-05	0.000138115639384465	TCEA1
RRAGC	673.497559044397	-1.36095062273558	0.313909155221935	-4.33549197306267	1.45434481792888e-05	0.000138770658447246	RRAGC
PPM1K	318.344976588899	-1.25958438308596	0.290576305720436	-4.33478008457376	1.45905910781494e-05	0.000139146863830432	PPM1K
RPS29	11932.5181521784	1.58353962838563	0.365460554027875	4.33299739447353	1.47092851398361e-05	0.000140204676644717	RPS29
BCL11B	106.983501985479	-2.96115987634696	0.68350169235383	-4.33233729992588	1.47534683191002e-05	0.000140551530727234	BCL11B
PSORS1C2	14.6562314911983	-6.06702913433615	1.40117929780356	-4.32994488560216	1.49146665557562e-05	0.000142012194649687	PSORS1C2
MBD2	503.084404435599	1.68529017033774	0.389246751575488	4.32961910026602	1.49367470948818e-05	0.000142147386337255	MBD2
ZBTB10	1322.91647535153	1.64662813632728	0.380338783329279	4.32937215056953	1.49535052069585e-05	0.000142231810602473	ZBTB10
RUBCN	462.622125039456	1.522742806393	0.351737271694438	4.32920514524215	1.49648484196113e-05	0.000142264668634302	RUBCN
OLFM1	679.165487692832	-1.89800546100911	0.438442659622608	-4.32897077725702	1.49807808255589e-05	0.000142341096632313	OLFM1
ENSCJAG00000007556	14.1751810865759	-6.35446826275613	1.46817910395473	-4.3281287995719	1.50381522488052e-05	0.000142735809292081	ENSCJAG00000007556
ERI2	613.905794894639	-1.31980187191827	0.30493071650783	-4.32820244228947	1.50331259676972e-05	0.000142735809292081	ERI2
ENSCJAG00000017085	1243.93502167705	-3.41684471319879	0.78967029627054	-4.32692571739863	1.51204925710232e-05	0.000143441853248728	ENSCJAG00000017085
PRSS12	144.786584974507	-3.05962454203652	0.707194603380328	-4.32642518397593	1.51548761212411e-05	0.000143692447933997	PRSS12
GALNT10	1281.95928550953	1.36060299010639	0.314794388106849	4.32219582530985	1.54483979741451e-05	0.000146398533402908	GALNT10
MIP	80.9585685441735	2.32126891577477	0.537437439009891	4.31914255927386	1.5663658013529e-05	0.000148360508726881	MIP
CACNA1S	113.144926864036	-4.45063373827888	1.03053271295381	-4.31876997433887	1.56901207463976e-05	0.000148533143065897	CACNA1S
CBX1	5076.37703646564	-0.968881980358282	0.224390271431983	-4.31784307837949	1.57561382726379e-05	0.000149079851840898	CBX1
ENSCJAG00000020071	17390.2405692659	1.54840099838478	0.358627664865002	4.31757265287284	1.5775448986083e-05	0.000149184293138448	ENSCJAG00000020071
UAP1	1096.93253350218	0.981666725829879	0.227395317495933	4.31700501417509	1.58160566919365e-05	0.000149489919487622	UAP1
MMADHC	1624.92271754115	-1.15318591345967	0.267143922473168	-4.31672149897215	1.58363760807673e-05	0.000149603565343404	MMADHC
C8orf82	324.018299296517	-1.35929576898838	0.315179328982377	-4.31276941091648	1.6122224183598e-05	0.000152224183731417	C8orf82
SSBP2	423.102210944398	-1.55860071032986	0.361409588281298	-4.31256048778855	1.61374713069257e-05	0.000152288413160177	SSBP2
ENSCJAG00000011340	955.773844579973	1.19927490589589	0.27813522360118	4.31184116261211	1.61900725548793e-05	0.0001527048998194	ENSCJAG00000011340
PALD1	308.976448065025	-1.39032805299161	0.322500954775947	-4.31108197480382	1.62457660361952e-05	0.000153150101775611	PALD1
TARDBP	5212.99554817716	-1.19429859102392	0.277038392301909	-4.3109497607913	1.62554838137881e-05	0.000153161648431481	TARDBP
CNOT3	2484.77493282201	1.03135248089047	0.239291175297411	4.31003140675213	1.63231362244013e-05	0.000153678475203946	CNOT3
LRRC8A	2219.2771700734	1.21135344535175	0.281058183913434	4.30997392954354	1.63273793107885e-05	0.000153678475203946	LRRC8A
TMEM179B	516.075681250288	1.8975440004367	0.440437157639551	4.30831951283644	1.64499633685471e-05	0.00015475150724485	TMEM179B
CCDC6	1273.92819103577	-1.15334184515512	0.26772043648613	-4.30800823535513	1.64731253163554e-05	0.000154888603730529	CCDC6
KCNA2	9.82932147117126	7.13683728524599	1.65826956086406	4.30378597887744	1.6790387015193e-05	0.000157789390011459	KCNA2
SERINC3	4911.21305333857	0.926969496000926	0.215531310581577	4.30085769672929	1.70138296730791e-05	0.000159805939752244	SERINC3
NMRAL1	536.091876706797	1.43808501298389	0.334504266487286	4.29915297668872	1.71452103806895e-05	0.000160956129102215	NMRAL1
ZNF850	953.497629668315	-1.28267056680916	0.298427357067284	-4.29809981033329	1.72268591527813e-05	0.000161638490094307	ZNF850
NEK4	605.598123468216	1.29255269315742	0.300785949085603	4.29725090911599	1.72929414260129e-05	0.00016217415791821	NEK4
PLGRKT	255.36263615666	-1.6321021490226	0.379864704556039	-4.2965353965436	1.7348827659851e-05	0.000162539598891501	PLGRKT
KCP	40.4032095502853	-5.21060550891752	1.21274985416533	-4.29652124139294	1.7349935004222e-05	0.000162539598891501	KCP
ENSCJAG00000006029	146.021355824781	2.38234603847932	0.554652240347661	4.29520673527983	1.7453061647005e-05	0.000163420827488104	ENSCJAG00000006029
ENSCJAG00000016910	6771.84156194608	0.928312914499681	0.216139218405707	4.29497673465802	1.7471165765822e-05	0.000163505450659489	ENSCJAG00000016910
CCDC121	157.233899972428	1.51975844409052	0.353925752379503	4.29400356959879	1.75479650629826e-05	0.000164139005158625	CCDC121
BTRC	845.307994691519	0.94651180263988	0.220458898792774	4.29337081797536	1.7598072393909e-05	0.000164522362649951	BTRC
CHTF18	1322.9072167175	-1.61448939143703	0.376068207191602	-4.29307599143702	1.76214661128706e-05	0.000164655709782128	CHTF18
ENSCJAG00000013588	15.2837742936857	-6.83133285808066	1.5920317371959	-4.29095268547405	1.77908221500481e-05	0.00016615209044742	ENSCJAG00000013588
ZNF221	292.411558487151	1.431691806086	0.333835884536658	4.28860968039159	1.79795009722041e-05	0.000167747775048084	ZNF221
ENSCJAG00000015295	1017.93782123097	-1.35462529066444	0.315866550970904	-4.28860000054017	1.79802844165436e-05	0.000167747775048084	ENSCJAG00000015295
RSPH6A	375.340217785727	-4.4964506733588	1.04875899822198	-4.28740128187877	1.80775552028835e-05	0.000168568061286867	RSPH6A
RXRG	185.198597633442	2.22396712862227	0.518759362980491	4.28708817098672	1.81030452416865e-05	0.000168631362545752	RXRG
LRP2BP	114.844627812936	2.38593496991276	0.556538988148266	4.28709402345973	1.81025684839479e-05	0.000168631362545752	LRP2BP
ENSCJAG00000020578	60.0201034395576	-6.31520417416627	1.47332380297052	-4.28636540143689	1.81620159861568e-05	0.000169093338303744	ENSCJAG00000020578
DISP2	30.8307654922785	4.0803507692481	0.952268960593781	4.28487217172743	1.82844286700369e-05	0.000170145194342335	DISP2
NAMPT	1802.14588692958	-1.71284890469406	0.399783629035234	-4.28443983268535	1.83200176355732e-05	0.000170388446642562	NAMPT
NAA20	1408.71020413772	-1.40797455041688	0.3286808277037	-4.28371365696494	1.83799429815936e-05	0.000170857676149515	NAA20
ATOX1	486.583268448441	1.47597006168543	0.34457799761391	4.28341354325013	1.84047634061626e-05	0.000171000259282193	ATOX1
ZBTB33	683.638894411691	1.27569185921422	0.297903627554252	4.28223002750076	1.85029557701142e-05	0.000171824049618043	ZBTB33
ENSCJAG00000010838	1859.2290188241	-0.87734765026769	0.205149213050506	-4.27663180970474	1.8974223149128e-05	0.000176109696485525	ENSCJAG00000010838
FBXO3	636.108508542563	-1.33342023472389	0.311836424706577	-4.2760246368864	1.90260177604178e-05	0.000176499590684864	FBXO3
TEKT3	563.212741438317	2.84621942098389	0.665786603105452	4.27497250276314	1.91160886112272e-05	0.000176939047996912	TEKT3
T	4254.85218727001	2.66430609777399	0.623215991768593	4.27509263716596	1.91057836717713e-05	0.000176939047996912	T
BACE1	1502.19266448101	1.14821306908096	0.26859423517072	4.27489841079853	1.91224467420418e-05	0.000176939047996912	BACE1
MUC20	18.2018605264559	-5.15434149242619	1.20562894932323	-4.27523036446624	1.90939761513045e-05	0.000176939047996912	MUC20
CLINT1	3101.59002692751	-1.05548515433182	0.246893391114556	-4.2750644299024	1.91082027709024e-05	0.000176939047996912	CLINT1
IL5	9.49921560732483	7.12130978046659	1.66608434756554	4.27427926495567	1.91756569465029e-05	0.000177340408909351	IL5
TYK2	431.165219937231	1.18655402611479	0.277663575418075	4.27335139053875	1.92556637932137e-05	0.000177897869286278	TYK2
ENSCJAG00000007633	187.064568101673	-1.74480962632828	0.408291245914196	-4.2734436356124	1.92476956646159e-05	0.000177897869286278	ENSCJAG00000007633
ENSCJAG00000002179	698.951651151197	1.28067888784885	0.299738774379122	4.27265004503218	1.93163488420478e-05	0.000178275862342625	ENSCJAG00000002179
ENSCJAG00000022785	145.053400276335	-2.03505120358654	0.476295538474015	-4.27266484608812	1.93150662774975e-05	0.000178275862342625	ENSCJAG00000022785
THEMIS2	442.267232445731	-1.3018343621181	0.30516759900968	-4.26596521499258	1.99039792822116e-05	0.000183511432707262	THEMIS2
PLEKHB1	400.667380875015	-1.52639389699993	0.357806603944335	-4.26597463594438	1.99031392790748e-05	0.000183511432707262	PLEKHB1
SPIN1	3684.50404265691	-0.798958138989914	0.187362716081098	-4.26423226403323	2.00590704990802e-05	0.000184846845876552	SPIN1
CPT1A	420.969215148234	2.6115251657331	0.612645765975817	4.26270009647988	2.01971503827366e-05	0.000186024213484307	CPT1A
CD2AP	1832.77831698557	-1.29516928563542	0.303879928517418	-4.26210869521507	2.02506895404331e-05	0.000186422121067979	CD2AP
PGK1	7989.15034337729	-1.43452390338152	0.336597359630188	-4.26183944210851	2.02751095863999e-05	0.000186551697082212	PGK1
ENSCJAG00000011068	522.071539034584	1.67312519062513	0.392616561703795	4.26147379867129	2.03083166990755e-05	0.000186761949694609	ENSCJAG00000011068
ENSCJAG00000013784	28.5954783499541	3.27148514617012	0.767733955380747	4.26122242378568	2.03311761697266e-05	0.000186876876169648	ENSCJAG00000013784
ENSCJAG00000012536	2165.82483567569	-1.49136917084859	0.349996368337771	-4.26109898777381	2.034241013223e-05	0.000186884882488352	ENSCJAG00000012536
PTS	213.781105941899	1.72448338973812	0.404753623914733	4.26057553990277	2.03901150492762e-05	0.000187227767209087	PTS
SPEG	394.094973857986	-2.11346529344199	0.496184671525333	-4.25943285782073	2.04946248081871e-05	0.000187995963271031	SPEG
AGPS	1194.81719322182	-1.38939468742168	0.326186263691095	-4.25951317415826	2.04872624388602e-05	0.000187995963271031	AGPS
ENSCJAG00000014194	141.981390537989	2.87643668875337	0.675477652242037	4.25837432105405	2.05918935477914e-05	0.000188792175008068	ENSCJAG00000014194
GRIA4	303.398451791234	-2.28247436967158	0.536059092188381	-4.25787828792105	2.06376250329752e-05	0.000189115309880424	GRIA4
FDFT1	2057.62829874164	-2.01816486952347	0.474121863259682	-4.25663742998095	2.07524490985877e-05	0.000190070932983205	FDFT1
LAMA3	1126.93965631572	1.82452704003105	0.428649581799596	4.25645356370383	2.07695150085754e-05	0.000190130676987131	LAMA3
RAB1A	3899.05254744544	-1.47726090927399	0.347253889470251	-4.25412343552899	2.09869513761318e-05	0.000192023683976236	RAB1A
BRAP	1128.65166303374	0.891119651051008	0.209502030320786	4.25351319835202	2.10442528732509e-05	0.000192450332817549	BRAP
MIPEP	2092.83244470766	1.13500398234808	0.266860027982418	4.25318093132653	2.10755154676972e-05	0.000192638543306869	MIPEP
NR5A1	33.8192319905666	7.62117966560522	1.7919984850728	4.25289403372215	2.11025448753064e-05	0.000192778170145273	NR5A1
MLLT10	1585.99257262395	0.943745068878579	0.221911882966622	4.25279194724569	2.11121706796559e-05	0.000192778170145273	MLLT10
ARHGEF26	162.048073093521	-2.04916841823619	0.481976323763728	-4.25159560169749	2.12252869023791e-05	0.000193712967610073	ARHGEF26
WT1	225.248631304896	-3.8482046268301	0.905918279170436	-4.24784962982971	2.15832175044334e-05	0.000196879992147168	WT1
NBEAL2	292.83202972765	1.50156526963374	0.353498826124774	4.24772349626906	2.15953690934642e-05	0.000196891246830907	NBEAL2
KIAA0586	1490.60256908988	-1.42267366335009	0.334964733743649	-4.24723417134078	2.16425718654023e-05	0.000197221900465217	KIAA0586
PLEKHH2	136.324268277735	2.31244217736037	0.544489012464369	4.24699511730128	2.16656679290689e-05	0.000197332654259005	PLEKHH2
MTFR1	2113.16449559279	-0.995760051387273	0.234535723384485	-4.24566474146404	2.17946306030396e-05	0.000198407051133375	MTFR1
GLP1R	34.0561038219167	-4.84437161509894	1.1413970786611	-4.24424742770637	2.19328245221785e-05	0.000199564357937925	GLP1R
CNFN	74.3105449982063	2.82555840054505	0.665852128450006	4.24352236752999	2.20038429535508e-05	0.00020010958337082	CNFN
USP30	371.364084689464	1.32482723714608	0.312255903115599	4.24276122221337	2.20786313305777e-05	0.000200688526923205	USP30
ACTL6B	23.6696778652398	-4.88818062645788	1.15239094426519	-4.24177285562997	2.21761070648875e-05	0.000201473004941149	ACTL6B
IMPDH1	796.649219545667	-1.27699900195138	0.301174273433781	-4.24006668096819	2.23453397917539e-05	0.000202908286910619	IMPDH1
CCP110	1056.67976805227	1.25276670060846	0.295567175460545	4.23851768606048	2.25000460278088e-05	0.000204210281864874	CCP110
ENSCJAG00000007182	869.755738807803	-1.13701343944687	0.2683243990481	-4.23745825381705	2.26064435327732e-05	0.000205072737761585	ENSCJAG00000007182
MARVELD1	87.7971239625037	1.78818873560956	0.422087899953692	4.23653162245529	2.2699896407761e-05	0.000205816959184295	MARVELD1
ADGRF2	56.0814829219319	-4.8489380049242	1.14468784092154	-4.23603521552263	2.27501112937526e-05	0.000206168596518359	ADGRF2
TMEM198	68.6699030317238	-2.22414283602062	0.525273277812432	-4.23425848975861	2.29307067015687e-05	0.000207700836090452	TMEM198
LYRM1	614.945019982843	1.13366648160133	0.267745125975373	4.23412556053627	2.2944273014229e-05	0.000207719387318577	LYRM1
EPHB3	1048.17683866589	-1.23505394579358	0.291703774086486	-4.23393200743231	2.29640400560221e-05	0.000207794028284146	EPHB3
ENSCJAG00000005174	16.6558275708609	3.63941452107956	0.860011899700345	4.23181879500464	2.31809136221656e-05	0.000209651251886728	ENSCJAG00000005174
XPNPEP3	839.022348344814	1.02485524163795	0.242328375561427	4.22920031244199	2.34523461157257e-05	0.000211964507689668	XPNPEP3
MKL2	1776.5277215231	1.32466805458158	0.313225087206176	4.22912502442575	2.34601950398457e-05	0.000211964507689668	MKL2
PLP1	283.165770520267	-1.50997111128832	0.357053728003277	-4.22897450121138	2.34758948766032e-05	0.000212000144318809	PLP1
ENSCJAG00000002868	2438.56893548318	-2.69217154058208	0.636676499074241	-4.22847638399821	2.35279206939883e-05	0.000212363624522215	ENSCJAG00000002868
ENSCJAG00000020641	2330.60782251051	1.35582472955503	0.320816366859586	4.22617069954056	2.37701702349627e-05	0.000214442846431874	ENSCJAG00000020641
[truncated: 28,812 more rows]
