# Supplementary material for: Non-viral Induction of Transgene-free iPSCs from Somatic Fibroblasts of Multiple Mammalian Species
Source: Stem Cell Reports. 2021 Apr 1;16(4):754–70. doi: 10.1016/j.stemcr.2021.03.002 (PMC8072067; doi:10.1016/j.stemcr.2021.03.002)
Supplement: Table S2.Differential Expressed genes (PSC Versus iNSLC) [file mmc3.csv]

	baseMean	log2FoldChange	lfcSE	stat	pvalue	padj	gene_id
ETV5	2795.97027750049	4.91538112338309	0.264456475709235	18.5867300477355	4.11513649713283e-77	8.12451398628935e-73	ETV5
SPRY4	2077.21028162364	7.32448976487001	0.457590642803438	16.0066423561382	1.14842308103983e-57	1.13366584444847e-53	SPRY4
SHISA2	2775.93500633271	5.37252571746715	0.341568471330572	15.7289860405985	9.57318250022947e-56	6.30011140340101e-52	SHISA2
PYY	2699.05580344332	7.42115194940237	0.487139862287551	15.2341299161056	2.09902847889392e-52	1.03602798147006e-48	PYY
MMP25	708.782222387082	6.97215160221804	0.469224082226122	14.8588954964552	6.09213027183067e-50	2.40553855913506e-46	MMP25
VRTN	1339.12696411249	6.76891672362753	0.460860697991458	14.6875547277694	7.74589270671325e-49	2.548785995144e-45	VRTN
ETV4	1535.15868971603	6.16643166405044	0.445356367128387	13.8460615345212	1.34380752810089e-43	3.79011314675655e-40	ETV4
SYT17	384.403636937994	4.84397961212467	0.352773670814682	13.7311256844599	6.60984964245452e-43	1.63122826863724e-39	SYT17
KLK6	146.915512897344	5.0171893784234	0.367293666840699	13.6598853489065	1.76261045262478e-42	3.86657979624123e-39	KLK6
GALNT6	1374.8607492332	7.47009635742468	0.571416887964651	13.0729359155496	4.70153155921451e-39	9.28223375735721e-36	GALNT6
RIMKLA	302.179667446324	6.42693260405305	0.513396855616977	12.5184494874427	5.91799244287222e-36	1.06217204363296e-32	RIMKLA
FOXJ1	4502.06339782856	5.32971019008908	0.428831558023188	12.428446765107	1.83158578447711e-35	3.01341651191097e-32	FOXJ1
TMPRSS13	255.726251382413	7.58614630354056	0.618725498692659	12.2609239793249	1.46816194073514e-34	2.22968624584107e-31	TMPRSS13
GRHL2	791.262920778984	5.70535462106746	0.466748589190333	12.2236140680458	2.32513352146819e-34	3.27893650816761e-31	GRHL2
TNF	594.890974401481	6.89373937932748	0.593561377910291	11.614198018742	3.49048102871492e-31	4.59417112999458e-28	TNF
CDH3	5768.02007434755	5.94758801529304	0.512836026968567	11.5974457770643	4.24561144081544e-31	5.2388191672512e-28	CDH3
FAM124B	68.7974849946108	5.84170274906749	0.507872051822626	11.5023119073063	1.28428629298013e-30	1.4915096636651e-27	FAM124B
CD82	1489.53014823491	4.19696519953149	0.367451958129199	11.4218065972472	3.2539849315908e-30	3.56907913913317e-27	CD82
MMP9	2695.28822155866	10.1851516507503	0.895141791165323	11.3782551002238	5.36626662455021e-30	5.57611589307868e-27	MMP9
ZSCAN10	1725.66443747064	6.71962328367121	0.59378626416479	11.3165690909387	1.08641004427207e-29	1.07244967520318e-26	ZSCAN10
TDGF1	3453.87825873817	7.14325131193152	0.634344771147942	11.2608342290025	2.04810622919305e-29	1.92551244204564e-26	TDGF1
FGFBP3	89.0562542036217	-3.55118131501517	0.320258161326451	-11.0884959193759	1.42666310543416e-28	1.28030044048121e-25	FGFBP3
DRC1	623.724132122041	7.70078985138346	0.697700097382688	11.03739254197	2.5224705539788e-28	2.16526678900884e-25	DRC1
RAB37	148.405869549171	6.02834651809603	0.546830872351746	11.0241517494614	2.92260794823661e-28	2.40421036341814e-25	RAB37
SLITRK5	614.603719891742	-6.18655861671003	0.566556592862769	-10.9195774873077	9.29270836834968e-28	7.33863765265311e-25	SLITRK5
DMKN	96.2984262619903	5.98966835307267	0.549986289295869	10.8905775828359	1.27826988635495e-27	9.7064932178099e-25	DMKN
PRDM14	2671.1847122216	7.70732756242161	0.711910532500371	10.8262586526876	2.58502794001351e-27	1.89022987480321e-24	PRDM14
CDH5	477.587042092102	8.05595913272599	0.745436525488098	10.8070356861721	3.18805933098679e-27	2.24792340613115e-24	CDH5
MMRN2	574.150182792424	4.53917878567843	0.425546679403402	10.6667000481408	1.45709625145277e-26	9.91981079049383e-24	MMRN2
DOCK2	158.121255381655	5.76857080715291	0.543684545577806	10.6101430582734	2.67339431888497e-26	1.7593608012582e-23	DOCK2
BEND4	705.348803442498	5.78282863748401	0.548210073163119	10.5485632617395	5.15797714959786e-26	3.28496589885518e-23	BEND4
FERMT1	360.896654200768	5.21489002236512	0.495422123839988	10.5261549119866	6.54537820493661e-26	4.03829380937698e-23	FERMT1
CDKL2	1341.0897909287	3.38120125328768	0.322232193747091	10.4930584804989	9.29692984940813e-26	5.56209957626863e-23	CDKL2
FAM83G	437.088398700966	3.80116569952494	0.366708871426336	10.365622420696	3.5543681855454e-25	2.06393797315361e-22	FAM83G
SPRY2	2505.60430611499	3.27958330226371	0.31878090494101	10.2878913116536	7.99071149028899e-25	4.50744619865073e-22	SPRY2
DTX2	2049.18855460339	2.82396865928542	0.276423054227837	10.216111196564	1.67943736174031e-24	9.21031439801084e-22	DTX2
BAIAP3	321.375946271544	4.92963194869306	0.485719453486595	10.1491342652783	3.34315874554894e-24	1.78389143549656e-21	BAIAP3
ENSCJAG00000015380	400.31649636432	6.06830048998641	0.600232024282925	10.1099245699794	4.99226978828648e-24	2.59374690605632e-21	ENSCJAG00000015380
F11R	3346.76356397039	3.02461424898113	0.300320535745029	10.0712868052054	7.40034369769545e-24	3.74628168265644e-21	F11R
PDIK1L	452.35934059519	-1.6004474939921	0.159264796869656	-10.048972060674	9.28306699544309e-24	4.58188979227582e-21	PDIK1L
ROBO3	777.24937930044	-6.92774922738471	0.690103295624384	-10.0387134379886	1.03008874462767e-23	4.96025416711807e-21	ROBO3
SLC4A11	297.566262040394	4.35195143811718	0.43369093712053	10.0346838396296	1.07302601354765e-23	5.0439887108265e-21	SLC4A11
FZD8	785.034206302577	5.51081354966907	0.550531133843444	10.0099943688856	1.37760382027382e-23	6.32512377294557e-21	FZD8
SHE	61.2732135294239	4.20102785664713	0.421181130866999	9.97439711508285	1.97295976645865e-23	8.85276015208936e-21	SHE
LEFTY1	11042.8253300355	7.83817018611371	0.789041903778629	9.93378190508976	2.96780921360578e-23	1.30207682898264e-20	LEFTY1
TUBB6	8693.93799402605	2.33494797371609	0.235619167461895	9.90983882537358	3.7725426163525e-23	1.61915888857929e-20	TUBB6
NANOG	6221.43853919635	5.6968908687804	0.578969738416127	9.83970403075858	7.5933890063444e-23	3.18970806706931e-20	NANOG
ZNF215	108.057500019847	7.42424286325332	0.754914350065114	9.83454992293226	7.9924172662249e-23	3.28738112681413e-20	ZNF215
SPN	232.684744364517	3.04406927001946	0.311381982930529	9.77599680421655	1.42745178732652e-22	5.75146543616069e-20	SPN
RASEF	233.68796570338	4.89554697243602	0.500971544168422	9.77210587991038	1.48336201042052e-22	5.85720323434645e-20	RASEF
PAX6	1081.91045649295	-5.13515694880843	0.526000499377063	-9.76264652769331	1.62849022301149e-22	6.30417303390507e-20	PAX6
CER1	1572.01895391917	10.7360572854308	1.10051479094415	9.75548659025308	1.74760567111933e-22	6.63518822402095e-20	CER1
BCL6B	71.9604766074424	4.50386340387704	0.465445559469298	9.67645584375614	3.79649173291053e-22	1.41422898646892e-19	BCL6B
INPP5D	833.964608380346	3.67579004019484	0.380465394706632	9.6612992701456	4.4024453983202e-22	1.60958295368585e-19	INPP5D
NPR1	1083.483223263	4.46830217072778	0.462693038994518	9.657163160349	4.58381343772995e-22	1.64542234002004e-19	NPR1
ETS2	2933.22265127607	3.04163883375767	0.317095541966014	9.59218415654568	8.6239726067735e-22	3.04041234242017e-19	ETS2
PLVAP	354.799676417178	8.79954111081042	0.918766820224551	9.57755647799707	9.93679778225523e-22	3.44179295815904e-19	PLVAP
SPOCK3	377.864593770243	6.11539102782195	0.638968277821077	9.57072712385008	1.06156417971395e-21	3.61352786208491e-19	SPOCK3
CARMIL2	749.161867049636	2.79245750452947	0.29241135908127	9.54975727790851	1.30000504719699e-21	4.35016943166273e-19	CARMIL2
NMNAT2	512.74106246708	-4.45149516344833	0.468151415623253	-9.50866539092277	1.93124234384931e-21	6.35475293243617e-19	NMNAT2
NCKAP5	589.401995063779	-3.22296064972184	0.339568907441798	-9.49133026931876	2.28104461294943e-21	7.38273176941976e-19	NCKAP5
RFX4	1279.55799972143	-7.26785337051721	0.766506833468437	-9.48178548863059	2.49968704836035e-21	7.95989054770619e-19	RFX4
S100G	259.118586633328	7.417691316339	0.784597744045042	9.45413286316199	3.25710357962689e-21	1.02071422178688e-18	S100G
CYP26A1	1327.39929278091	7.01386898852987	0.743203344958559	9.43734852124618	3.82331567785396e-21	1.17943314731048e-18	CYP26A1
MYADM	4462.59805583653	2.29795493723762	0.243823052482497	9.42468283388658	4.31407388509881e-21	1.31035016482317e-18	MYADM
FLT1	5567.69339873367	4.65261306223927	0.494057444576285	9.41714999604847	4.63497783648693e-21	1.38649041554184e-18	FLT1
KCNK6	554.282211211364	4.2685706350648	0.453631120684228	9.40978350124297	4.9715988021074e-21	1.46498918134338e-18	KCNK6
ENSCJAG00000004753	309.042969326784	4.7658467662492	0.507821257703698	9.38489024228671	6.29820036880848e-21	1.82860838060861e-18	ENSCJAG00000004753
NAGS	227.492313712724	5.48802632323384	0.586112979557402	9.36342738456001	7.71912010079815e-21	2.20867519058055e-18	NAGS
USP28	7265.55034074171	3.25498692400848	0.348056125894565	9.35190241413678	8.60851778772075e-21	2.42797095261387e-18	USP28
OTUD7B	1762.86235647246	1.62640924773315	0.17440477469584	9.32548578770042	1.10476334782036e-20	3.07202010929822e-18	OTUD7B
IQGAP1	18977.2261558197	2.11339955028008	0.227240077477098	9.30029409311864	1.40057743281398e-20	3.84050003556199e-18	IQGAP1
GPR160	1332.90333295947	5.0107676563468	0.54024975222753	9.27490967961884	1.77769592349348e-20	4.80781515308656e-18	GPR160
A2ML1	448.966518851727	8.31822509087414	0.90206911464394	9.22127246775039	2.93595104057143e-20	7.83303802621645e-18	A2ML1
ENSCJAG00000018188	709.316591601843	6.69263120861905	0.728259065593579	9.18990442386613	3.93190559429005e-20	1.03503482864091e-17	ENSCJAG00000018188
ENSCJAG00000015709	1428.49492823978	2.49184703809385	0.271644345761168	9.17319678092878	4.59195172426518e-20	1.19288030121273e-17	ENSCJAG00000015709
CORO2A	388.442580651392	3.24388320590325	0.354396339935424	9.15326384717837	5.5238857488616e-20	1.41633865376331e-17	CORO2A
PRDX6	39390.4499257554	1.59935832135743	0.174784099099711	9.15047953215143	5.66813769823997e-20	1.41739437568422e-17	PRDX6
ENSCJAG00000019011	421.461403263395	-8.23571511077646	0.900037450619316	-9.1504138023473	5.67158768571409e-20	1.41739437568422e-17	ENSCJAG00000019011
ENSCJAG00000003190	201.532016193473	6.58374943560918	0.720585056912725	9.13667216999558	6.44036493297242e-20	1.58940156089593e-17	ENSCJAG00000003190
PATJ	1539.97418610799	2.63419740910136	0.289650918789962	9.09438651224003	9.51219587537748e-20	2.31850966873553e-17	PATJ
NT5E	2134.70914832015	-2.6224817891952	0.289219973230415	-9.067429748726	1.21857492337209e-19	2.93394203806527e-17	NT5E
ARHGAP22	715.264710734731	4.44635937121128	0.492763010499838	9.02332211726096	1.82470066815414e-19	4.34036931221291e-17	ARHGAP22
MYBPC1	300.407319642854	-5.50816389318627	0.610984687695841	-9.01522411954181	1.96468324846168e-19	4.61770730647368e-17	MYBPC1
ANKRD13B	946.277805026931	-2.27135250726405	0.252198559292084	-9.00620730601985	2.13305750803522e-19	4.95446522131051e-17	ANKRD13B
PDP2	431.100482203246	3.01952237751438	0.335572791896289	8.9981144193823	2.29627428057394e-19	5.27155152574084e-17	PDP2
F12	123.891341511337	3.35956067927931	0.373455394112244	8.99588205779021	2.34342802385772e-19	5.31796545689919e-17	F12
PODXL2	598.538710334804	-5.08250118874248	0.567015400623822	-8.96360342796824	3.14237581351115e-19	7.0499915552444e-17	PODXL2
ENSCJAG00000007828	177.257817742537	-2.20310208116178	0.245963767366733	-8.95701877047989	3.33574929772077e-19	7.39974139156194e-17	ENSCJAG00000007828
CAMKK2	2824.38018398947	-1.25016758194227	0.139615164824098	-8.95438245205935	3.41642561273051e-19	7.49449898579317e-17	CAMKK2
LRCH1	812.681900536678	2.0391640430765	0.227844907944439	8.94978984377281	3.56159770487753e-19	7.72710148213154e-17	LRCH1
PTPRZ1	4256.04113583356	-5.24222660169328	0.588100199041128	-8.91383238815513	4.92983290165172e-19	1.05793142366641e-16	PTPRZ1
ERRFI1	5717.84365767957	2.43958423966835	0.27386014141487	8.90813912190543	5.18962504340096e-19	1.10170717453618e-16	ERRFI1
IGSF22	175.062948868155	5.11220543908236	0.574780159080702	8.89419260271401	5.88455596202011e-19	1.23594455700173e-16	IGSF22
ENOX2	415.489624978978	-2.28539120657131	0.25728060006385	-8.88287420817633	6.51546263062062e-19	1.35405030227729e-16	ENOX2
BSPRY	217.477576565692	4.10325549063327	0.462183952478295	8.87797048908999	6.80912972535919e-19	1.4003400850809e-16	BSPRY
ENSCJAG00000013652	160.532978401663	7.94855136718143	0.897441012967685	8.85690675189551	8.22652935118311e-19	1.67439555649905e-16	ENSCJAG00000013652
PIWIL1	376.735390586957	7.8956360376178	0.892338810432403	8.84824905664677	8.89030738570198e-19	1.77426524646018e-16	PIWIL1
RHBDL3	207.604052239292	-4.4394844016808	0.501740641930509	-8.84816582647028	8.89693863139125e-19	1.77426524646018e-16	RHBDL3
CARD11	323.227815369321	4.63384613696342	0.523805260716539	8.84650553265645	9.03024560746021e-19	1.78284139028087e-16	CARD11
CSPG5	1521.75058696535	-5.26812220303596	0.595948958391069	-8.83988826368407	9.58143766987529e-19	1.87293390016186e-16	CSPG5
TC2N	235.081905163467	5.24546825627826	0.593742204395286	8.83458884587909	1.00467086353739e-18	1.94462910380576e-16	TC2N
CCDC39	248.562988850137	3.5567409580075	0.402730600817314	8.8315637073253	1.03222377832931e-18	1.97856252966559e-16	CCDC39
PPP1R13L	658.252637673443	2.49065636911801	0.282054818764034	8.8303982184459	1.04303703588862e-18	1.98006540380279e-16	PPP1R13L
ARHGAP8	1476.71352773965	3.85164365524029	0.436322227593898	8.82752106506288	1.07021221656107e-18	2.01230474205383e-16	ARHGAP8
EPHA1	904.16957662022	5.76579895163495	0.654252378237336	8.81280549131356	1.22052214827203e-18	2.2732800729561e-16	EPHA1
THEMIS2	443.152591471643	3.6097723290998	0.409681615122243	8.81116505074971	1.23851854488512e-18	2.28263858456529e-16	THEMIS2
FOXO1	1054.03376308315	3.61121443119748	0.409887848295271	8.81025003843507	1.24867024835664e-18	2.28263858456529e-16	FOXO1
VSIG10	616.114958768933	2.38188342866515	0.270474692443632	8.80630792901832	1.29335429538427e-18	2.34263246364877e-16	VSIG10
OSBPL1A	2025.04321752221	-2.2572439688029	0.256877862362829	-8.78722653653446	1.53297459760836e-18	2.7514106800529e-16	OSBPL1A
KCNQ3	293.271486133665	3.57370603278614	0.406870639255271	8.78339621489375	1.58611235226112e-18	2.82113659195417e-16	KCNQ3
ENSCJAG00000020171	7214.5393057299	5.29925543952003	0.60554003638203	8.75128830652045	2.10930726093942e-18	3.71821904042206e-16	ENSCJAG00000020171
ENSCJAG00000023302	87.0991472257299	-3.31441951786275	0.380813376474857	-8.70352703611393	3.21725705555053e-18	5.62108903077292e-16	ENSCJAG00000023302
RBM11	107.001511294135	4.93504287957286	0.56790227939084	8.68995082193794	3.62596413728211e-18	6.27959736511936e-16	RBM11
ACAP1	964.651357773442	3.31254228487209	0.381352995540416	8.68628888093008	3.74471907208883e-18	6.42886857741302e-16	ACAP1
SCUBE2	661.008776736984	-4.67260852052566	0.538073412100702	-8.68396099016163	3.82219925214096e-18	6.50531722715681e-16	SCUBE2
SKIL	3812.00104063042	3.47086731728352	0.399851573008733	8.68038930337713	3.94416438286829e-18	6.65552456504006e-16	SKIL
DSG2	3890.66894514067	3.17500078396201	0.36625190131847	8.66889911706211	4.36318325205961e-18	7.30019719876381e-16	DSG2
NTF4	46.8106401394922	3.67611485763042	0.424692157776692	8.65595182372865	4.88815089854236e-18	8.10981203276654e-16	NTF4
SCN4B	135.259906777956	6.12602206282362	0.708147507835144	8.65077119532807	5.11525683614752e-18	8.41587630967171e-16	SCN4B
ENSCJAG00000005828	1518.40267694983	-1.3863000169711	0.160289538397233	-8.64872424509418	5.20783343445459e-18	8.49737648730883e-16	ENSCJAG00000005828
KLHDC9	320.876476602541	4.01827834088414	0.465850175688542	8.62568815165732	6.37084017608813e-18	1.03097948849597e-15	KLHDC9
PPM1N	82.5004290926531	4.27649194663032	0.496339459579663	8.61606278544119	6.92957687823966e-18	1.11228159599257e-15	PPM1N
SFRP5	298.395576916258	5.21559839328251	0.605520712378458	8.61341038656775	7.09186658074775e-18	1.12915098309438e-15	SFRP5
STPG1	61.9572682950882	4.46034944680652	0.518069354055253	8.60956049975272	7.3341209970442e-18	1.15838040675715e-15	STPG1
LETM2	164.49124163306	-2.08220056536515	0.241947923326368	-8.60598651452954	7.56631613505259e-18	1.18556967820907e-15	LETM2
DEAF1	1077.45245558947	-1.63419657820375	0.190470016920072	-8.57981011725077	9.50298815014881e-18	1.47730311061723e-15	DEAF1
CARMIL1	3634.48457707033	2.44926028475898	0.286997224686453	8.53409048618788	1.41262253926733e-17	2.16587167450626e-15	CARMIL1
VWA2	183.127151635334	3.76813665735234	0.441550125805142	8.53388196975677	1.41517219273316e-17	2.16587167450626e-15	VWA2
ARHGEF15	230.327208046118	4.95446358939152	0.581742794978663	8.51658779817504	1.64323087095966e-17	2.49556208348896e-15	ARHGEF15
NR5A2	907.208449235179	4.17209159070307	0.489970702773414	8.5149817470463	1.66616546022125e-17	2.51107669321741e-15	NR5A2
KANK3	149.109668545961	3.02792883145846	0.355954157695705	8.50651345403572	1.79241813500397e-17	2.68088721510481e-15	KANK3
SCRT1	551.369389733561	-7.66134539808593	0.901352662033563	-8.49983111027928	1.89866733180388e-17	2.81599869853455e-15	SCRT1
ENSCJAG00000021415	188.205136425472	7.82032335277118	0.920139522482589	8.49906254615768	1.91127906399043e-17	2.81599869853455e-15	ENSCJAG00000021415
KLC3	305.846057289208	3.23732654214597	0.382750682481231	8.45805557069051	2.71872562717937e-17	3.94966011048041e-15	KLC3
SDK2	1127.46499064765	-4.06829376776036	0.481001228653575	-8.45796959635297	2.72073025895424e-17	3.94966011048041e-15	SDK2
EPHA2	2268.45998037366	2.96107734635675	0.350852316531859	8.43966879177744	3.1823813277567e-17	4.58611347108763e-15	EPHA2
RAB25	570.60707827834	4.9403738766889	0.585748362131529	8.43429396662923	3.33208208529876e-17	4.76705047898937e-15	RAB25
CACNB1	693.048731882717	-1.29064024050217	0.153148050734447	-8.42740233592715	3.53423034060494e-17	5.01987838953693e-15	CACNB1
RASL10A	105.627069806392	5.2990085712967	0.628978754933894	8.42478148861104	3.61424104843442e-17	5.0968543585172e-15	RASL10A
SYN2	1448.4583186552	4.54195974226286	0.539206795425619	8.42340968399276	3.65682998878333e-17	5.12034003323045e-15	SYN2
NEUROG2	120.739444368293	-7.30276513973281	0.867272980599726	-8.42037663237576	3.75275906176427e-17	5.21765648988816e-15	NEUROG2
CFAP161	125.827631609956	9.04825151919619	1.0754288407471	8.41362178171671	3.97541129241157e-17	5.48856959063507e-15	CFAP161
PUDP	1005.67927842386	-0.864442322259927	0.102796647148308	-8.40924627641571	4.12653846236407e-17	5.65765617100374e-15	PUDP
TBC1D8	826.652221799916	3.7476955278715	0.446784630768629	8.38814782286519	4.93860990451072e-17	6.72434312722449e-15	TBC1D8
IQCA1	143.68389420114	4.50321837586175	0.537097856995803	8.38435364655893	5.10052360182498e-17	6.89723544320757e-15	IQCA1
TMC7	265.948973048009	2.17761927784724	0.260290119192053	8.36612348024051	5.95447964533377e-17	7.99723072366154e-15	TMC7
DNALI1	624.489440453832	3.82062781658442	0.456848986926189	8.36299942852167	6.11435107033797e-17	8.15646170146504e-15	DNALI1
SLC26A4	188.211011416799	5.55137766631896	0.665898223771638	8.33667588851046	7.64081256432429e-17	1.01243330508359e-14	SLC26A4
KDR	1864.45428796517	4.16738591365505	0.500005660714065	8.33467746685817	7.77097347791097e-17	1.02281552916264e-14	KDR
ENSCJAG00000012493	157.312259162907	3.07649231605277	0.369380609860226	8.32878671464893	8.16750598886532e-17	1.06788788568323e-14	ENSCJAG00000012493
GDPD2	120.261321101408	-3.89397453722313	0.467661436467829	-8.3264820093649	8.32801918056771e-17	1.08171107027598e-14	GDPD2
GSC	95.942310488627	6.00760708438663	0.722259319476099	8.31779794651087	8.96126094445509e-17	1.15635408383253e-14	GSC
TMEM39B	668.232412611586	-1.70535552469464	0.205233415685693	-8.30934630696948	9.62307037581955e-17	1.23369011967406e-14	TMEM39B
NPB	59.939758937533	3.80506805898555	0.458802790147563	8.29347192453155	1.09989908003904e-16	1.40098758304586e-14	NPB
CRYGB	99.2774694877244	6.87699972252555	0.829724407913526	8.28829386834463	1.14884450697066e-16	1.45395109622575e-14	CRYGB
FAM46B	3910.28551937785	4.22824883554277	0.510593021345586	8.28105488868592	1.22088895745565e-16	1.52884737451311e-14	FAM46B
ZBTB46	125.295675299696	2.17237861812125	0.262339240010357	8.28079938798132	1.22351154927352e-16	1.52884737451311e-14	ZBTB46
LIPE	205.559400719038	-2.68287064414831	0.324462260663568	-8.26866779101361	1.35464155392908e-16	1.67232470250057e-14	LIPE
TLE6	176.318067117197	7.39476270652031	0.894317289288199	8.26861204081822	1.355275046346e-16	1.67232470250057e-14	TLE6
DNAH5	953.529189195684	4.06329752958043	0.491855492974966	8.26116123051458	1.44262068128648e-16	1.76904721184093e-14	DNAH5
NHLH2	248.471550924069	-10.5450040331915	1.27796280344749	-8.25141702461517	1.56527299170039e-16	1.90760399229265e-14	NHLH2
ENSCJAG00000003533	35.3045343748573	4.61564389731372	0.560161647721205	8.23984275983661	1.72437124443668e-16	2.0646727377852e-14	ENSCJAG00000003533
ENSCJAG00000003616	1422.47197863501	-4.78608195299958	0.580851928826476	-8.23976252031932	1.72552804403869e-16	2.0646727377852e-14	ENSCJAG00000003616
KIRREL3	239.156578078059	-5.0086126251362	0.607811119805561	-8.24040966334815	1.71622004671462e-16	2.0646727377852e-14	KIRREL3
ENSCJAG00000019024	9193.83115650495	2.85118091582967	0.346277184625411	8.23381106934308	1.81349625267364e-16	2.14660869839654e-14	ENSCJAG00000019024
GPX3	3179.96925508947	2.69827045007695	0.327712061309109	8.23366231715182	1.81575065913095e-16	2.14660869839654e-14	GPX3
NOVA1	1419.98487630856	-4.36925010334723	0.532792698064524	-8.2006568769043	2.39077021411558e-16	2.80958192483832e-14	NOVA1
ENSCJAG00000017352	2366.96337330003	2.21450624526734	0.270074224330405	8.19962086629246	2.41146355035918e-16	2.81713164939297e-14	ENSCJAG00000017352
RBPMS	4445.00547584823	1.98993704270023	0.24287305518799	8.19332157352724	2.54114054409564e-16	2.93480352082613e-14	RBPMS
ANKRD63	79.5290692638714	6.95094178837667	0.848375632449889	8.19323601775802	2.54294827894985e-16	2.93480352082613e-14	ANKRD63
PYDC1	86.5346568847885	6.28046990668716	0.766604357547286	8.19258310346842	2.55678572446991e-16	2.93480352082613e-14	PYDC1
SLIT1	532.854172043398	-4.88295802137547	0.596170481329509	-8.19053974374255	2.60057275795098e-16	2.96780970868359e-14	SLIT1
DNMT3B	22884.7876933293	3.49735261401671	0.429590920891317	8.1411232033498	3.91627625429652e-16	4.44362310853886e-14	DNMT3B
SMAD7	1154.55311849582	2.70102167559423	0.331921277319608	8.13753700096005	4.0340012849191e-16	4.55104499246616e-14	SMAD7
SPAG6	2011.45446089536	4.50374378235639	0.55388615441118	8.13117234740086	4.25158353621091e-16	4.76926214519386e-14	SPAG6
OSBP2	302.906576293058	5.38080143644971	0.662050544747863	8.12747830076773	4.38313057998868e-16	4.87777848479713e-14	OSBP2
M6PR	3429.44605977878	0.764924599550987	0.0941205294069801	8.12707497897115	4.39773372989864e-16	4.87777848479713e-14	M6PR
DFNA5	866.637414184822	-1.79342830259124	0.220858001069232	-8.12027770743545	4.65118152763071e-16	5.13007133519626e-14	DFNA5
CHST4	116.714839038987	5.88231344739806	0.724618046221173	8.1178125194009	4.74661294846793e-16	5.20624330231124e-14	CHST4
RPS6KA1	1938.63198949857	1.47077978959714	0.181210023813745	8.11643726237165	4.80068717378492e-16	5.23646225812352e-14	RPS6KA1
ENSCJAG00000004536	415.264794665648	3.48403553121248	0.42939473780103	8.11382912854159	4.90490988726448e-16	5.32074922550893e-14	ENSCJAG00000004536
MAP2	7026.5671508641	-5.82556561917352	0.71827559923069	-8.11048798735889	5.04168724317458e-16	5.43923667989048e-14	MAP2
FZD5	2123.20771059127	5.53443073275552	0.684373816121405	8.08685341604848	6.12258786072916e-16	6.56947022469434e-14	FZD5
UTF1	1254.71538860682	5.12685301661995	0.634675621252011	8.07791073888472	6.58858031684539e-16	7.03126168624208e-14	UTF1
PLCB1	1805.86078693767	-3.9803931363617	0.493131912550982	-8.07166000628725	6.93487632315346e-16	7.36103565849563e-14	PLCB1
DACH1	882.954288612908	-4.05359760254683	0.502505879237779	-8.06676651961862	7.21844031853164e-16	7.62105172239412e-14	DACH1
SCNN1A	834.211134652626	5.53326807468624	0.686043906973253	8.06547222188502	7.29533233181307e-16	7.66126309718007e-14	SCNN1A
GADL1	464.326562123299	4.32291433072199	0.536511643689663	8.05744736683201	7.79041186460758e-16	8.13788896523531e-14	GADL1
MCAM	1584.7978401554	2.67849126778936	0.332582607980928	8.05361195538812	8.03858011651262e-16	8.35293090738466e-14	MCAM
ZNF438	522.562887648646	-0.988209202359221	0.12282842674746	-8.04544378306676	8.59334433652494e-16	8.88263859874408e-14	ZNF438
TDRP	2537.21007662689	3.67028489064746	0.456410485688463	8.04163139484208	8.86502193441981e-16	9.11573583600262e-14	TDRP
IQSEC2	1013.53612720011	3.40705132009561	0.424275892474479	8.03027317961637	9.72558643224353e-16	9.93481281505872e-14	IQSEC2
MRFAP1L1	1841.13153824803	-1.05152729736158	0.130952915821955	-8.0298120187812	9.76221286593421e-16	9.93481281505872e-14	MRFAP1L1
MSR1	251.030882620448	6.27613931553009	0.78250002938265	8.02062502218897	1.0520844263744e-15	1.06519501691845e-13	MSR1
KDM4D	334.291825758889	-4.61791481303828	0.575860799940933	-8.01915117943772	1.06478390963887e-15	1.07255248612246e-13	KDM4D
UNC13D	123.534992334747	3.63015955978624	0.455682742781148	7.96641877993986	1.63338755700124e-15	1.6369528191815e-13	UNC13D
ARMC3	88.2804465290901	6.54765086941484	0.822241254740262	7.96317483666419	1.67680268580899e-15	1.67197552656197e-13	ARMC3
PXYLP1	2719.3583858839	-2.25626219072637	0.283606645728799	-7.95560409005344	1.78259578794155e-15	1.76853209252915e-13	PXYLP1
CACNG2	444.190966897925	7.68463611359506	0.966337637205693	7.9523303426495	1.83035399519556e-15	1.8068339463573e-13	CACNG2
C1orf116	31.4864259412395	5.66014761773623	0.71263501940513	7.94256170916358	1.98047769367891e-15	1.94530204508968e-13	C1orf116
ZFP42	1425.57823487576	6.57354788193399	0.827772105103953	7.94125320411525	2.00148620689588e-15	1.95620505855175e-13	ZFP42
ACAN	303.954296077309	5.23913265825785	0.659848766683024	7.93989914476056	2.02345717173899e-15	1.96793669663266e-13	ACAN
USHBP1	66.3847739409546	3.82823210060897	0.48409623144546	7.90799814569569	2.61560708826923e-15	2.53136915410291e-13	USHBP1
CCDC69	104.474526528604	4.15351500295055	0.525740239317606	7.90031786104422	2.78193078509859e-15	2.67920290196105e-13	CCDC69
PNMA1	4971.27051007416	-1.51376804424976	0.19205316164633	-7.88202616022225	3.22114561729765e-15	3.08713970496638e-13	PNMA1
LLGL2	844.686800746758	2.40354832226061	0.305177054768565	7.87591427567637	3.38260109430992e-15	3.22621707270342e-13	LLGL2
MAP2K1	3578.42113764397	1.62617212891208	0.206517130488685	7.8742723427545	3.42731652915932e-15	3.2531495305381e-13	MAP2K1
JAG2	582.207384764105	3.25285855680202	0.413534794174121	7.86598516649215	3.66203936586372e-15	3.44284015239274e-13	JAG2
JAML	125.646818965132	5.51205650189257	0.700708996692318	7.86639893010096	3.64995350380298e-15	3.44284015239274e-13	JAML
SLC5A10	89.0520381185325	2.97784548892511	0.378865360009801	7.8599043439814	3.84426918081696e-15	3.59703348042035e-13	SLC5A10
ENSCJAG00000005346	3797.68824690737	1.02609693495917	0.130656830391942	7.8533738487387	4.04992146174487e-15	3.77158487826552e-13	ENSCJAG00000005346
B3GAT2	138.145985245375	-3.66881697142184	0.467301878535777	-7.85106403363399	4.125222570288e-15	3.82367461057258e-13	B3GAT2
CNRIP1	680.424234565873	-3.3714808614042	0.429644504979564	-7.84714065309543	4.25629810797453e-15	3.92673334325893e-13	CNRIP1
GRIA1	2323.31407837475	-5.26874725395614	0.671587518510096	-7.84521318330149	4.32218611625747e-15	3.96897304619867e-13	GRIA1
PLCB2	61.3311422704953	6.17373601464777	0.78803108799783	7.83438129367908	4.71156963376727e-15	4.30650552219755e-13	PLCB2
TIGD1	148.060780426438	-1.80140343157545	0.23018588355926	-7.82586405265674	5.04181940782317e-15	4.56608442975472e-13	TIGD1
PCGF1	343.956957391272	-1.3728629770676	0.17541438784532	-7.8263989284516	5.02042567568142e-15	4.56608442975472e-13	PCGF1
DSP	11850.8279695625	1.86569219247507	0.238482151148069	7.82319424532823	5.14995447142173e-15	4.64271922964745e-13	DSP
TINAGL1	1209.16975057618	4.67059707975887	0.597071298978432	7.82251146178036	5.17797382425262e-15	4.64676078237362e-13	TINAGL1
CD9	4102.43386494891	2.3475548835752	0.300352387029407	7.81600208606084	5.45274716050926e-15	4.85082820642814e-13	CD9
ENSCJAG00000002416	654.288274132929	-4.1472117491579	0.530608014399482	-7.81596138130617	5.4545097595454e-15	4.85082820642814e-13	ENSCJAG00000002416
FAM178B	277.271594660043	5.45755390784015	0.698849391014411	7.80934200989754	5.74873094089145e-15	5.08956031237757e-13	FAM178B
ENSCJAG00000021001	2688.23490620599	-1.77295299997191	0.227068166328505	-7.80802095088458	5.80929307631888e-15	5.12021755382874e-13	ENSCJAG00000021001
FHAD1	1456.48729117192	1.78145950114684	0.228192098457187	7.80684131129577	5.86390253173281e-15	5.14537900817782e-13	FHAD1
TAGLN2	19409.8519519477	2.44296361846163	0.313696565514707	7.7876645364391	6.82591214685166e-15	5.96300812014568e-13	TAGLN2
TGIF1	4503.27404749337	1.79638229058338	0.230701575760525	7.78660607176813	6.88331357241531e-15	5.98666342996456e-13	TGIF1
KCNK2	262.921171036915	-3.66641274989476	0.470960143604801	-7.78497458793748	6.97272209873746e-15	6.03782685944622e-13	KCNK2
NPTX2	2039.43423998598	4.25107489828782	0.547485175131518	7.76473061077247	8.18189372311408e-15	7.02326642501918e-13	NPTX2
ZNF185	450.197660158839	2.39624413555388	0.308592610872217	7.76507295097264	8.15982447393929e-15	7.02326642501918e-13	ZNF185
AFAP1L2	4208.94620400963	4.06626408029136	0.523904330379839	7.76146300860551	8.39552078725285e-15	7.17544445466377e-13	AFAP1L2
NUCB2	1846.29057667284	-2.37208446587058	0.305651400205023	-7.76075118347059	8.44278113453209e-15	7.18473396289082e-13	NUCB2
C2CD4B	187.11607406559	4.12527164403836	0.531638968613992	7.75953586471125	8.52407587530002e-15	7.22278240369306e-13	C2CD4B
ENSCJAG00000006671	7592.02453357504	-0.919383130942216	0.118542383037582	-7.75573349702897	8.78343060039192e-15	7.41073804886913e-13	ENSCJAG00000006671
EFNB3	1713.48039193859	-4.10319486164923	0.529197582395697	-7.75361603708376	8.9312103444739e-15	7.50335684387013e-13	EFNB3
ENSCJAG00000031694	882.146206199	2.09071802147303	0.269819003903244	7.74859439560732	9.29152869465996e-15	7.77299368723185e-13	ENSCJAG00000031694
ITGA2	1174.0214571839	5.1155744524687	0.660279279352633	7.74759198484047	9.36514903399833e-15	7.80152478389152e-13	ITGA2
CSRNP1	691.37517894112	2.31908931907808	0.29948632123867	7.74355673236216	9.66736227583483e-15	8.01944258032803e-13	CSRNP1
UNK	952.07737178834	-1.37588744605122	0.177787104113447	-7.7389608932111	1.00232603069189e-14	8.27988402675731e-13	UNK
FRZB	633.630650509667	-3.80104371824993	0.491263883848924	-7.73727490095496	1.01570289799932e-14	8.3554259646669e-13	FRZB
GSE1	3062.0691926402	2.00245673839441	0.259189459369185	7.72584171928902	1.1111662961159e-14	9.10280339594034e-13	GSE1
HES5	189.283400744723	-7.82166609347008	1.01373738724627	-7.71567290688272	1.20345586702223e-14	9.77770748255963e-13	HES5
PSORS1C2	55.0716429403626	6.83394796820314	0.885692721755413	7.71593556132932	1.2009798118781e-14	9.77770748255963e-13	PSORS1C2
ENSCJAG00000016830	966.527784791139	2.32599832638483	0.301983985716837	7.70238965110509	1.33544929323123e-14	1.08056456542066e-12	ENSCJAG00000016830
CA13	190.040813393824	2.43957349792292	0.316972596125351	7.69648079280062	1.39864813647131e-14	1.12250041294118e-12	CA13
CACNA1F	69.3410793601394	4.52821666986585	0.588348705280928	7.69648446443627	1.39860796669962e-14	1.12250041294118e-12	CACNA1F
APBA2	1437.39129295178	-2.40613412641075	0.313325891305079	-7.67933386030949	1.59917965129567e-14	1.27824307107411e-12	APBA2
LAD1	597.025842354438	4.58031965176942	0.596946441158202	7.6729155849939	1.68130144446317e-14	1.33846509750147e-12	LAD1
MCTP2	329.474123002874	4.98251084617132	0.649619680348916	7.66988900874304	1.72145244898762e-14	1.36492512852862e-12	MCTP2
ENSCJAG00000002265	3029.23658470202	-1.40210324725369	0.182974764762286	-7.66282306237829	1.81889857373128e-14	1.43642058164707e-12	ENSCJAG00000002265
CNKSR3	337.612280828636	-2.81799606716847	0.36804697469448	-7.65662065150166	1.90889419298536e-14	1.50148597817171e-12	CNKSR3
LYN	1762.06187793513	3.68462947731831	0.481368007583965	7.65449597660601	1.94071890308837e-14	1.52046084538388e-12	LYN
ENSCJAG00000004535	734.691303453198	2.49840783593652	0.32653132750094	7.65135723747466	1.98869015543947e-14	1.54577597397014e-12	ENSCJAG00000004535
NACC2	672.693413439091	1.49757584005002	0.195721576752256	7.65156231060639	1.98552059444764e-14	1.54577597397014e-12	NACC2
USP13	472.990680861408	-1.78413132264032	0.233558000492379	-7.63892189040441	2.19048137231377e-14	1.69594798955258e-12	USP13
ENSCJAG00000019688	50.5455737750273	5.64077246465895	0.740622078068005	7.61626291154259	2.61125548524076e-14	2.01382879082454e-12	ENSCJAG00000019688
FLT4	231.989831450836	2.46037523530264	0.323148092005879	7.61376995924792	2.66214437986055e-14	2.04508624480883e-12	FLT4
CAPSL	95.0013553820062	8.72301592193189	1.14761177596601	7.60101639301253	2.93813884809839e-14	2.24835950689948e-12	CAPSL
SLC35F4	151.61419963743	3.90498889703555	0.51378576659261	7.60042249308142	2.95165503933549e-14	2.24998167728187e-12	SLC35F4
BMPR1B	125.52900247582	-4.57257193333998	0.601790679142403	-7.5982764303632	3.00100759683772e-14	2.27880357632181e-12	BMPR1B
HHEX	371.734892706432	5.14485930860835	0.677376351886897	7.59527446489215	3.07140735824061e-14	2.32332549707833e-12	HHEX
LCK	96.1956866004665	5.21857806256073	0.687245800428682	7.5934666451298	3.11458389303225e-14	2.34157695693428e-12	LCK
TIE1	219.94919736681	5.10919665361084	0.672858330348222	7.59327249610879	3.11925613976456e-14	2.34157695693428e-12	TIE1
COL2A1	1635.67889618411	-6.42587961265294	0.847000934616812	-7.58662635426731	3.28342154768313e-14	2.45547695514803e-12	COL2A1
ENSCJAG00000031864	202.916598281812	3.20314306836937	0.42231078353064	7.58480056225459	3.32998879002634e-14	2.4809044785468e-12	ENSCJAG00000031864
MPDU1	2615.2909806559	-1.1861778449325	0.156457111184327	-7.58148885629764	3.41611789409157e-14	2.53550434522744e-12	MPDU1
ENSCJAG00000019788	2199.0764753879	3.55499699032698	0.468944588509384	7.58084660199858	3.4330731505602e-14	2.53854543863334e-12	ENSCJAG00000019788
LRTM1	18.654069775691	-6.52696158466802	0.861112791732242	-7.57968253094717	3.46401535453338e-14	2.55186772927435e-12	LRTM1
PLAT	10552.8849981903	2.20254995552507	0.290632932354651	7.57845966622035	3.49681574272132e-14	2.56645476611699e-12	PLAT
UBALD2	1005.31990496237	1.86506405115605	0.246240089508686	7.57416899448561	3.61433674947664e-14	2.64288334981175e-12	UBALD2
NCALD	756.423296205069	-4.4190910591835	0.583798113583334	-7.56955350893352	3.74509178531949e-14	2.72838919252999e-12	NCALD
STEAP2	498.961979387126	2.83711710096468	0.375824246227437	7.54905286033021	4.38434912262499e-14	3.18236046794063e-12	STEAP2
IL1A	52.1743099167072	4.14402639332139	0.549237288973783	7.5450565293268	4.52091356296003e-14	3.2694650722901e-12	IL1A
DMC1	78.3927449148614	4.8869103375505	0.64790845843981	7.54259382462513	4.60714416662485e-14	3.3196659591852e-12	DMC1
PCBP4	3249.85807869099	-2.12527508050634	0.281824926851984	-7.54111818371036	4.65958583321669e-14	3.3452437492799e-12	PCBP4
PRSS8	193.215392446954	4.55841213736718	0.604614330792207	7.53937163777516	4.7224138108348e-14	3.37806579229389e-12	PRSS8
FAM84B	521.149333927705	2.60391697388005	0.345397530631165	7.53889863984195	4.73957167961096e-14	3.37809977150033e-12	FAM84B
ZIC4	562.154563496	-8.06845372584273	1.07037000314514	-7.53800433694393	4.7721799398933e-14	3.38910606306883e-12	ZIC4
DTNA	1407.16594439845	-3.34707701268971	0.444199404531368	-7.53507766679897	4.8804425699059e-14	3.45356909167212e-12	DTNA
ESYT3	139.518588059393	3.83425174867315	0.508901727117218	7.53436576132898	4.90714021411294e-14	3.46005961597257e-12	ESYT3
ENSCJAG00000011046	695.969980049609	4.2277718691621	0.561366887327281	7.53120991744082	5.02722916205021e-14	3.53212047495934e-12	ENSCJAG00000011046
RASSF3	962.193424595885	2.81164194659619	0.373460584345178	7.52861764923892	5.12803013406506e-14	3.59016662896619e-12	RASSF3
DPEP3	251.085063781565	5.8776925731311	0.781079040860061	7.52509319243678	5.2682734403967e-14	3.67531881744707e-12	DPEP3
ZNF629	2045.50716683073	-1.74676988692225	0.232152310365473	-7.52424080627216	5.30275343528472e-14	3.68634722087416e-12	ZNF629
SLC46A1	1231.35120689785	1.82276668495417	0.242525645110259	7.51576883395356	5.65774469399894e-14	3.91932819275863e-12	SLC46A1
VCL	15606.5395322885	1.43456358392879	0.190897864139354	7.51482260106152	5.698815625318e-14	3.9339761150578e-12	VCL
NSMCE2	646.760409926163	-1.11669276177942	0.148849249332997	-7.50217261278369	6.27686384241373e-14	4.31791368783185e-12	NSMCE2
ELL3	157.861398317605	1.85295582199989	0.247142070146517	7.49753298133894	6.50301156965401e-14	4.45794991040553e-12	ELL3
RIBC2	84.9019463292926	6.49890642019253	0.867968450816177	7.48749152585144	7.02023953918572e-14	4.79586813917452e-12	RIBC2
ENSCJAG00000010552	519.268950275927	1.67502707085191	0.223924465951845	7.48032182964825	7.41408219144256e-14	5.01288440772775e-12	ENSCJAG00000010552
UBALD1	1132.22532300045	1.58353828985543	0.211674835093975	7.48099456013467	7.37622325794409e-14	5.01288440772775e-12	UBALD1
ENSCJAG00000022070	72.7073326453009	6.62090657647161	0.885057640497466	7.48076314300861	7.38922511788559e-14	5.01288440772775e-12	ENSCJAG00000022070
FBXO2	1646.65292519401	3.05950226859293	0.409309708530836	7.47478548597006	7.73298935097873e-14	5.21066241489328e-12	FBXO2
CAMK2N1	9007.62002337285	-3.38008669095515	0.452608549280038	-7.46801335576147	8.14145823687826e-14	5.46723843437713e-12	CAMK2N1
SGCG	316.77807477341	4.51071441687799	0.604772832496559	7.45852686248709	8.74951833168194e-14	5.85565221770836e-12	SGCG
CHST7	236.337118103395	2.96542997301037	0.397642201707678	7.45753333090729	8.81572666282767e-14	5.88003011838536e-12	CHST7
ENSCJAG00000010831	88.1720007440462	4.76323766735433	0.63891224431772	7.45522990006379	8.97112602043177e-14	5.96353336772338e-12	ENSCJAG00000010831
TRIP10	2723.58764068122	1.51010237029284	0.202588096387946	7.4540528156258	9.05157351887318e-14	5.99681932829239e-12	TRIP10
SEMA4C	5565.88305824075	1.79107637467228	0.24044163519689	7.44911077154182	9.39714477137816e-14	6.20494412111435e-12	SEMA4C
ENSCJAG00000000286	480.311558575535	-1.35785016589635	0.182527111374074	-7.4391697522323	1.01320058288432e-13	6.66787303596168e-12	ENSCJAG00000000286
ENSCJAG00000005411	99.9240791610938	5.05463318996639	0.679508699943476	7.43865853430112	1.0171285983691e-13	6.67148502245888e-12	ENSCJAG00000005411
ENSCJAG00000017549	136.839324842445	2.1972656131481	0.295423726510015	7.43767482424471	1.02472922875172e-13	6.67984139185137e-12	ENSCJAG00000017549
TAS2R42	45.9271061512839	7.03852952544081	0.946341887163545	7.43761807536311	1.02516939762496e-13	6.67984139185137e-12	TAS2R42
NIPAL1	176.606087050657	4.00050264193282	0.538958107427944	7.42265973328487	1.14791417820134e-13	7.45502290139116e-12	NIPAL1
GAP43	4167.46652959773	-2.73401270062106	0.368856094588754	-7.41213915326321	1.2427825196486e-13	8.04467386407292e-12	GAP43
MOBP	578.497971177706	-1.36788927368457	0.184754147747858	-7.40383526085371	1.3230654310641e-13	8.5363662763067e-12	MOBP
IGFBPL1	397.823334580806	-4.6056342642742	0.622548785718595	-7.39802947163091	1.38220179293192e-13	8.88886319148371e-12	IGFBPL1
ENSCJAG00000010244	33.1388539174416	-8.59838865494546	1.16245550828404	-7.39674645065598	1.39561663419474e-13	8.94599324964507e-12	ENSCJAG00000010244
TAF4B	1715.02383692465	3.03083645441447	0.410139428331034	7.38977100238263	1.47081901863743e-13	9.39753394335239e-12	TAF4B
NLN	1505.98943144784	1.68637595159777	0.228575486104506	7.37776382033701	1.60970186140265e-13	1.0251723822475e-11	NLN
GPSM3	457.568201448675	1.75242233461857	0.237607479224692	7.37528271558068	1.63996664328253e-13	1.04108879222916e-11	GPSM3
ENSCJAG00000019893	246.257276981438	7.13451484082697	0.969086864980151	7.36210044594206	1.8103865849833e-13	1.14559174190145e-11	ENSCJAG00000019893
RABGAP1	2643.88553773908	-0.935138786146376	0.127091159214611	-7.35801602507429	1.8666364222338e-13	1.17741223272083e-11	RABGAP1
PDZD4	3524.3997098859	3.7193427121816	0.505533528244468	7.35726218812332	1.8772042082968e-13	1.18030709185999e-11	PDZD4
LNX2	467.003170326488	1.8021748635926	0.245018203821807	7.35526926359832	1.9054262728201e-13	1.1942486001361e-11	LNX2
DPPA2	305.416473571426	5.57993092252198	0.759059031528855	7.35111590897376	1.96558874341507e-13	1.22805754940645e-11	DPPA2
C12orf40	57.6056677989139	7.11758818134157	0.970142122109614	7.33664482670239	2.19014798975562e-13	1.36404074958187e-11	C12orf40
ITGB2	229.299497904307	6.72334456850519	0.916464944701649	7.33617211151916	2.1978934625244e-13	1.36456008272387e-11	ITGB2
COX6B2	291.090537611113	2.90908970629409	0.396825700849195	7.33090044336524	2.28611451777256e-13	1.41488272490231e-11	COX6B2
MAPK10	1032.33224744474	-3.72727967656336	0.508733364823926	-7.32658782435743	2.3608650095962e-13	1.4565799338893e-11	MAPK10
CTNNA1	19290.7240472954	1.08948344469785	0.148729972902623	7.3252446930193	2.38463200826584e-13	1.46666011648575e-11	CTNNA1
L1CAM	2980.81081395959	4.26352395788806	0.582152156758614	7.3237278405479	2.41175570632312e-13	1.47873580465644e-11	L1CAM
ENSCJAG00000003338	1909.13781237711	2.81191006937552	0.384388368410965	7.31528396917879	2.56837666203693e-13	1.56989041605558e-11	ENSCJAG00000003338
ZYG11A	1943.97383051531	4.81206186905932	0.657886994000519	7.31442012525257	2.58495211866817e-13	1.57514536045882e-11	ZYG11A
ARHGAP25	296.268662349642	4.55588935241786	0.623105058970406	7.31159101796707	2.63997605671997e-13	1.603724531933e-11	ARHGAP25
GLT1D1	110.22261767067	3.61486959040194	0.494456146842413	7.31079917498533	2.65558177174746e-13	1.60825616317822e-11	GLT1D1
PFN1	29380.6425923607	1.24219998987914	0.169987641767011	7.30758999281685	2.71976171479342e-13	1.64208732523445e-11	PFN1
RASIP1	519.160499336669	2.19435751755924	0.300327938840971	7.30653806644739	2.74112872228156e-13	1.64994220621966e-11	RASIP1
VOPP1	613.151296413755	2.0539030655006	0.281313925516761	7.30110698120497	2.85409693034462e-13	1.7127184102065e-11	VOPP1
RASGRP4	39.0238902480363	7.34379089686311	1.00625515458657	7.29813990357186	2.91773172083466e-13	1.7455993140739e-11	RASGRP4
YBX2	189.56840998972	3.98491661625077	0.546148074099051	7.29640331117977	2.95562068033706e-13	1.76261645990575e-11	YBX2
GBX1	18.9523341994593	-5.09694216162578	0.698592055097974	-7.29602079558572	2.96403112337896e-13	1.76261645990575e-11	GBX1
ADAMTS18	591.650655670146	4.8452253735352	0.664510128713052	7.29142441051859	3.06694950261875e-13	1.81834186276883e-11	ADAMTS18
NOS3	29.7626887387385	4.0602467935128	0.557787944701193	7.27919423874942	3.35819874545655e-13	1.98505742010625e-11	NOS3
8-Mar	421.024596881219	2.55537626584508	0.351364987529123	7.27271172866441	3.52341705404976e-13	2.07650217606282e-11	8-Mar
TRPA1	942.85220047274	7.29028759176602	1.00319496414384	7.26706956507482	3.67369645434098e-13	2.15862467553732e-11	TRPA1
ENSCJAG00000018829	1269.53645770135	2.01754440251901	0.277895056548285	7.2600946111773	3.86819663995861e-13	2.2661663579437e-11	ENSCJAG00000018829
ADAMTS5	483.069437750182	-6.58316188177826	0.907720409836444	-7.25241143687012	4.09415951346107e-13	2.39144944598408e-11	ADAMTS5
SLC9A3R1	6853.78129285787	3.06929552013409	0.423238146240909	7.25193498599966	4.10859105987626e-13	2.39279980221643e-11	SLC9A3R1
LIPH	397.496087035737	5.26956864810474	0.726715315483053	7.25121452078111	4.13050865251574e-13	2.39848918607701e-11	LIPH
PRSS36	108.249180966732	2.97560432025802	0.410535181684129	7.2481104007975	4.2262607864198e-13	2.43268564953308e-11	PRSS36
MATK	565.742794668038	4.54453298365636	0.626995840350771	7.24810707055718	4.22636467502329e-13	2.43268564953308e-11	MATK
LRRC9	304.145085638713	3.63768539726951	0.5018286351218	7.24885975545536	4.20294792503061e-13	2.43268564953308e-11	LRRC9
ENSCJAG00000006884	409.521613575895	-4.08531468794758	0.564176995067338	-7.24119331994381	4.44753905497971e-13	2.55255126635071e-11	ENSCJAG00000006884
TMC6	1054.11679835756	2.87318316198219	0.397355556395581	7.23076125585076	4.80294058710241e-13	2.7485349568453e-11	TMC6
ONECUT2	56.843210592439	-5.74776302542881	0.796418815060269	-7.21701059384672	5.31428384961178e-13	3.02362841622148e-11	ONECUT2
ENSCJAG00000010919	247.957071221615	5.07405824561389	0.703064037256282	7.21706413176171	5.31219286402036e-13	3.02362841622148e-11	ENSCJAG00000010919
CEP126	129.848137414828	3.46763898997331	0.48053164791703	7.2162551727957	5.34387398325192e-13	3.03172712791214e-11	CEP126
FAM83B	189.703670433581	4.26375050918754	0.591632664179946	7.20675305359866	5.73017843606116e-13	3.24157343447437e-11	FAM83B
FERMT3	141.186741403612	4.19839825328833	0.582798033050727	7.20386483000175	5.85293898740451e-13	3.30155926938078e-11	FERMT3
TAGAP	27.7564358341706	4.19150986747623	0.582320751536323	7.19794006381855	6.11290019858747e-13	3.43837574417984e-11	TAGAP
PTH1R	320.898942270308	-3.67320430790645	0.510500866647235	-7.19529495029183	6.23258861995266e-13	3.48945016482823e-11	PTH1R
VAV1	108.37334872313	8.05313283800519	1.11924405584457	7.19515354667519	6.23905135077935e-13	3.48945016482823e-11	VAV1
C21orf58	36.4050747450567	-2.47501961577007	0.344231373804448	-7.18998849063678	6.47967841224809e-13	3.60361382797223e-11	C21orf58
STK10	2495.46303675223	1.73292051739031	0.241007532620165	7.19031682765466	6.46411453374905e-13	3.60361382797223e-11	STK10
PTGS2	629.350004965301	5.40151180536983	0.751404917219935	7.18854998361531	6.54830149281728e-13	3.63154821271605e-11	PTGS2
PLPPR5	414.114551006522	-4.69442630772725	0.653772328970548	-7.18052156645916	6.94459734499183e-13	3.83130703302264e-11	PLPPR5
MAGEB1	36.4072527687412	4.17036643739749	0.580793113214721	7.18046812627355	6.94731255544803e-13	3.83130703302264e-11	MAGEB1
RASSF7	469.430413993929	2.49187710169673	0.347231198582578	7.17642052865278	7.15602165056804e-13	3.93541324365362e-11	RASSF7
LIMK2	2043.84760217746	0.979753017529863	0.136553707626792	7.17485474804961	7.23839951317153e-13	3.96965893301515e-11	LIMK2
ALS2CR12	118.662759206143	5.11241784207267	0.713119406528891	7.16909089174472	7.5497422510287e-13	4.1289352150155e-11	ALS2CR12
LUZP4	188.377989110444	6.5985112297154	0.920687748314972	7.16693715300534	7.66942175403111e-13	4.18280093065846e-11	LUZP4
INTS4	2313.87399538693	-0.459877459060576	0.0642077047531416	-7.16234073198318	7.93109891574129e-13	4.31360016235483e-11	INTS4
MAPK13	610.802673011233	4.11224607991721	0.574593127287805	7.15679649585757	8.25841512672959e-13	4.47928268810500e-11	MAPK13
EPN3	124.652140571283	4.11161738343883	0.574571028869026	7.1559775499507	8.30787399616156e-13	4.49376318647172e-11	EPN3
CD5L	94.5896564700888	6.85315186140858	0.958635404785218	7.14886162893601	8.75004750365223e-13	4.72000513291273e-11	CD5L
CHRNB3	404.965308633134	-1.7098496900012	0.23924216571573	-7.14694119611365	8.87328653838732e-13	4.77344131137278e-11	CHRNB3
SLC5A5	87.2823834454052	5.76573898020711	0.807029725882288	7.14439480392584	9.03932514428485e-13	4.84954881314174e-11	SLC5A5
ASPH	6722.16818218082	-1.62243256514342	0.227168743170218	-7.14197095296568	9.20020435925356e-13	4.92248332424778e-11	ASPH
WDPCP	455.839733372782	1.65363681254342	0.231623625738831	7.13932703224321	9.37889540907319e-13	5.00452789354951e-11	WDPCP
PJA1	1161.52707632016	-1.82731830140637	0.256181727425327	-7.13289866444126	9.82769129541137e-13	5.22986817372794e-11	PJA1
ITGA1	1207.51564827156	3.88023300666241	0.545504539912129	7.11310854954103	1.1345797208965e-12	6.00536392216077e-11	ITGA1
SERINC5	2135.32511425268	3.62507498195004	0.509622765566044	7.11325165767197	1.13340337911423e-12	6.00536392216077e-11	SERINC5
LRRN4	1409.43537356939	6.26515276764737	0.881951136284377	7.10374136377011	1.21423998245574e-12	6.40982352235928e-11	LRRN4
ATP2C2	440.068815019113	2.96574275344813	0.417649749606612	7.10102844845852	1.23831881329178e-12	6.51950088821855e-11	ATP2C2
KLK11	202.872768425416	5.87242689883962	0.827220466939915	7.09898646555872	1.25675115361981e-12	6.59894628348828e-11	KLK11
TGM2	1200.68086832757	4.49783841218553	0.634129852752685	7.09292961474835	1.31302247091298e-12	6.87612802207824e-11	TGM2
ST8SIA3	176.799850248244	-7.23242566318866	1.02077758312519	-7.08521208023204	1.3883152477014e-12	7.24437561949418e-11	ST8SIA3
ADIPOR1	4909.12437365099	1.1547741477486	0.162989129828369	7.08497645802882	1.39067941031672e-12	7.24437561949418e-11	ADIPOR1
ZMYND10	325.520808964613	3.17004357712125	0.447755907208505	7.07984758232362	1.44313097194307e-12	7.49782494186107e-11	ZMYND10
EMX1	268.573232592219	6.56937900287184	0.928027540939563	7.0788621167652	1.45342905849743e-12	7.53150916060753e-11	EMX1
B3GNT7	415.641603529136	2.53480555515036	0.358103171773742	7.07842251883742	1.45804606640706e-12	7.53565536363211e-11	B3GNT7
SGCE	1528.04630577499	-1.70764644022415	0.241448230825951	-7.07251585311931	1.52149595756771e-12	7.84305344393194e-11	SGCE
UNC80	371.178500777675	-3.88671709577458	0.549734071820369	-7.07017682732353	1.54736393777927e-12	7.95562662072295e-11	UNC80
UBXN10	39.8990927201687	7.25648725212008	1.0269392844533	7.06613074597015	1.5931332134171e-12	8.1696698785698e-11	UBXN10
DNAJB6	6093.11889954893	1.72414186652188	0.244241368128542	7.05917216126335	1.67497448932431e-12	8.56710397480046e-11	DNAJB6
KCNG3	164.002343480149	3.66561440568501	0.519505150671917	7.05597317166919	1.71396895039618e-12	8.74389896322267e-11	KCNG3
COL14A1	4356.93777618303	-6.30423006239291	0.893831820152881	-7.0530383012261	1.75052639991188e-12	8.9073821426444e-11	COL14A1
C6orf58	77.5816530838876	5.29955624320434	0.752066921622052	7.04665514576056	1.83269765859355e-12	9.30152953049164e-11	C6orf58
TDRD10	116.147189441903	4.87593228516615	0.692351829738113	7.04256430868466	1.88733678235189e-12	9.55427951127523e-11	TDRD10
ENSCJAG00000017819	30740.622969351	2.99305813024642	0.425106586942013	7.04072395531874	1.91243553572757e-12	9.65657667055482e-11	ENSCJAG00000017819
PCDH1	2170.56748663617	2.86616399224901	0.407836793401736	7.02772294854163	2.09931207575445e-12	1.05731424264337e-10	PCDH1
AADACL4	46.8083021781048	5.04849816212613	0.7185280488977	7.02616713414469	2.12284158796415e-12	1.06644431224367e-10	AADACL4
SERAC1	1519.09784850316	-1.08015425163637	0.153841500317497	-7.02121501290067	2.19947069714833e-12	1.10204665945184e-10	SERAC1
CD300A	38.416058800867	8.82853508790399	1.25746984803378	7.02087219165421	2.20487479351404e-12	1.10204665945184e-10	CD300A
VGLL4	3410.02344631287	-1.14281655757441	0.162808346023442	-7.0193978717151	2.22826419588817e-12	1.11092474796515e-10	VGLL4
SCG3	2187.60792162637	-4.7987132891041	0.684216256815493	-7.01344529789231	2.32519901082737e-12	1.15342723795891e-10	SCG3
CRABP1	4946.07042463738	-6.37583754249898	0.909065797927277	-7.01361502878698	2.32237859007604e-12	1.15342723795891e-10	CRABP1
C10orf90	144.84205806046	3.16799378591962	0.451840538700621	7.01130933277914	2.36098082222529e-12	1.16824171361388e-10	C10orf90
KLHL13	563.678818534212	-1.94275785206075	0.277141554994971	-7.00998394880193	2.383454670584e-12	1.1764136390335e-10	KLHL13
HAS3	2044.39620510024	3.2494689173998	0.463702667625527	7.00765629414922	2.42343238076464e-12	1.19316273050963e-10	HAS3
ENSCJAG00000016079	85.9419397227324	4.29579479533986	0.613117699313092	7.00647657073457	2.44394463704499e-12	1.20026863107411e-10	ENSCJAG00000016079
GLP1R	35.8132418778761	5.42397214609625	0.774461110410882	7.00354359074096	2.49568213648904e-12	1.22263653649387e-10	GLP1R
GPC4	14858.8465697023	2.84187759749832	0.406042392411453	6.99896772014527	2.57855256234875e-12	1.25961668407795e-10	GPC4
FLNB	17831.2143622114	2.73501897216231	0.390790914337908	6.99867594617975	2.58392725042582e-12	1.25961668407795e-10	FLNB
PRKCH	225.710189444431	3.42182205488058	0.489010417599003	6.99744204158556	2.6067784033871e-12	1.26762625660275e-10	PRKCH
MKRN1	12925.1471123873	2.49852554842125	0.357246914992889	6.99383379831561	2.67474401328175e-12	1.29748086128309e-10	MKRN1
IRX5	468.58595304033	-3.8731423572091	0.55396008997672	-6.9917353746041	2.71506640193926e-12	1.31381264640899e-10	IRX5
SLC16A11	111.599286461921	3.73799765051259	0.534978172834379	6.98719656300784	2.80433223340785e-12	1.35369025144673e-10	SLC16A11
CGN	1878.76839522698	2.55119086425376	0.365194568772856	6.98584010388322	2.83156421119471e-12	1.36350176150286e-10	CGN
RASGRF2	1864.5537459662	4.41248600339211	0.631696989907697	6.98513064631961	2.84591024059323e-12	1.36707556885723e-10	RASGRF2
MAL2	164.107389885126	3.58384118114533	0.513360364397631	6.9811411820828	2.9279188951951e-12	1.40305589193779e-10	MAL2
ENSCJAG00000016713	280.37191631336	-3.3074077574908	0.474002056485255	-6.97762322386399	3.00215474383646e-12	1.43514627379088e-10	ENSCJAG00000016713
GRIA2	1086.7024592998	-5.3173808730318	0.762583167494861	-6.97285371574587	3.10575525414882e-12	1.48108516866329e-10	GRIA2
BCL7A	1173.77689555776	-2.26532833853704	0.325757629289992	-6.95403003599472	3.54995975188386e-12	1.68883988870947e-10	BCL7A
PDE4C	39.0453326645858	4.98267096803816	0.716805444078641	6.95121808741664	3.62145509919686e-12	1.71871125056355e-10	PDE4C
TMC4	236.518398720548	2.03316360718654	0.292557752411572	6.94961453055694	3.66285653647562e-12	1.73419128536302e-10	TMC4
PRDX2	9933.11922521564	-1.32369674205677	0.190674689751921	-6.94217330983454	3.86113104930525e-12	1.8236916341252e-10	PRDX2
RASGRP2	467.419566904248	3.44051082136535	0.49678594653064	6.92553975287052	4.34316347381706e-12	2.0464696053358e-10	RASGRP2
ENSCJAG00000020296	138.080644123856	-1.52674555806963	0.220854349569858	-6.91290690467795	4.74821574643289e-12	2.23200055909106e-10	ENSCJAG00000020296
MYC	4284.39671576424	2.34799293434795	0.339948292176978	6.90691198744301	4.95317013713855e-12	2.32281325457307e-10	MYC
WNT1	42.6497460559734	-7.19921129947632	1.04288434948711	-6.90317320709328	5.08535610315011e-12	2.37915131622021e-10	WNT1
ENSCJAG00000014540	5018.47579042627	-1.94313070759647	0.281788933977088	-6.8956955838247	5.36018695981543e-12	2.50180073635073e-10	ENSCJAG00000014540
DNAJC12	306.442224601698	-2.46509924866189	0.357598650778802	-6.89348028381323	5.444366822319e-12	2.53509750408123e-10	DNAJC12
RBFOX3	1724.92376545091	2.29561237695877	0.333055935607663	6.89257308316817	5.47921257633251e-12	2.54531985634195e-10	RBFOX3
SNX32	552.36058311812	-2.04664000699929	0.296989720715633	-6.89128230454461	5.52916869248261e-12	2.56249712431183e-10	SNX32
CTSV	3125.61290867014	4.03250982796451	0.585340977485794	6.88916372348521	5.61213199871262e-12	2.59485531734387e-10	CTSV
CCR7	120.36759431157	5.77638396215031	0.838893319126975	6.88571935244604	5.74962438788729e-12	2.65221575444063e-10	CCR7
CA5B	769.594725512493	1.69342738748152	0.246003387103116	6.88375638816587	5.8294532532152e-12	2.68277145869995e-10	CA5B
HTR2C	80.2576349668776	6.3284252520784	0.919722358599525	6.88079961621764	5.95175233299753e-12	2.73268479791559e-10	HTR2C
SLC1A6	171.642482750162	6.50026381343034	0.945830516808763	6.8725460829518	6.3065997148301e-12	2.88889090881417e-10	SLC1A6
KIAA1211L	597.236493505574	5.4066751748315	0.786878590174581	6.87104115214515	6.3735002713307e-12	2.91277814483523e-10	KIAA1211L
IFNLR1	43.2554026719112	4.86283751058666	0.708263172282443	6.86586243770902	6.60907382150974e-12	3.01346292050962e-10	IFNLR1
ENSCJAG00000010680	1312.51621913283	-0.857523897935249	0.124942087567362	-6.86337097955819	6.72542680782772e-12	3.05944934255628e-10	ENSCJAG00000010680
RGS9	155.900758901441	3.50137064754021	0.510226155184247	6.8623895736506	6.77180825955329e-12	3.06804302257664e-10	RGS9
ENSCJAG00000009409	65.4947351548223	4.24404830699074	0.618457326414656	6.86231389899525	6.77539764900682e-12	3.06804302257664e-10	ENSCJAG00000009409
ANKRD26	1061.34774838217	-0.944676464010167	0.137830885295183	-6.85388084090888	7.18729569831152e-12	3.24711164695113e-10	ANKRD26
YWHAH	14190.3795482346	1.63215508900447	0.238413852000145	6.84589035121782	7.60016770388619e-12	3.42580162049829e-10	YWHAH
SLC7A5	4986.9107434212	2.32884687775031	0.340205976231491	6.84540261034586	7.62610861581871e-12	3.42966429161979e-10	SLC7A5
SLC46A3	720.776319784082	2.44299529171801	0.356987049451573	6.84337231692607	7.73502691862035e-12	3.47074173759822e-10	SLC46A3
CYB561	619.45382883692	2.44621658396514	0.357761487447051	6.83756264940949	8.05518657918578e-12	3.5980440867164e-10	CYB561
NCMAP	62.9797104489893	4.65833624823821	0.681266383846323	6.83776032209012	8.04408286352411e-12	3.5980440867164e-10	NCMAP
OSBPL10	2058.13217533473	2.87676286801336	0.420764859066305	6.83698461510549	8.08774229571998e-12	3.60443106420766e-10	OSBPL10
ENSCJAG00000018988	8954.65927272484	3.39614226059607	0.497007125992902	6.83318625223206	8.30490154564108e-12	3.69287547782864e-10	ENSCJAG00000018988
ARHGEF16	835.360892002299	3.01906040456674	0.442002025707925	6.83042209983385	8.46651448207349e-12	3.75627854875454e-10	ARHGEF16
MYPOP	190.070726460319	-1.34354932006327	0.196750740632822	-6.82868748418392	8.56950243489117e-12	3.79344588726584e-10	MYPOP
SCD5	216.010768301312	-3.32014089033647	0.486251659470108	-6.82802994226198	8.60886213565699e-12	3.80234373924555e-10	SCD5
ENSCJAG00000018165	20020.2023040454	4.76991828843766	0.698852983832951	6.82535296948497	8.77093918874894e-12	3.86528241972032e-10	ENSCJAG00000018165
CD74	1761.54195215154	3.09333182034991	0.453422828545169	6.82217926758347	8.96696680805381e-12	3.94286916907364e-10	CD74
PAK5	262.870863984874	-4.4691020314855	0.655701824912174	-6.8157535356625	9.37709393883638e-12	4.11404368076548e-10	PAK5
IL6R	131.793098713586	2.46052947852304	0.361063960397376	6.81466373939692	9.4484504354257e-12	4.13615869061219e-10	IL6R
SORL1	3684.39778795885	3.80970924612279	0.559255354545282	6.81211045215719	9.61772158858768e-12	4.20094418857271e-10	SORL1
BOC	2902.00974237308	-3.27280593260915	0.480499096925739	-6.81126344159387	9.67452801590468e-12	4.21642840216349e-10	BOC
RBM38	821.222012511962	1.79945239173749	0.264452504667235	6.80444450318886	1.01439882342616e-11	4.41129426671864e-10	RBM38
FAM181A	78.926860184197	-7.87402840191165	1.15764408777985	-6.80176963285199	1.03341758964406e-11	4.48412384007531e-10	FAM181A
ENSCJAG00000004236	87.3276391033664	-2.1751671310069	0.319821493535265	-6.80119121126877	1.03757596742595e-11	4.49229436949355e-10	ENSCJAG00000004236
RABEP2	729.715074085437	-1.16610400807172	0.171612644126899	-6.79497722329507	1.08329642179166e-11	4.6799827692413e-10	RABEP2
N6AMT1	251.112410351604	-1.17390773728535	0.172790358034253	-6.79382663847853	1.09197596335119e-11	4.70717935468176e-10	N6AMT1
TMEM55A	374.678276437077	-1.87527843454248	0.276109439822549	-6.79179399207678	1.10747619613572e-11	4.76359532468575e-10	TMEM55A
RBM47	2482.46883511014	3.61241313741961	0.531910995324792	6.79138647098999	1.11060964241055e-11	4.76668829785033e-10	RBM47
KPNA6	1777.58115209219	1.12259031409539	0.165310354984925	6.79080456997244	1.11509896223737e-11	4.77557457949074e-10	KPNA6
ENSCJAG00000012536	3781.46533682292	2.06934054716226	0.304998991232857	6.78474554554307	1.16291290570627e-11	4.96956482626815e-10	ENSCJAG00000012536
RASGEF1A	412.768707468644	4.67732305866895	0.689782578669479	6.78086574423354	1.19457849669381e-11	5.09385815555633e-10	RASGEF1A
HES6	373.300969709547	-4.09221782795228	0.603651117347232	-6.77911083132868	1.20917743895582e-11	5.14499788303982e-10	HES6
PTPN7	41.0738739435492	5.16062352668555	0.761875125890879	6.77358185260492	1.25632442716786e-11	5.3341103581882e-10	PTPN7
DCUN1D4	1281.26886188167	-1.02713080540451	0.151696166772565	-6.77097402826575	1.27918238724639e-11	5.4195059809883e-10	DCUN1D4
USP3	809.293680577585	-1.75453013975074	0.259155616348602	-6.77017988061133	1.28622376481476e-11	5.43766933377681e-10	USP3
MAGI3	1245.60812876261	-1.74478951073606	0.257731556193734	-6.76979387585944	1.28966000596089e-11	5.4405464738645e-10	MAGI3
T	730.353628406979	6.41535816253273	0.947690719760024	6.7694639493328	1.29260416073032e-11	5.44133986040485e-10	T
ADAM8	372.054028929705	3.79652866756126	0.561032458593859	6.76703924952342	1.31444427793056e-11	5.51705367552481e-10	ADAM8
ENSCJAG00000014739	40.2565969405141	4.49395308839198	0.66411316698147	6.76684835028631	1.31617904126637e-11	5.51705367552481e-10	ENSCJAG00000014739
CCDC114	221.380159436657	4.7383943467745	0.700478482267904	6.76451092606476	1.3376026589366e-11	5.59497654563248e-10	CCDC114
GABRA5	443.773569561634	4.25862123272059	0.62989501344047	6.76084290532817	1.3719121636997e-11	5.71427465146057e-10	GABRA5
NODAL	1150.50185945199	5.10047510949162	0.754404847703298	6.76092568203857	1.37112847395107e-11	5.71427465146057e-10	NODAL
ELAVL4	1646.14730776283	-6.2595368040423	0.92669342484738	-6.75470078475328	1.43130328726587e-11	5.94909911589266e-10	ELAVL4
GCNT1	1622.16518761437	3.25499970099909	0.482586935031297	6.74489809963048	1.5313445931539e-11	6.3515412400499e-10	GCNT1
TES	1264.97053080635	3.11328973248338	0.461723429078371	6.74275883876567	1.55407042671848e-11	6.43228772215996e-10	TES
PARD3B	455.886556298279	-2.57383436497116	0.381963590799779	-6.73842854912404	1.6010875634293e-11	6.61302756585452e-10	PARD3B
TAGLN3	1145.52407451073	-3.70561463204474	0.550052379289485	-6.73683956577257	1.61868736108127e-11	6.67176295821035e-10	TAGLN3
OGDHL	724.552211977207	3.96517808089574	0.589278372376317	6.7288708813558	1.70984694516728e-11	7.03281421634118e-10	OGDHL
MILR1	16.8150558271627	4.3003739525165	0.639158993417567	6.72817561327347	1.71803499078735e-11	7.05180141852696e-10	MILR1
ENSCJAG00000013218	818.010277740105	3.034903040258	0.451095584794158	6.7278491356613	1.72189309416442e-11	7.05297414068220e-10	ENSCJAG00000013218
ZNF423	1436.94092692682	-2.27202179872871	0.337843293896465	-6.72507591470792	1.75500918330149e-11	7.17373629522179e-10	ZNF423
TANGO2	386.32582365906	1.05273562874707	0.156667493248249	6.71955366694321	1.82282040723333e-11	7.4355254752082e-10	TANGO2
NTRK2	667.328156523303	-4.66719188319705	0.695040135910952	-6.71499621684438	1.8807109949362e-11	7.65585096351038e-10	NTRK2
BCAM	1241.55459469065	2.93994259499781	0.43793296348585	6.71322517400042	1.90368992625126e-11	7.73344654608613e-10	BCAM
ESRP1	3629.30720578312	4.73177364796473	0.705374029485209	6.70817672635047	1.97071177117301e-11	7.98927361360755e-10	ESRP1
NKD2	78.77656435731	3.44120463655949	0.513127326709518	6.70633672664944	1.9957091228657e-11	8.07403385506916e-10	NKD2
NACC1	1206.70744274391	1.40005230607613	0.208871321820248	6.70294176278058	2.04264888840156e-11	8.2470382420679e-10	NACC1
LDHAL6A	195.148118889541	3.17909926848816	0.474545461259149	6.69925123728464	2.09490157425331e-11	8.44074322050674e-10	LDHAL6A
INHBA	3408.05434024248	3.55313799385787	0.530433684135789	6.69855271285577	2.10493795533178e-11	8.46390836091964e-10	INHBA
LMX1A	101.292728895072	-6.64417632282105	0.992322397541054	-6.69558234227619	2.1481444479457e-11	8.62008451946991e-10	LMX1A
CDC14B	732.577226297176	2.27062192167514	0.339297557673184	6.69212574722461	2.19951728179357e-11	8.80833056682565e-10	CDC14B
ANKRD12	5627.24384976924	-1.17214865332555	0.175294423680866	-6.68674238867699	2.28193050229548e-11	9.11986921190681e-10	ANKRD12
NHLH1	37.0311329529198	-7.43898908752343	1.11330339129226	-6.68190642883848	2.35853612371861e-11	9.39927292634028e-10	NHLH1
ENSCJAG00000033470	1161.15492242987	1.34878833387229	0.201862114858373	6.68173091725806	2.36136320288952e-11	9.39927292634028e-10	ENSCJAG00000033470
PDE6H	46.1587485613848	5.41435852479491	0.811335852624264	6.67338748470462	2.49965243379095e-11	9.92970583507741e-10	PDE6H
TMEM45A	464.709741716058	-2.98332768113655	0.447231586855339	-6.67065513443157	2.54664014828867e-11	1.00960474794505e-09	TMEM45A
Y_RNA_862	803.713550581108	5.51123376272222	0.826683665332315	6.66667794930577	2.61658386783085e-11	1.03525481568306e-09	Y_RNA_862
PDGFA	670.314795614798	3.38520520795791	0.507952578428116	6.66441189930286	2.65727245429814e-11	1.04925060130416e-09	PDGFA
MAGEF1	2140.86570174344	-1.27848178763934	0.191871861422326	-6.66320625735367	2.67917239098962e-11	1.0557864374313e-09	MAGEF1
PPT1	9193.51243624866	-1.12685862959858	0.169140629196823	-6.66225870714537	2.69650810687596e-11	1.05839283407658e-09	PPT1
ECE2	616.153469069725	1.8574292337806	0.27878973254996	6.6624736025662	2.69256692920798e-11	1.05839283407658e-09	ECE2
ENSCJAG00000021670	6624.77061059669	1.05881274677158	0.158989046032572	6.65965846826118	2.74464628343283e-11	1.07514983281378e-09	ENSCJAG00000021670
CELF3	348.702245696556	-5.15492760707898	0.774133336342722	-6.65896605284132	2.75760613786369e-11	1.07808748474936e-09	CELF3
OMD	144.755266714711	-8.59285096395944	1.29330759961526	-6.6440891296979	3.05097918315939e-11	1.19042454571375e-09	OMD
LAMA5	5320.15894385048	2.11951815217318	0.319195728757735	6.64018331455138	3.132932664607e-11	1.21998993288631e-09	LAMA5
BMP4	1639.42727723559	2.99256314490082	0.45079612033289	6.63839596199489	3.17115050606794e-11	1.23244142600983e-09	BMP4
TSPAN5	633.577847401692	-2.24261719212483	0.338127605078361	-6.63245815616001	3.30141949136841e-11	1.28054862510975e-09	TSPAN5
FAM19A2	144.460107497877	-3.96346779235919	0.597619563588975	-6.63209177517011	3.30962682228963e-11	1.28121494808753e-09	FAM19A2
BHLHE22	221.665570452605	-4.71533819059303	0.711158870393029	-6.63049901632676	3.34553903893729e-11	1.29258272496554e-09	BHLHE22
CLDN3	701.56062452275	5.5123701751724	0.831997216795605	6.62546708557874	3.46151860916309e-11	1.33478050587318e-09	CLDN3
CDC23	2286.23162990976	-0.789928174342747	0.119300583661132	-6.62132698852925	3.55988511526061e-11	1.37003531833509e-09	CDC23
Y_RNA_793	56.6333902310086	-1.85402086687082	0.280057498024997	-6.6201436488779	3.58849979155288e-11	1.37836092187993e-09	Y_RNA_793
FAM222A	59.3578106568842	-3.06181545709788	0.462582209647518	-6.61896500393075	3.6172246483211e-11	1.38400903550007e-09	FAM222A
MRNIP	255.096750028734	-1.18526763001567	0.179067054799926	-6.61912729474431	3.61325612785733e-11	1.38400903550007e-09	MRNIP
HIF3A	248.80700687976	4.22113511341382	0.638031232603623	6.6158753642648	3.69359474497621e-11	1.41049595841519e-09	HIF3A
TJP3	329.214702959589	4.50039606893466	0.680308674486486	6.61522664301123	3.70982919815451e-11	1.41396057643175e-09	TJP3
ENSCJAG00000019173	264.591628918607	-1.13210726005532	0.17122264247238	-6.61190157860072	3.79414238500918e-11	1.44330930842459e-09	ENSCJAG00000019173
PGD	8132.97409569332	-1.62988165742884	0.246577796846908	-6.61000981544493	3.84294542984439e-11	1.4590629157965e-09	PGD
NEUROD4	183.697467414147	-11.8104060670969	1.78852971982415	-6.60341616702806	4.01789547512262e-11	1.52255874021777e-09	NEUROD4
ACSM3	181.061987673121	3.72018600378383	0.563872849293994	6.59756185892219	4.17974315889961e-11	1.58085573153554e-09	ACSM3
GKAP1	480.123618898764	-1.70332921544151	0.258229359068779	-6.5961872870847	4.21865946113366e-11	1.59252378090175e-09	GKAP1
ACTN4	12166.8035291762	1.52766404120017	0.23167640398629	6.59395611687141	4.28258342514248e-11	1.61356955272114e-09	ACTN4
FKBP4	2164.09767544014	2.28181060590574	0.346190466366677	6.59120001152457	4.36285647291193e-11	1.64068333989905e-09	FKBP4
LRRC2	57.9624848779025	5.35543566159893	0.813071540019659	6.58667214138308	4.49793999283155e-11	1.68826671632079e-09	LRRC2
PRMT2	2019.95938671184	-1.42297195652956	0.216508452796478	-6.57236213251767	4.95232360831787e-11	1.85528889941214e-09	PRMT2
SLC6A4	419.576852142812	3.63779048463104	0.553967700629284	6.56679167485517	5.14108921093408e-11	1.9223584146112e-09	SLC6A4
F10	326.854448327374	-4.928956460833	0.750949492410298	-6.56363245551001	5.25125455915424e-11	1.95983967412821e-09	F10
STRADA	1312.46697214946	-0.643982069699388	0.0981341233802952	-6.5622644551864	5.29967159794464e-11	1.97417766713624e-09	STRADA
APLP1	4876.36903914304	-2.50702843138996	0.382275987978347	-6.55816350027185	5.44744651162642e-11	2.02540370017025e-09	APLP1
ENSCJAG00000019102	2432.35465340089	-1.06183166116386	0.161969286212618	-6.55575934174327	5.53594479930831e-11	2.05443906339744e-09	ENSCJAG00000019102
ITGB7	71.079682673717	4.08743811546401	0.62431776113745	6.54704762526229	5.86856532256237e-11	2.17379146647934e-09	ITGB7
SULT4A1	1659.79363588314	3.99257425737316	0.610273525476805	6.54227013084628	6.05919272814931e-11	2.24019928898599e-09	SULT4A1
IKZF4	726.427122687833	-1.8680310459222	0.285557116665209	-6.54170719937722	6.08204932989166e-11	2.24444672747759e-09	IKZF4
ADGRF2	148.086211181712	6.19990784829851	0.948492761269784	6.53658952546824	6.29374709267384e-11	2.31823598601977e-09	ADGRF2
CFAP45	1189.97302930636	3.93368300879475	0.601893888728276	6.53550913618032	6.33935119609692e-11	2.32635335807698e-09	CFAP45
FAM169A	961.281407319085	1.36863839044636	0.20941275778507	6.53560177002711	6.33542841268136e-11	2.32635335807698e-09	FAM169A
ENSCJAG00000004378	104.865262371959	3.13549332018052	0.480182504574437	6.52979500567052	6.58597693784018e-11	2.41237370470832e-09	ENSCJAG00000004378
ENSCJAG00000002700	433.887529089372	-3.78699339358168	0.580308169038278	-6.5258316109141	6.76252612742128e-11	2.47245469136441e-09	ENSCJAG00000002700
UNC45B	84.4962377325234	4.85407769255649	0.744756184202452	6.51767356286493	7.14061768057177e-11	2.60105562486215e-09	UNC45B
IER2	2301.71903390434	1.52553235527813	0.234053599749516	6.51787606305033	7.13098717226524e-11	2.60105562486215e-09	IER2
PRKCZ	1388.11760520433	2.56570902981811	0.39386463488095	6.51418990840246	7.30829884031117e-11	2.65723285459049e-09	PRKCZ
EFHB	157.684099374536	3.95692262466547	0.607610892218362	6.51226414032656	7.40263955223364e-11	2.68658663014244e-09	EFHB
ERBB3	3089.664871057	3.75399116602575	0.577212651059133	6.50365365197301	7.839227113869e-11	2.83981396163515e-09	ERBB3
ZNF333	160.962536776734	-1.9334275564147	0.297520173412332	-6.49847549576133	8.11380076169315e-11	2.9338968578408e-09	ZNF333
ADPRH	1429.88811606401	1.24769625697296	0.192022499548272	6.49765657622484	8.15807687250078e-11	2.94451392493205e-09	ADPRH
PLXNC1	445.189088445592	-2.75715174200567	0.424372197054104	-6.49701314352163	8.19303067999317e-11	2.9517336626844e-09	PLXNC1
SEC14L4	71.1460838470853	4.36275317598218	0.671685905101704	6.49522811606652	8.29076886458223e-11	2.98150545889703e-09	SEC14L4
RASSF2	367.742894056745	-2.57013291899506	0.395836184696694	-6.49292060291154	8.41880637868782e-11	3.02204535153516e-09	RASSF2
IGDCC3	3693.58750257105	-2.57937507514946	0.397380061147437	-6.49095243405392	8.5295408325752e-11	3.0562381970514e-09	IGDCC3
EID2B	292.741886867846	-1.36339705645713	0.210066116939447	-6.49032350538539	8.56522536351535e-11	3.06346457159209e-09	EID2B
MAP3K5	207.033446473474	2.87040826596973	0.442320352834738	6.4894329360471	8.61600482921792e-11	3.07605394834086e-09	MAP3K5
ADAD2	13.6590056643189	7.1005949646452	1.09423060823836	6.48912113332006	8.63385301817552e-11	3.07686209635089e-09	ADAD2
PIK3CB	2666.79606479179	2.08490101842258	0.321367977590826	6.48758172501282	8.72250290188557e-11	3.10285359985454e-09	PIK3CB
TMIGD2	19.3865564169726	5.2049584399983	0.802670453167993	6.48455218384492	8.89957186620036e-11	3.16014833371212e-09	TMIGD2
TUBA4A	2366.12446888254	2.88778797377089	0.445898315088748	6.47633748783313	9.39757284798512e-11	3.33099247285045e-09	TUBA4A
PSD2	272.181720751091	-3.99997144325334	0.618204152906359	-6.47030827025071	9.78031798316538e-11	3.4604447659791e-09	PSD2
ENSCJAG00000009722	2326.84825440565	-0.669318978084755	0.103459696454224	-6.46936924255232	9.84128476172765e-11	3.47578685242914e-09	ENSCJAG00000009722
ESAM	978.80889865888	4.64990935440985	0.718886470297374	6.46821097145752	9.9169979745471e-11	3.49627305377649e-09	ESAM
CNTFR	1169.68493829911	-4.53370018950599	0.701016236162079	-6.46732551349606	9.97526187438208e-11	3.51054536873307e-09	CNTFR
INIP	642.881061538858	-1.0059710794211	0.15562838155984	-6.46393073897189	1.02017580534386e-10	3.58386671261634e-09	INIP
SLC16A14	1184.65391111034	-3.88682561313089	0.601469485186434	-6.46221580455758	1.03180805464455e-10	3.61829243745068e-09	SLC16A14
AKAP3	290.511966752239	-1.2405234658807	0.192254381455128	-6.45251076459982	1.10012066134806e-10	3.84419154283094e-09	AKAP3
CHST6	135.381995750094	3.47572197540375	0.538654569866416	6.45259906783249	1.09947961367055e-10	3.84419154283094e-09	CHST6
ASIC1	1126.12069012492	-2.44805252651433	0.379431516045475	-6.45189559377807	1.10459671597332e-10	3.85301289107091e-09	ASIC1
TTC3	12040.1386481687	-1.78049672573958	0.276228568841809	-6.44573706914159	1.15039950202424e-10	4.00183716930545e-09	TTC3
KLK4	27.8194827677748	4.91519471722509	0.7625639667039	6.44561627855363	1.1513161688525e-10	4.00183716930545e-09	KLK4
HCLS1	356.888369926362	4.32681247350842	0.672043203461388	6.4382951143959	1.20822911144677e-10	4.19227897140485e-09	HCLS1
ENSCJAG00000012605	449.482246910497	-4.06882964962212	0.63257866933879	-6.4321322340431	1.25826198556353e-10	4.3582221721019e-09	ENSCJAG00000012605
ENSCJAG00000000533	881.425232722943	-4.51224854922419	0.70182607494803	-6.42929738619119	1.28195108192665e-10	4.43249740989104e-09	ENSCJAG00000000533
KLHL2	1412.74517523501	1.32543669245952	0.20620412498467	6.42778941768531	1.29472929538922e-10	4.46885323057156e-09	KLHL2
ENSCJAG00000018147	21801.2794694402	4.56456209804888	0.710307435833528	6.42617811355512	1.30852072898741e-10	4.50857325521789e-09	ENSCJAG00000018147
SPTA1	207.798672780794	5.19990145763078	0.809300124849368	6.42518306616919	1.31710911476079e-10	4.53025875482966e-09	SPTA1
CSMD3	124.414726605397	4.39245167127828	0.683716592418585	6.42437483598341	1.32412558313496e-10	4.54191005515978e-09	CSMD3
SH2D6	68.9531017878965	-4.82624165826949	0.751252168327479	-6.42426319915216	1.32509760004662e-10	4.54191005515978e-09	SH2D6
CD2AP	2713.59208769967	1.41173774640222	0.219828029311725	6.42200974471874	1.34486810877208e-10	4.60168649419189e-09	CD2AP
ENSCJAG00000020094	351.808137284464	-2.12272449856724	0.330692506525867	-6.41902812031575	1.37147076446684e-10	4.68459295897384e-09	ENSCJAG00000020094
PPL	807.667843843716	3.29601329822688	0.513585884414544	6.41764775522235	1.38396015905661e-10	4.71908901904227e-09	PPL
TRHDE	328.846240876636	4.24704912255911	0.661896562855823	6.41648463052107	1.394570219738e-10	4.74706893935988e-09	TRHDE
SEZ6L	510.738357490152	5.45967525257963	0.851391118878876	6.41265234216797	1.43009398147625e-10	4.85961195805259e-09	SEZ6L
PTX3	2212.35984707635	-3.65222079524877	0.569867852774615	-6.40889072346609	1.46582205544726e-10	4.97246131283424e-09	PTX3
HCST	43.3626035883446	4.11659141988532	0.64265328641426	6.40561793880212	1.49761564307413e-10	5.07159959540526e-09	HCST
MYH14	1398.23736947646	3.61198317155726	0.564074005191714	6.40338526206262	1.51969070852276e-10	5.1375434346515e-09	MYH14
ENSCJAG00000001116	81.6552907657594	-3.64775220366517	0.569840109956059	-6.40136090796846	1.53998067556743e-10	5.19723734662012e-09	ENSCJAG00000001116
TMPRSS3	24.5513466255887	8.10469289931931	1.26832057835442	6.39009808532379	1.6577938212845e-10	5.58529409788735e-09	TMPRSS3
VWA3A	93.0660335963453	3.81311097172261	0.597170489869248	6.3852970573906	1.710650692641e-10	5.74377153483185e-09	VWA3A
EXT2	5842.24524108535	1.76410864696019	0.276267335851692	6.38551293630749	1.70823901271547e-10	5.74377153483185e-09	EXT2
CYP7B1	96.3072634112491	-3.91693570356092	0.613532527855944	-6.38423478091549	1.7225664032556e-10	5.77396069600601e-09	CYP7B1
SLC28A3	44.0601604346645	3.89469058700411	0.610718983089402	6.3772220855201	1.80328874750482e-10	6.03429317660806e-09	SLC28A3
ENSCJAG00000008580	975.950094921093	1.87741026943296	0.294418814402604	6.37666540856895	1.80985264216956e-10	6.04601027315627e-09	ENSCJAG00000008580
HOXA2	274.124926982859	-4.91940181220735	0.771780135133331	-6.37409747707161	1.84043511035241e-10	6.12743851326943e-09	HOXA2
ENSCJAG00000018714	1841.72441238208	3.21430077654617	0.504263576393367	6.37424737185212	1.83863616447138e-10	6.12743851326943e-09	ENSCJAG00000018714
CHCHD6	590.799493144282	-1.66498939931692	0.261229686385589	-6.37366075178495	1.84568623090979e-10	6.13457630586734e-09	CHCHD6
TCF7L1	1848.81371950061	1.58092588438486	0.248104316105907	6.37202088701278	1.86553471713658e-10	6.19012637318109e-09	TCF7L1
MAFF	475.384725604427	2.34018121065962	0.367516517061207	6.36755384321919	1.92066635758768e-10	6.36236843923718e-09	MAFF
FBXO16	186.379752446146	-1.62182765738804	0.254756016772487	-6.36619962085697	1.93769216583643e-10	6.40801615244702e-09	FBXO16
ELF3	1182.61897881496	4.0912186007374	0.643022970097565	6.36247660035634	1.98526290748229e-10	6.55435544856568e-09	ELF3
PNMA5	391.133736457276	-6.68167611170926	1.05028626111102	-6.36176665268497	1.99446288092205e-10	6.57373633690217e-09	PNMA5
WSCD1	765.550168008906	-3.39083919558818	0.533062558763359	-6.36105301309197	2.00375266832465e-10	6.59334815512226e-09	WSCD1
ZNF280C	256.166854461281	-1.89221871733914	0.297493646229409	-6.36053489317204	2.01052375511045e-10	6.60462071499929e-09	ZNF280C
ENSCJAG00000023045	15.5418336371249	7.22992381218529	1.13686767631374	6.35951216031412	2.02395508437884e-10	6.63769854333744e-09	ENSCJAG00000023045
HSH2D	80.1527550845505	3.99400282049642	0.628590014281312	6.35390752279592	2.09913059589802e-10	6.87282510030093e-09	HSH2D
CLEC3B	138.229525743835	-11.1879727640908	1.76121939905877	-6.35240150663219	2.11979153701952e-10	6.92898084691661e-09	CLEC3B
ENSCJAG00000015287	104.408283538983	3.19068191119169	0.502637541106038	6.34787824278047	2.18304745644771e-10	7.12395139382597e-09	ENSCJAG00000015287
ENSCJAG00000034449	177.285573162386	2.83825866809694	0.44720501787305	6.34666104954718	2.20038186746101e-10	7.16866983651529e-09	ENSCJAG00000034449
ENSCJAG00000005645	510.587175089623	-2.18302102859641	0.344036869584612	-6.34531127792256	2.21976159939946e-10	7.21989345254423e-09	ENSCJAG00000005645
HTR3A	445.381188626471	2.62310486755065	0.413740715813736	6.33997275900581	2.29805791381951e-10	7.46226272903595e-09	HTR3A
AKIRIN1	6367.90209976649	0.970762300518851	0.153260131529179	6.33408239202788	2.38757909343967e-10	7.72987882149217e-09	AKIRIN1
ART5	156.131044202234	2.44686404184593	0.386304115154338	6.33403566220968	2.38830273064388e-10	7.72987882149217e-09	ART5
FAM149A	405.255588278715	2.40362491495492	0.379495841233957	6.33373189845602	2.39301190619502e-10	7.7324442003287e-09	FAM149A
ENSCJAG00000021539	39.4838925220784	4.80351923138735	0.758470823020874	6.33316283974598	2.40185830664412e-10	7.748347801973e-09	ENSCJAG00000021539
MMACHC	201.095895076572	-2.04983403343687	0.323920736655677	-6.32819638100483	2.48043338916935e-10	7.98877592208329e-09	MMACHC
PTPRR	202.363955026085	4.37149032145084	0.69094806310307	6.32680016761078	2.50297153843063e-10	8.04823568130877e-09	PTPRR
PRR3	616.523725274168	-1.37910628263288	0.218001890482691	-6.32612074867477	2.51401117379449e-10	8.07058904133734e-09	PRR3
TP53BP1	5778.92146129489	-1.69432265850906	0.267864501471186	-6.32529748885488	2.52745176498951e-10	8.10056496691361e-09	TP53BP1
NLRP3	33.8054468136482	6.53757891387996	1.034352404438	6.32045605137065	2.60792494794477e-10	8.34493715514969e-09	NLRP3
TNFRSF1B	110.80976301548	4.72490307646559	0.747596876736406	6.32012147655284	2.61357768563736e-10	8.34949259668905e-09	TNFRSF1B
ADCY4	109.026109318961	3.53297625120915	0.559044257406556	6.31967184064972	2.62119326366359e-10	8.36029379717453e-09	ADCY4
MAMDC2	283.45448524117	3.47523824834139	0.550036181190696	6.31819936066449	2.646284975243e-10	8.42671036551976e-09	MAMDC2
ENSCJAG00000001154	15.2614073591853	7.26462163874595	1.1501283167399	6.31635751681857	2.67800121359759e-10	8.51397390661147e-09	ENSCJAG00000001154
NCKAP1L	222.320319287364	3.97361618903283	0.629333867222035	6.31400341852396	2.71907927322972e-10	8.63067236195731e-09	NCKAP1L
PDPN	7738.92585171549	2.57834222996162	0.408941426146492	6.30491817436465	2.88346190864413e-10	9.1377509570403e-09	PDPN
CCDC170	41.353015589537	4.58248833064628	0.726887542832986	6.30426037126239	2.89573350923029e-10	9.16193376165604e-09	CCDC170
DUSP14	989.116300995932	1.49680616074461	0.237530568751702	6.30153065607851	2.94720473600654e-10	9.30986609647634e-09	DUSP14
NABP1	888.087916617858	2.60218279529981	0.41351965357942	6.29276691633724	3.11856438854012e-10	9.83543398130154e-09	NABP1
ENSCJAG00000016963	176.49964484173	1.44005947781346	0.229002287372576	6.28840652351454	3.20741102020873e-10	1.00995080976046e-08	ENSCJAG00000016963
DDO	76.3794048854215	4.01190010913684	0.638245083163782	6.28583002825473	3.26106588682826e-10	1.02521057012182e-08	DDO
SERINC4	468.095066608029	-1.32942050897099	0.211631355501103	-6.2817747673693	3.3472955883258e-10	1.0506463720241e-08	SERINC4
RHBG	22.6932098745261	7.81244211721477	1.24492206385324	6.27544674807512	3.48631790021164e-10	1.09136802211714e-08	RHBG
RGMA	2173.89685811491	-1.97127291569597	0.314128667318329	-6.27536777373567	3.48808804110782e-10	1.09136802211714e-08	RGMA
SAT1	6593.93294202699	2.25903010224525	0.360131648534125	6.2727897185387	3.54635722993953e-10	1.10784384162494e-08	SAT1
DPT	1476.18488806963	-6.54886233471469	1.04408700816198	-6.27233389891839	3.55675806367577e-10	1.10828974552068e-08	DPT
ENSCJAG00000031647	39.9549527534926	5.54857258882707	0.884624431865853	6.27223530004027	3.55901179486457e-10	1.10828974552068e-08	ENSCJAG00000031647
WNT4	327.761097714042	-5.55342534842914	0.885437871799104	-6.27195371386729	3.56545585111471e-10	1.10854795068595e-08	WNT4
BTG2	681.690877788697	1.85756174664848	0.296203489479393	6.27123519008277	3.58195082045374e-10	1.11192539383991e-08	BTG2
TAF9B	1022.81072835092	-1.23170188866301	0.196594613469354	-6.2651863493453	3.72379816832122e-10	1.15414359869962e-08	TAF9B
SUSD3	50.3601711096914	5.55047210030411	0.886003619428812	6.26461560493667	3.73746202543143e-10	1.15656289605161e-08	SUSD3
NEMF	2460.80856719084	-0.902632253712097	0.144107074359125	-6.26362208605161	3.76136412937599e-10	1.16185342902594e-08	NEMF
SLC16A9	1420.89223914553	-2.09498520145307	0.334479623929711	-6.26341651799188	3.76632829142786e-10	1.16185342902594e-08	SLC16A9
RNF130	2715.79835271349	-1.63588866982825	0.261366955166427	-6.25897282533895	3.87521384462969e-10	1.19357795529679e-08	RNF130
ENSCJAG00000001565	4653.84397809673	-1.17206783730069	0.187282031098226	-6.25830374877748	3.89187244965782e-10	1.19684170986907e-08	ENSCJAG00000001565
EML6	188.181465125701	-2.65318087343345	0.424034492159132	-6.25699305715386	3.92470877872364e-10	1.2050626037067e-08	EML6
NIPAL4	213.714557549597	3.34357897159135	0.53450234596638	6.25549915135762	3.96246497097789e-10	1.2147662410251e-08	NIPAL4
ENSCJAG00000008177	500.925254675193	1.49473485722196	0.238970171566664	6.2549013854852	3.97767171213235e-10	1.21753755988572e-08	ENSCJAG00000008177
FEZ1	2517.10508169982	-3.60731581889564	0.576903935390358	-6.25288821518401	4.02930552107667e-10	1.23143310994763e-08	FEZ1
SSC4D	186.518692182531	3.72569349862685	0.596199048012344	6.2490765643586	4.12886493495643e-10	1.25991005271785e-08	SSC4D
TNFRSF11A	163.269135003012	5.3407238173884	0.854755349046864	6.24824848811281	4.15080948757343e-10	1.26452470638459e-08	TNFRSF11A
BNIPL	39.7710740894237	5.40919638199192	0.865745235946686	6.24802327220086	4.15679752035455e-10	1.26452470638459e-08	BNIPL
ACP4	406.046439647805	-1.05919601318221	0.169584716250478	-6.24582236301161	4.21576083412892e-10	1.28048870997242e-08	ACP4
TMEM255A	744.575811774562	-3.82485454449914	0.612699505388346	-6.24262711306554	4.30281841631678e-10	1.30492387086547e-08	TMEM255A
TMEM59L	2673.80737705091	3.28796759335306	0.526744759537376	6.24205088673455	4.31870392433153e-10	1.3077326929153e-08	TMEM59L
TMEM121	126.054420028341	3.13604259599873	0.502515539370111	6.24068780028111	4.35650994829655e-10	1.31716042739998e-08	TMEM121
RTN1	3334.14201969308	-4.28272188657443	0.686573648089264	-6.23781862076014	4.43714701126745e-10	1.33948919638308e-08	RTN1
CHDH	631.484780129183	3.39745636864057	0.544693015811005	6.23737824796968	4.44965176798912e-10	1.34121335657113e-08	CHDH
ZBTB16	226.371924757264	-3.94659728064903	0.632809902358301	-6.23662377270203	4.47115572346095e-10	1.34359250301811e-08	ZBTB16
TCF15	63.2681487151776	3.06913275542402	0.492097961276474	6.23683290104041	4.46518503455044e-10	1.34359250301811e-08	TCF15
FAM183A	15.0920585730186	6.91789305164755	1.1096020420751	6.23457130514125	4.53016948425227e-10	1.35925738795733e-08	FAM183A
TDRKH	1821.06462257795	1.76506408079766	0.283120932355372	6.23431148701561	4.53769392518894e-10	1.35944903133544e-08	TDRKH
ENSCJAG00000020291	820.794080490429	3.57416511422506	0.573452909895856	6.23270900286156	4.58437289147542e-10	1.37135263630908e-08	ENSCJAG00000020291
FSD2	51.3693400395775	-2.21606896436379	0.35562303955696	-6.23151122920661	4.61956874000403e-10	1.37979040293343e-08	FSD2
TSEN34	1994.49166544842	-1.42046777266357	0.228145375995662	-6.2261519281924	4.78030533239263e-10	1.42564302382821e-08	TSEN34
ENSCJAG00000017085	1795.2718407468	5.6217795141431	0.903209708558955	6.22422396578585	4.83945356049618e-10	1.4411060579921e-08	ENSCJAG00000017085
GRK4	106.629813977634	-2.58598494981045	0.415610893816282	-6.22212985339495	4.90450841508687e-10	1.45756862785549e-08	GRK4
ENSCJAG00000019733	481.663796509054	1.79135407330934	0.287907851337371	6.22197020674585	4.90950279858126e-10	1.45756862785549e-08	ENSCJAG00000019733
NOCT	736.557713717643	1.20840182128151	0.194231992551571	6.22143553905348	4.92626550975157e-10	1.46034924863401e-08	NOCT
PDGFB	189.427083575944	4.88642285158027	0.785630711470406	6.21974520628747	4.97962848644947e-10	1.47395510056929e-08	PDGFB
CLVS1	65.5693401167148	-4.81095898247791	0.773740391087927	-6.21779480287103	5.04190295922662e-10	1.49015404377262e-08	CLVS1
PPP1R16B	123.854644787087	4.35933983058036	0.701379724759435	6.21537760030853	5.120137218286e-10	1.50875924030777e-08	PPP1R16B
COL4A3	28.1708235393217	-2.3108180090198	0.371779498167278	-6.21556062238826	5.11417237362424e-10	1.50875924030777e-08	COL4A3
TMC8	24.4979469168316	3.37847283584242	0.543893261158582	6.21164680114939	5.24321750944657e-10	1.54272493724297e-08	TMC8
GGT7	1999.33390148168	-2.20736795578404	0.355415872677853	-6.21066228458736	5.27617557982545e-10	1.5501121201264e-08	GGT7
PLEKHG6	196.196106002749	3.36300219864596	0.541781744192159	6.2073006975539	5.39024017060569e-10	1.58127060458051e-08	PLEKHG6
ENSCJAG00000016520	23.7400110149284	4.64720078443695	0.748818783443384	6.20604195192215	5.43356791953216e-10	1.59161619340242e-08	ENSCJAG00000016520
CLDN4	1277.19644213927	4.53646997315132	0.731575945032419	6.20095562730715	5.61213366507609e-10	1.64148673999403e-08	CLDN4
SLC7A10	250.321756305138	2.0147545866384	0.325089836772591	6.19753175503845	5.73554695973581e-10	1.67510212464592e-08	SLC7A10
SKIDA1	477.421430201654	-4.05975032612638	0.655121339687118	-6.1969441081942	5.75699325699342e-10	1.67888209561035e-08	SKIDA1
PYGO2	1786.05947641538	-0.99577920141904	0.160711336107521	-6.19607319270141	5.78892149114951e-10	1.6857032005865e-08	PYGO2
KCNK5	132.945475053889	2.43512747068604	0.393501945662983	6.18834925093768	6.07975103073131e-10	1.76778386744813e-08	KCNK5
TM4SF18	77.6639906481268	8.53411468199573	1.37938098641039	6.18691628061682	6.1352526714534e-10	1.7812984337133e-08	TM4SF18
TDRD1	198.270392107989	5.98602056652694	0.968173029544773	6.18280037127405	6.29743308970177e-10	1.82570075609372e-08	TDRD1
SLC31A1	3856.7304803318	1.69748504222795	0.274598574894208	6.18169647414202	6.34163687621341e-10	1.83582018837363e-08	SLC31A1
MYO18B	91.3147868735035	5.1422112636423	0.831926767373251	6.18108644331576	6.36619429950649e-10	1.84023095249131e-08	MYO18B
VAMP8	845.583468187514	2.56108033426526	0.414494465974388	6.1788046512146	6.45887546784116e-10	1.86429208130977e-08	VAMP8
TSPAN11	1083.97863778388	-4.95811371496109	0.803090041287436	-6.17379553980363	6.66697479787505e-10	1.9215486632766e-08	TSPAN11
ENSCJAG00000012414	1512.75470940159	-0.866381574476428	0.140366916778372	-6.17226333926232	6.73192507050799e-10	1.93744018465072e-08	ENSCJAG00000012414
HDAC4	967.335471562295	-0.980074289638646	0.158815979721782	-6.17113146520626	6.78030145933302e-10	1.94852244121706e-08	HDAC4
RSPO4	31.7368081912889	3.90593162998735	0.633337739790195	6.1672175595935	6.95021027285187e-10	1.99444769501329e-08	RSPO4
EXOC3L1	88.675318087104	2.5320142633281	0.41058602109777	6.16683017253812	6.96725152810686e-10	1.99643609462139e-08	EXOC3L1
ENSCJAG00000004107	1527.2171980688	2.28237918945568	0.370536017296553	6.15966891992855	7.28971860177133e-10	2.0858103529677e-08	ENSCJAG00000004107
IRX1	333.585165314608	-5.10366268364748	0.828798762544283	-6.15790335880815	7.37143131299037e-10	2.10309491925389e-08	IRX1
DDI2	1526.56896401722	1.58744185229359	0.257781977792183	6.15807926484816	7.36325021936619e-10	2.10309491925389e-08	DDI2
ZNF792	930.742032842192	0.945577141263815	0.153608732183893	6.15575122468831	7.47224413129249e-10	2.12571348536178e-08	ZNF792
PLCB3	4258.15383587537	1.22601791957033	0.199160993319197	6.15591386213556	7.46457893085878e-10	2.12571348536178e-08	PLCB3
GABRP	259.718557749045	7.39385551348714	1.2014525850496	6.15409680373023	7.55065558788266e-10	2.1449293995909e-08	GABRP
PIM1	2885.4576026787	1.7517491631415	0.284716744821889	6.15260322759499	7.62213276025518e-10	2.1600794452593e-08	PIM1
MTA3	2018.39460873204	1.44555955325283	0.234953848977235	6.15252552595082	7.62586928706748e-10	2.1600794452593e-08	MTA3
C4orf46	2356.79872445844	-1.67051179146071	0.271642779388711	-6.14966389027505	7.76473154168261e-10	2.19032505826278e-08	C4orf46
RSPO1	46.2239390874212	-6.67872640649461	1.08606255595291	-6.14948592959704	7.77344815844186e-10	2.19032505826278e-08	RSPO1
DET1	334.001010409498	-1.19156412503182	0.193775884878163	-6.14918685976336	7.78811827432747e-10	2.19032505826278e-08	DET1
CORIN	124.946991930526	-5.92668492913663	0.963676756077004	-6.15007562625392	7.74460100595824e-10	2.19032505826278e-08	CORIN
DTX1	330.515520318667	-2.95302402166139	0.480218859195584	-6.14932955071364	7.78111556446836e-10	2.19032505826278e-08	DTX1
GALNT14	968.303961663075	2.95454684985806	0.480670021947582	6.14672585131648	7.90986664657309e-10	2.22140109819762e-08	GALNT14
SYT11	4774.99001490572	-3.02581438664998	0.492766821356315	-6.14045884485807	8.22834516881399e-10	2.30755992425987e-08	SYT11
COMMD3	284.155862025307	-1.8923322791918	0.308200861408852	-6.13993183063003	8.25569014638522e-10	2.31194454695154e-08	COMMD3
DRC7	33.61767097559	6.41020882694975	1.04501791880901	6.13406594430013	8.56609830121852e-10	2.39547420341299e-08	DRC7
ENSCJAG00000021946	2238.35505823958	-1.3913021618919	0.226900431317816	-6.13177398478861	8.69045090122609e-10	2.42681148716983e-08	ENSCJAG00000021946
ADGRG1	977.749341822351	-3.67098071529711	0.599116465965259	-6.12732402435753	8.93693548628105e-10	2.49211747606846e-08	ADGRG1
TIAM2	1134.83032320945	-1.32873167448994	0.217020415502121	-6.12261142075342	9.20540009739197e-10	2.56195481370145e-08	TIAM2
5S_rRNA_162	13.6646103555754	6.79323832970624	1.10955768051095	6.12247425170178	9.21333089058415e-10	2.56195481370145e-08	5S_rRNA_162
SMPD3	121.747950396542	-4.00908428689794	0.654907278173506	-6.12160594409489	9.26368921829202e-10	2.57233496816792e-08	SMPD3
ANO1	658.95960043161	4.94495348480122	0.807888044346824	6.12084003396684	9.30833164085764e-10	2.58110100541366e-08	ANO1
RAPGEF3	445.652967982403	3.58052548004885	0.585026092231328	6.12028339863012	9.34090768712914e-10	2.58650126882175e-08	RAPGEF3
MRPL50	1289.51794713116	-1.10570839732789	0.180670480802098	-6.12002797811256	9.35589288413913e-10	2.58702231388738e-08	MRPL50
EFCAB10	59.0402046580334	3.41984081754724	0.55885071925165	6.11941740385824	9.39180956631385e-10	2.59332162612216e-08	EFCAB10
ENSCJAG00000023001	106.176608739865	-2.41005469024772	0.394134698536181	-6.11479958298186	9.66783877747638e-10	2.66581202491224e-08	ENSCJAG00000023001
GLRB	306.663107830204	-3.19113059824391	0.521995825809601	-6.11332589354437	9.75758180742758e-10	2.68680526672305e-08	GLRB
POMT1	1519.3911273661	-0.67574741171436	0.110755886182057	-6.10123249434875	1.0525367746267e-09	2.89418294449232e-08	POMT1
PINLYP	65.6213563955116	4.07296069113563	0.667802984183118	6.09904535859154	1.06703791155359e-09	2.9299762848126e-08	PINLYP
CFAP69	374.24052608248	2.57074476126455	0.422097888684611	6.09039947884079	1.12629285790676e-09	3.0854899985768e-08	CFAP69
MERTK	263.496219591789	3.9949785391284	0.65595461933729	6.09032762535391	1.12679850527978e-09	3.0854899985768e-08	MERTK
ENSCJAG00000032858	134.592705470011	-2.85909819717128	0.469602619009498	-6.0883352891042	1.14090745881841e-09	3.1197972243008e-08	ENSCJAG00000032858
ITGB8	446.297801689488	-4.24621670433809	0.697757897755445	-6.08551578992852	1.16116879473966e-09	3.17080989136172e-08	ITGB8
ZBTB44	2699.98768267154	1.78729632769224	0.293758147878247	6.08424426897265	1.17042050300447e-09	3.19165911475377e-08	ZBTB44
NUMA1	5662.55637297754	-1.38795416842497	0.228135490170783	-6.08390289203114	1.17291660666629e-09	3.19405414695346e-08	NUMA1
PREPL	4752.32974513329	-1.07485078711193	0.176706360695474	-6.08269437999616	1.18179486503134e-09	3.21379834990547e-08	PREPL
ENSCJAG00000016513	92.1048626731562	2.68658219936983	0.442149668032476	6.07618278065178	1.23077115919307e-09	3.34238170508235e-08	ENSCJAG00000016513
CSTF2T	1199.69901790107	-0.823841258087042	0.135594391403814	-6.07577680431898	1.23388933794157e-09	3.34624686799182e-08	CSTF2T
CDH1	6741.74690211832	4.62970698134448	0.762127466653618	6.07471477399023	1.24208293459347e-09	3.36384682821385e-08	CDH1
SYNGR2	750.490459707699	1.36909146555368	0.225435461356565	6.07309718406824	1.25466470301513e-09	3.38867777370363e-08	SYNGR2
ENSCJAG00000028206	14.4240831877048	-5.39687272361945	0.888652824383364	-6.07309466142117	1.25468442109981e-09	3.38867777370363e-08	ENSCJAG00000028206
CSRNP3	157.24087922926	-5.21239871234937	0.858388380779388	-6.07230809393842	1.26084732229001e-09	3.40067058524203e-08	CSRNP3
SHC1	13293.8574125303	1.65214859482865	0.272108612034135	6.07165125160167	1.26601640523159e-09	3.40995387291776e-08	SHC1
TMEM198	342.45638021592	-2.06028514101811	0.339466390998106	-6.06918739425255	1.28559068257973e-09	3.4579586983885e-08	TMEM198
PPY	48.6160813560778	6.94308614672132	1.14419288441642	6.06810813219008	1.29425758038003e-09	3.47653434142081e-08	PPY
RGS6	291.370345362034	3.72123455058073	0.613272623839323	6.067830856829	1.29649339025516e-09	3.47780828856082e-08	RGS6
FMN2	1069.44913442247	-3.20265697437525	0.527884441761381	-6.06696602705132	1.30349115722269e-09	3.49183526689927e-08	FMN2
ADA	281.916676659236	1.78470714579577	0.294556461720406	6.05896450334814	1.37000618875683e-09	3.66504501146695e-08	ADA
PROCR	97.8816630453051	3.3976800927031	0.561330469335721	6.05290515714195	1.42256630744579e-09	3.80050427711802e-08	PROCR
THSD7A	181.025819668957	-3.77115950130205	0.623188195510268	-6.05139752079903	1.43594620010601e-09	3.83106565252608e-08	THSD7A
ASCL1	241.368503302934	-9.68367176640409	1.60158205513982	-6.04631635034066	1.48194978360709e-09	3.9484662048252e-08	ASCL1
ENSCJAG00000038151	9243.61992574265	1.26574754914197	0.209437839211729	6.04354759343359	1.50761875731404e-09	4.01144435655676e-08	ENSCJAG00000038151
ENSCJAG00000005280	264.391544925142	4.48228361836711	0.741762983464754	6.04274373119899	1.51515213359185e-09	4.02606306507456e-08	ENSCJAG00000005280
TTYH1	1624.75636434562	-3.96103024696314	0.655561361081749	-6.04219602025811	1.52030599497714e-09	4.03432812618733e-08	TTYH1
B3GNT2	2875.22591603464	1.42576520948838	0.236074533348034	6.03947062509467	1.54620657295357e-09	4.09755119058019e-08	B3GNT2
CNGA3	30.061134552785	6.65513623348201	1.10307972088127	6.03323232899715	1.60712096397549e-09	4.25326932865523e-08	CNGA3
GPM6A	4701.38489980357	-4.31050341511683	0.714668986630991	-6.03146840810444	1.62476490957383e-09	4.29420797988169e-08	GPM6A
CCNI2	142.530467388438	2.11708892139887	0.351035303253706	6.03098577771471	1.62962530864318e-09	4.30129578456448e-08	CCNI2
NOTO	723.859431758967	6.21073182225363	1.02987991380888	6.030539812437	1.6341290598431e-09	4.30168133713098e-08	NOTO
ERAS	94.1463199557933	4.6939363919054	0.778352094703454	6.0306080292541	1.63343936123438e-09	4.30168133713098e-08	ERAS
FADS6	48.8510325434149	4.17562421638528	0.692490712109922	6.02986313514984	1.64098591874804e-09	4.31397936003229e-08	FADS6
ITM2C	8815.51161795383	1.58456960395572	0.26286608529351	6.02804885303643	1.65950893355766e-09	4.35687298872724e-08	ITM2C
RUFY1	1298.67806429034	-0.783147834228305	0.129952148667375	-6.02643236190612	1.67618411531411e-09	4.3948078338176e-08	RUFY1
SLC6A15	597.184082394074	2.40289354897554	0.39880238884701	6.0252737099259	1.6882367260806e-09	4.42053815424526e-08	SLC6A15
RTN3	6149.70178369281	-1.22112043974523	0.202733755648859	-6.02327143714657	1.70926427191396e-09	4.4696694729003e-08	RTN3
ENSCJAG00000010514	88.2162042812278	-4.201589235078	0.697746520332648	-6.02165559073646	1.72641951498446e-09	4.50855826512411e-08	ENSCJAG00000010514
XIRP1	413.079841676027	5.06569903892061	0.841322103337454	6.02111726154039	1.73217206159895e-09	4.51760541772101e-08	XIRP1
TMEM102	96.7246411739956	2.42003305833112	0.402113542297713	6.01828290711831	1.76276918263299e-09	4.59133931038564e-08	TMEM102
HOXB1	95.3252107884885	-7.52891971904119	1.25190527892255	-6.01396914431175	1.81034983222447e-09	4.70905622366372e-08	HOXB1
DCLK2	608.87814242056	-3.50689589367295	0.583273926329612	-6.01243384174724	1.8275842654019e-09	4.74763107260917e-08	DCLK2
ENSCJAG00000007556	16.1760899513035	7.07287393010153	1.17749930655331	6.006690526897	1.89348439879961e-09	4.90591371200796e-08	ENSCJAG00000007556
TBXA2R	90.258389173302	3.54601784130682	0.590334536634806	6.00679381138844	1.89227909613265e-09	4.90591371200796e-08	TBXA2R
TPM1	26943.0817795683	2.09108304214255	0.348310144386379	6.00350887231961	1.93098209289843e-09	4.99651106947492e-08	TPM1
KCNH4	59.0120222104449	-3.75824616430788	0.626207585526353	-6.0015979543731	1.95385012142982e-09	5.04906583081007e-08	KCNH4
USP43	377.02789010079	3.79316393726777	0.632483283260851	5.99725563925044	2.00680015339594e-09	5.17911835666615e-08	USP43
LRFN5	170.713536174603	-4.37780375511537	0.73015042782522	-5.99575592683663	2.02541036280184e-09	5.22032334109618e-08	LRFN5
CAP1	16866.3874670063	1.12313726050041	0.18739877829039	5.99330086752228	2.05623914766233e-09	5.28929419439011e-08	CAP1
ENSCJAG00000031670	51.8884127896404	6.72259391143771	1.12170377062746	5.99319899555763	2.05752820812015e-09	5.28929419439011e-08	ENSCJAG00000031670
ZNF653	254.515408633011	-1.45036985997755	0.242025564780438	-5.99263082514983	2.06473213661158e-09	5.29402682767823e-08	ZNF653
LRRC18	155.298369426442	4.25933953205822	0.710742449044257	5.99280307203517	2.06254559775464e-09	5.29402682767823e-08	LRRC18
ENSCJAG00000018984	22953.837054233	2.98887272960518	0.498817151242038	5.99192053072551	2.07377264675989e-09	5.31031042347347e-08	ENSCJAG00000018984
ENSCJAG00000015502	17.3963175716669	4.93757882843074	0.82417015391175	5.99097019589409	2.08592868625894e-09	5.33451943689252e-08	ENSCJAG00000015502
SENP2	5445.21503697501	1.48644857620564	0.248367637899473	5.98487221917085	2.16559806659614e-09	5.53109995198029e-08	SENP2
KDM8	158.8389881283	-1.0882552592129	0.181856118086795	-5.98415533478784	2.17515657752119e-09	5.54833544056858e-08	KDM8
KCNA5	68.2965850794986	-4.37374642720519	0.731016031050693	-5.98310603519704	2.18922145708384e-09	5.57700635189758e-08	KCNA5
FOLR1	4073.99278271575	3.26072022292068	0.545045844312207	5.98246965268653	2.19779468584975e-09	5.59163150550664e-08	FOLR1
MYL7	495.791012182672	6.25553070923487	1.04601314571417	5.98035572962507	2.22650847773104e-09	5.65739470731582e-08	MYL7
TMEM40	28.2026747450283	4.5612863894177	0.762927316827618	5.97866440067228	2.2497449447681e-09	5.70908926022578e-08	TMEM40
GLI3	1403.38222427768	-2.39284893765535	0.400310324535043	-5.97748494354881	2.26608864265817e-09	5.74318203748399e-08	GLI3
ENSCJAG00000009494	4873.75483953074	1.83051440343126	0.306355300074167	5.97513541625722	2.2989913499087e-09	5.81910079759584e-08	ENSCJAG00000009494
TPH2	134.913897784638	5.12919075021724	0.858536653564806	5.97434102425316	2.31022090067182e-09	5.83675427604983e-08	TPH2
ENSCJAG00000005453	1537.94065404535	3.89202306780773	0.651474693106557	5.97417383820178	2.31259104438273e-09	5.83675427604983e-08	ENSCJAG00000005453
ACOT12	36.3077701854712	4.76732053784561	0.798009373864685	5.97401571206855	2.31483492789698e-09	5.83675427604983e-08	ACOT12
ADRA2B	58.2331188886838	3.44563654608323	0.57761234216161	5.96530976673482	2.44170372004758e-09	6.14879547766573e-08	ADRA2B
CDON	1967.31989216139	-3.39642067739305	0.569600641991219	-5.96281047984742	2.47935934524747e-09	6.23566771378609e-08	CDON
MUC20	24.5763235175893	6.13640746857707	1.02939874723721	5.96115692295767	2.50458300039494e-09	6.29109187999965e-08	MUC20
VWA3B	96.072367041263	3.55110105734514	0.595736314960231	5.96086048167501	2.50913131214959e-09	6.29450819514224e-08	VWA3B
ADAMTS13	15.9790119536919	7.12978791457727	1.19656569993756	5.95854278202137	2.54497027341177e-09	6.3682316993623e-08	ADAMTS13
ENSCJAG00000012438	3816.82600512286	0.761107852471553	0.127731801077226	5.95864026070839	2.54345295204867e-09	6.3682316993623e-08	ENSCJAG00000012438
CD1D	10.9879577113382	6.77019399194325	1.13702225991389	5.95431965637681	2.61155926014673e-09	6.52658411051606e-08	CD1D
EXOC3L2	12.3778874931351	6.68704658161916	1.12333987610309	5.95282578663262	2.63551800792858e-09	6.57813300006751e-08	EXOC3L2
LSAMP	412.246206299308	-3.14095865930203	0.527666708612204	-5.95254278512842	2.64008085337066e-09	6.5812015515274e-08	LSAMP
MYBPC2	127.850932487237	2.64791877933732	0.444985146134788	5.95057790656063	2.67197349113784e-09	6.65230424155541e-08	MYBPC2
EMCN	98.2597053160624	4.75424903593492	0.799267304992543	5.94825911961866	2.71009337557206e-09	6.73871202946086e-08	EMCN
ENSCJAG00000004598	12.4889892027621	6.59779428581661	1.10982239847722	5.94491000980824	2.76608774462781e-09	6.86929186694175e-08	ENSCJAG00000004598
GDF11	1385.0598983106	-2.13272706657006	0.35886789317449	-5.94293083090906	2.79970593050913e-09	6.9353317673829e-08	GDF11
C1orf87	36.9428159589399	3.63318280831605	0.611337482341688	5.94300678963668	2.7984083904511e-09	6.9353317673829e-08	C1orf87
ENSCJAG00000014401	1032.3323479401	-1.59101922889467	0.267827393973233	-5.94046488408752	2.84214936773867e-09	7.03164849213842e-08	ENSCJAG00000014401
TNFRSF11B	172.581241014339	3.48111588890771	0.586148340957985	5.93896740067245	2.86822887222556e-09	7.08728943984347e-08	TNFRSF11B
SLC6A1	798.188320756817	4.35816915926613	0.733891942814853	5.93843440023379	2.87756748452942e-09	7.10147685588303e-08	SLC6A1
RPN2	14003.1776247853	-0.745535954774243	0.125563577690802	-5.93751761844593	2.89369957269442e-09	7.13237336625541e-08	RPN2
RAC2	30.9304257741766	5.10127442822623	0.859226261168285	5.93705599883557	2.90185573198604e-09	7.14355831877811e-08	RAC2
FOLH1	110.606825504565	-3.33610440129789	0.562051245731299	-5.93558759389849	2.92794948820365e-09	7.19881777653856e-08	FOLH1
HTR6	29.5270080308613	7.44735783576351	1.25494919829338	5.93438989075517	2.94940188803902e-09	7.24254247208387e-08	HTR6
EFCC1	443.157096997237	-4.05711353833722	0.684523981973394	-5.92691219764293	3.08683914941906e-09	7.57061681080504e-08	EFCC1
NXPE3	641.310687478463	-1.22618063707696	0.206905667563674	-5.92627863468075	3.09876624254123e-09	7.59043944497412e-08	NXPE3
TRABD2A	157.373210644183	-4.83012122340256	0.815163097100586	-5.92534333384642	3.11645573405849e-09	7.62431047800703e-08	TRABD2A
TRIM35	819.450021888456	1.71236428057365	0.289026125905865	5.92460032879991	3.13057834640892e-09	7.64938221449893e-08	TRIM35
SLC37A1	170.886379847012	2.73484243409475	0.461689854861992	5.92354890473443	3.15066973952928e-09	7.68895830253727e-08	SLC37A1
ENSCJAG00000003678	2392.70631873093	2.19691553768667	0.370981519000871	5.92190021649438	3.18242712143233e-09	7.75687143931338e-08	ENSCJAG00000003678
CKM	57.9500174423348	5.52804463442813	0.933840891078383	5.91968577007208	3.22557309316072e-09	7.85234150163651e-08	CKM
SNAI1	336.872877598323	3.29363180455048	0.556606736232015	5.91734089825597	3.27188101176978e-09	7.94754188137765e-08	SNAI1
AMPH	627.159780285764	-3.04764721619318	0.515040330394992	-5.91729819265979	3.27273035990479e-09	7.94754188137765e-08	AMPH
CLIC6	1578.000389502	3.68604761654929	0.622978714273788	5.91681149306385	3.28242523709156e-09	7.96129256214971e-08	CLIC6
KLHDC1	81.9320627987653	-2.50611787719889	0.423801331681118	-5.91342615007301	3.3506379262693e-09	8.10728930590441e-08	KLHDC1
ENSCJAG00000021043	15.7200269364331	4.13721231766462	0.699631464410971	5.91341660305086	3.35083223097705e-09	8.10728930590441e-08	ENSCJAG00000021043
CITED1	130.192716425315	-3.18993825336052	0.539520055870341	-5.91254804831044	3.36855536677635e-09	8.14019444385134e-08	CITED1
CTNND1	12187.5584989634	0.871443584384883	0.14747323260986	5.90916445623921	3.43847299044768e-09	8.29899416264164e-08	CTNND1
SERPINE1	54347.8778549199	4.5426524494498	0.768822731700288	5.90858238465908	3.45064234128969e-09	8.31819679414924e-08	SERPINE1
IFT27	567.155251026943	1.02744281031059	0.173897172147721	5.90833535486021	3.45581964890771e-09	8.32051796687622e-08	IFT27
PLPPR1	212.133689849771	-4.14905016737701	0.702651034048563	-5.90485172059143	3.52964071127229e-09	8.47969751415671e-08	PLPPR1
C14orf37	2275.06289171708	-3.05151476228322	0.516784535551953	-5.9048105203536	3.53052289755195e-09	8.47969751415671e-08	C14orf37
GRAMD2B	880.180457730257	1.89650866133614	0.321258244385707	5.90337740580805	3.56134292433934e-09	8.5433284757268e-08	GRAMD2B
TMEM150B	21.8313389805263	4.20312726231286	0.712163295297651	5.90191503839881	3.59306198946821e-09	8.60895908471734e-08	TMEM150B
CCDC73	133.593336040034	-1.87604517932737	0.318179172835679	-5.89619101277959	3.71988337248635e-09	8.90201908157552e-08	CCDC73
SPINT1	4905.16998266507	2.53571752086546	0.430351058278047	5.89220700655777	3.81071374399672e-09	9.1083440009355e-08	SPINT1
ENSCJAG00000020896	6528.35748599952	-0.882479910479695	0.149857507884483	-5.88879344743911	3.89025293428718e-09	9.28721447178135e-08	ENSCJAG00000020896
SLC18A2	45.4290305204578	3.05296667820283	0.518837343858891	5.88424621769929	3.99872186790634e-09	9.53463355532305e-08	SLC18A2
JARID2	7267.00002180286	2.13354325902021	0.362702643106587	5.88234825295505	4.04486132446824e-09	9.63301533522033e-08	JARID2
PKIG	1955.04453266308	1.47977060310127	0.251691345402282	5.87930665925809	4.11988496464133e-09	9.799866127339e-08	PKIG
ORAI2	698.468491112785	2.0005978113925	0.340475871885798	5.87588718199548	4.20584699914107e-09	9.99230292467416e-08	ORAI2
TIGD3	93.2517398907014	-2.30752157612736	0.392794743837833	-5.87462437399627	4.23803196018737e-09	1.00566664651417e-07	TIGD3
CLDN7	1692.48421963064	3.7874188046445	0.64474407415219	5.87429796795696	4.24638992083061e-09	1.00644029059974e-07	CLDN7
CYP4X1	42.932581175603	4.36621824615739	0.743430879186025	5.87306549727651	4.2780934782014e-09	1.01273860359869e-07	CYP4X1
PTCRA	36.2274805543223	3.65916192869472	0.623080191985758	5.87269821085623	4.2875858711735e-09	1.01377015394705e-07	PTCRA
SCRN1	6035.08398681168	1.73931184831939	0.29627773089671	5.87054532601967	4.3436400431916e-09	1.02563995743681e-07	SCRN1
DBX2	31.8347992686096	-6.44170101659888	1.09732411255062	-5.87037224728965	4.34817730018036e-09	1.02563995743681e-07	DBX2
BCKDHB	1266.41978938313	1.69020547467073	0.287945120549312	5.86988753775835	4.36090851531343e-09	1.02741547515314e-07	BCKDHB
C2orf50	34.3370516899162	4.16111975107334	0.709174437347717	5.8675546268077	4.42269318806226e-09	1.04072981659014e-07	C2orf50
ENSCJAG00000017206	297.595506162893	2.65021225389695	0.451854950604541	5.86518361777646	4.48635943761105e-09	1.05445469496137e-07	ENSCJAG00000017206
CACNG4	1398.11838729804	-4.13755080398343	0.705544320649327	-5.86433861472452	4.50926429411891e-09	1.05857794243507e-07	CACNG4
ENSCJAG00000037045	41.0986313851346	-2.07783639117536	0.354442746467347	-5.86226241581948	4.56602661753609e-09	1.07063020795742e-07	ENSCJAG00000037045
MCF2	107.343376524352	3.23823654338898	0.55254010509231	5.8606362027748	4.61097155746474e-09	1.07988625692795e-07	MCF2
PIWIL3	24.4209399800477	7.5078749130631	1.2816530541454	5.8579620192684	4.68581776801211e-09	1.09611493120691e-07	PIWIL3
ARPC2	15490.1603153408	0.80411551729976	0.137349125107819	5.85453687213903	4.7834108298218e-09	1.11761988181269e-07	ARPC2
ENSCJAG00000031923	24.1706504302487	5.25957958103071	0.898914573807675	5.85103382933472	4.88526837999882e-09	1.14006919180043e-07	ENSCJAG00000031923
LRRC8B	954.702955579871	2.14160872671519	0.366076541677317	5.85016651682353	4.91081125511256e-09	1.14467705560434e-07	LRRC8B
AARD	9.92669165625422	6.84366151349571	1.17007430552633	5.84891188634149	4.94799097023366e-09	1.15198332223258e-07	AARD
ENSCJAG00000002797	375.540252260052	-2.06584734209669	0.353392450032426	-5.84575969833859	5.04261553455549e-09	1.17172648442317e-07	ENSCJAG00000002797
MMRN1	368.266968320231	-6.02903549818625	1.03136383367979	-5.84569218088185	5.04466145854073e-09	1.17172648442317e-07	MMRN1
SHISA3	100.281516024099	-4.9936001469205	0.854379962720399	-5.84470652965757	5.07462092531496e-09	1.17730012841943e-07	SHISA3
CD72	78.0732264671339	2.46936586549687	0.422702927282797	5.84184708956324	5.16251827681658e-09	1.19628636548345e-07	CD72
ADAMTS14	1014.26677370397	-4.41083573250268	0.755197936611399	-5.84063530720736	5.20021297447978e-09	1.20360849654343e-07	ADAMTS14
CPT2	1466.91663659847	1.19192587932478	0.204131705055388	5.83900418115537	5.25137519798422e-09	1.21402693833492e-07	CPT2
MSL3	991.073270091111	-1.39098742610392	0.238295542541069	-5.83723644710724	5.30737526673371e-09	1.22553812738156e-07	MSL3
CTNND2	2198.09970474958	-3.30021307047556	0.565392782430737	-5.83702723668896	5.31404117172673e-09	1.22564386510982e-07	CTNND2
BDKRB2	165.157814560283	3.94934931042577	0.676701991025256	5.83617214490857	5.34137106366685e-09	1.23050978891452e-07	BDKRB2
ENSCJAG00000022017	13.7208431495019	3.47458858382041	0.595573732411151	5.83401918978816	5.41078943273872e-09	1.24504913485502e-07	ENSCJAG00000022017
LYPD6B	237.387325975538	3.41855326818136	0.586168554613837	5.83203114748023	5.47566940637144e-09	1.2570481522092e-07	LYPD6B
CRIP2	3396.42090920617	2.21026759934074	0.378984623984694	5.83207723865338	5.4741566814434e-09	1.2570481522092e-07	CRIP2
RELN	529.311467692057	-5.10530594322305	0.876467361027598	-5.82486715447958	5.71580476147646e-09	1.31065195593298e-07	RELN
PHTF1	844.31782402018	-0.977111494253717	0.167810633727378	-5.8227030823393	5.79033731959703e-09	1.3250971681624e-07	PHTF1
KRT19	6605.81989278374	3.48652850780942	0.598787376846118	5.82264864395334	5.79222436369423e-09	1.3250971681624e-07	KRT19
DKKL1	224.734621456905	-3.63212679286697	0.623897326912034	-5.82167391362951	5.82611369897206e-09	1.33059434490806e-07	DKKL1
ENSCJAG00000018226	58.4940699709737	4.14056196412222	0.711244879967019	5.82157015220162	5.82973260571076e-09	1.33059434490806e-07	ENSCJAG00000018226
SMAGP	363.616297834301	2.24074792711915	0.384979968938092	5.82042731547802	5.86973649452629e-09	1.33817791699114e-07	SMAGP
UGT8	644.354881800637	2.48778213089001	0.427663904567592	5.81714309839963	5.98618939464102e-09	1.36315267841289e-07	UGT8
NOS1	39.2772489641363	6.42222479260921	1.10416110490957	5.81638382664745	6.01343006683294e-09	1.36777822361155e-07	NOS1
C9orf153	13.7903201480217	-3.43904064146425	0.592119625152385	-5.80801664964101	6.32172313690822e-09	1.4362460286764e-07	C9orf153
PRSS16	102.845626833654	3.47511287163747	0.598430458599457	5.80704544980964	6.3584880628568e-09	1.44293827385037e-07	PRSS16
RGMB	1315.21362020166	-1.21524305150108	0.20933833647034	-5.80516245610493	6.43036249992828e-09	1.45475618725848e-07	RGMB
TAPT1	1112.9558333439	-1.07355723181845	0.184931754388077	-5.8051535571636	6.43070404411524e-09	1.45475618725848e-07	TAPT1
ENSCJAG00000019525	18.4964319760621	3.52756382607685	0.607666088673392	5.80510232811895	6.43267057426256e-09	1.45475618725848e-07	ENSCJAG00000019525
ZFP90	840.818695604946	-1.5485629035745	0.26679724247795	-5.80426877426398	6.46475052639514e-09	1.46033832543043e-07	ZFP90
PRELID3A	174.037009708834	-1.27044443469183	0.218935933222119	-5.80281370898996	6.52112309439445e-09	1.47138895145862e-07	PRELID3A
EGF	49.4605626180514	3.18882880776927	0.549682423950107	5.80122024796395	6.58340592696675e-09	1.48374638374549e-07	EGF
ENSCJAG00000016303	7899.4084885963	1.99625249390806	0.344127653799385	5.80090693633069	6.59572006785157e-09	1.48482669668864e-07	ENSCJAG00000016303
AURKC	291.077229678717	4.38778299614545	0.756700659320803	5.79857165723078	6.68821236416365e-09	1.50393367546336e-07	AURKC
LAMC2	1007.79689334979	3.17544189150873	0.547724440130808	5.79751725292807	6.73038587038356e-09	1.51169520180868e-07	LAMC2
ALOX5AP	47.0848220903137	9.25426091212055	1.59657514287518	5.79632030062494	6.77857441634369e-09	1.52078857615765e-07	ALOX5AP
BCDIN3D	410.664514601113	-1.48079903828609	0.255526666026571	-5.79508613058845	6.82861264967736e-09	1.53027581773644e-07	BCDIN3D
ENSCJAG00000007239	1389.1746600871	-0.987572529595397	0.1704861212517	-5.79268577608954	6.92696353212912e-09	1.55055602057625e-07	ENSCJAG00000007239
ENSCJAG00000004676	95.9470266183028	-2.46001021534787	0.424702186761106	-5.79231822211364	6.94214461135706e-09	1.55219434951328e-07	ENSCJAG00000004676
ITGB1	50201.7550430915	1.34793703619421	0.23276347383155	5.79101615045371	6.99618485196534e-09	1.56250766439312e-07	ITGB1
FOXH1	1065.69856613487	1.97052173771433	0.340358855370319	5.78954155774897	7.05787934336044e-09	1.57450521893746e-07	FOXH1
PNISR	6629.02493345712	-1.2650671956333	0.218520361712298	-5.78924172429697	7.07048844242192e-09	1.57553784784126e-07	PNISR
ENSCJAG00000003362	2516.11954055647	-1.30409367879569	0.225279156360124	-5.78878978360077	7.08953561654177e-09	1.57800114630647e-07	ENSCJAG00000003362
ZBBX	78.9565755378742	4.5565858660242	0.787386531063699	5.78697461317836	7.16654044558562e-09	1.59334468487834e-07	ZBBX
FGF18	74.4206437266292	-4.51378028687584	0.780099400868434	-5.78616043269735	7.20134402771921e-09	1.59928161011541e-07	FGF18
ENSCJAG00000033665	45.1619013450441	4.39710201375023	0.760622795976665	5.78092326052916	7.42917753078592e-09	1.64802530326187e-07	ENSCJAG00000033665
DXO	672.538071769984	-1.31775966153816	0.228098861021829	-5.77714266364552	7.597985989612e-09	1.68358066658709e-07	DXO
HP1BP3	6001.42731955173	-1.24193977026301	0.215005709664104	-5.7763106486951	7.63563418865315e-09	1.69002607384057e-07	HP1BP3
ENSCJAG00000034894	171.052346944425	-1.5177361698148	0.262779408537702	-5.77570433794869	7.66318359692555e-09	1.69422434215119e-07	ENSCJAG00000034894
NR2F1	1168.41040077844	-3.9760936165267	0.68844753895054	-5.77544895082027	7.67481672679048e-09	1.6947028189578e-07	NR2F1
ENSCJAG00000032373	2454.41538464582	4.26942472003421	0.739258462473273	5.77528014457942	7.68251543821725e-09	1.6947028189578e-07	ENSCJAG00000032373
ENSCJAG00000020615	488.551607920473	-5.22212792566817	0.904717288181386	-5.77211024248846	7.82848682620463e-09	1.72497561841248e-07	ENSCJAG00000020615
FRMD3	241.462663508072	-3.29332444270159	0.57060278187806	-5.77165858158292	7.84950371486341e-09	1.72767839289351e-07	FRMD3
CAPS	131.483245913163	-2.82492953268387	0.489595868133801	-5.76992110544496	7.93086539508299e-09	1.74364226609269e-07	CAPS
NDUFAF5	599.482291718342	-0.685057621340742	0.11875443254684	-5.76869095871885	7.98896529410345e-09	1.75446208900428e-07	NDUFAF5
PHF6	3490.53572183316	-1.32971359456058	0.23056121161815	-5.76729097330916	8.0555902381406e-09	1.76712797857344e-07	PHF6
VPS45	1065.39625077057	-0.91343453638454	0.158394681112139	-5.76682581745188	8.07784621854346e-09	1.77004348382579e-07	VPS45
ZCCHC12	1340.06541360052	-3.16802231047972	0.549521115994756	-5.76506019199079	8.16287028085904e-09	1.78471260193798e-07	ZCCHC12
MMS19	3365.97715525439	0.617946944032752	0.107185646566828	5.76520237387825	8.15599139284316e-09	1.78471260193798e-07	MMS19
GPC2	241.195977285095	-3.99041700833809	0.692339568533728	-5.76367029951676	8.23041231435259e-09	1.79748927347636e-07	GPC2
ENSCJAG00000006363	36.239800481701	7.93490281506718	1.3770520009714	5.76223905086356	8.30053183240441e-09	1.81079999963713e-07	ENSCJAG00000006363
FHL3	1307.97292916848	1.43112703764624	0.248414696940863	5.76104012874458	8.35971599309423e-09	1.82169837584613e-07	FHL3
ELOVL7	134.789450593377	4.00842921173674	0.696205123757363	5.75754052211447	8.53482854918693e-09	1.85780727725025e-07	ELOVL7
ILDR1	24.9083074751155	5.58775211358427	0.971326452069516	5.75270250457913	8.78279638191976e-09	1.90967785207315e-07	ILDR1
ENSCJAG00000033486	833.231278274985	-0.680083714546198	0.118371702247585	-5.74532343147133	9.17454493288999e-09	1.99266271298182e-07	ENSCJAG00000033486
ENSCJAG00000005705	263.93233139066	-1.80410270252793	0.314069126674478	-5.74428541140186	9.23099757647766e-09	2.00272071596042e-07	ENSCJAG00000005705
RING1	1151.93674745191	-1.16963421211668	0.203812101199017	-5.73878687887414	9.53571270718227e-09	2.06655956067947e-07	RING1
MIXL1	171.674126614069	4.29489108126826	0.748471226363938	5.73821802360095	9.56778974666399e-09	2.07123764219723e-07	MIXL1
TNFAIP6	1114.98712727822	-6.55686432674433	1.14284214908319	-5.73733155712219	9.61798566874056e-09	2.07982356032798e-07	TNFAIP6
RHEBL1	78.4268166582247	2.60702878878961	0.454681325144024	5.73374942980958	9.82344251272568e-09	2.12192806924227e-07	RHEBL1
SCNN1D	103.066478999853	-1.88909457307028	0.329642570786655	-5.73073607744949	9.99957495843421e-09	2.1576132066051e-07	SCNN1D
ZNF784	248.574906283489	-1.06755931881334	0.18632107477107	-5.72967561573501	1.00622868348892e-08	2.16877433385608e-07	ZNF784
ENSCJAG00000008119	148.392559234531	5.04453866898919	0.880774748415599	5.7273879366588	1.0198876469986e-08	2.19581699178771e-07	ENSCJAG00000008119
HOXD4	127.699878017282	-3.85937764788681	0.674273393146713	-5.72375788087349	1.04193212832523e-08	2.24083507729031e-07	HOXD4
TAC3	64.0954902323821	4.16497749824326	0.728084814794452	5.72045648200902	1.06238237174658e-08	2.28233026826907e-07	TAC3
SLC39A12	174.384981367762	4.06266036838243	0.710336793711337	5.71934384414472	1.06936200058188e-08	2.2948276062487e-07	SLC39A12
CRB1	58.2138346033978	-5.49299344405862	0.96066454889759	-5.71791001381502	1.07842223094526e-08	2.31092739438439e-07	CRB1
PQLC3	461.057743967477	1.10059952954867	0.192486988329119	5.71778663639767	1.07920531713641e-08	2.31092739438439e-07	PQLC3
ZBED3	248.674222622639	-1.82559573853711	0.31930660366148	-5.71737545544958	1.08181910695998e-08	2.31401458599252e-07	ZBED3
AP1M2	774.152625185221	3.75550755491361	0.657510489708543	5.71170743842935	1.11848251185993e-08	2.3898485099189e-07	AP1M2
GDF3	6059.77200163881	4.39104773942663	0.769132775377134	5.70908935362109	1.13582252205445e-08	2.42427503274821e-07	GDF3
ZIC1	1334.71610179469	-7.84154138600051	1.37376369791699	-5.70807148120924	1.1426343475277e-08	2.43618033728287e-07	ZIC1
ADGRL4	85.9377545706944	5.32679774292537	0.933415471153458	5.70678107182307	1.15132713584378e-08	2.45013548766302e-07	ADGRL4
GTSF1	15.7413466146123	4.70893675052092	0.825154762095057	5.70673159367704	1.15166171936954e-08	2.45013548766302e-07	GTSF1
CHFR	1336.11581898534	1.32873626439959	0.23291608961753	5.70478521505965	1.16489884480148e-08	2.47409345924064e-07	CHFR
GPR22	75.4055867401546	-5.25276944536797	0.920778021028204	-5.70470767699512	1.16542922407628e-08	2.47409345924064e-07	GPR22
GRB7	188.092222835733	3.5814886698883	0.627844523940791	5.7044196983807	1.16740112302098e-08	2.4744387326082e-07	GRB7
MTRF1L	1151.18374869363	-1.03769680607371	0.181914264373043	-5.70431796346522	1.16809851531725e-08	2.4744387326082e-07	MTRF1L
PI16	62.8780406653758	-6.18011856857805	1.08367418402712	-5.70293051146764	1.17764999582059e-08	2.49199827089881e-07	PI16
SMARCA4	10819.9982036946	-1.33533234412694	0.234414585767392	-5.69645587434557	1.22323531444472e-08	2.58016397575663e-07	SMARCA4
EFNB1	2292.93259479668	-2.68689229382169	0.471651147605389	-5.69677887452041	1.22092111837247e-08	2.58016397575663e-07	EFNB1
MYL4	190.326883885726	4.27101732893931	0.749747688178604	5.69660620003389	1.22215774778217e-08	2.58016397575663e-07	MYL4
ENSCJAG00000004205	24.6107953882756	5.71407254516606	1.00350699495679	5.69410335342214	1.24021944118704e-08	2.61319663045419e-07	ENSCJAG00000004205
ENSCJAG00000014667	753.638897734971	-0.889827169107689	0.156376903109749	-5.69027235744135	1.26836901232138e-08	2.66708366268682e-07	ENSCJAG00000014667
ZNF583	168.818148449841	-1.43957150656106	0.252988914979177	-5.69025526940399	1.26849595262266e-08	2.66708366268682e-07	ZNF583
ENSCJAG00000017900	964.685638106645	1.91939593081162	0.337517146108796	5.68681014561825	1.29434212587227e-08	2.71853155224429e-07	ENSCJAG00000017900
DAGLA	997.852168281314	1.45969217820263	0.256985950195013	5.68004662159524	1.34658032524932e-08	2.82524286518569e-07	DAGLA
CBLN2	243.569483607829	-4.50915545151838	0.794029270052694	-5.67882774802387	1.3562096691056e-08	2.8424254243261e-07	CBLN2
SENP7	615.979728809911	-1.68029041250008	0.296012356418397	-5.67641983878905	1.37542963830692e-08	2.8796508323535e-07	SENP7
PGAM5	1872.12702594945	1.41401376988113	0.249181426886708	5.67463549570256	1.38984272669739e-08	2.90674416876976e-07	PGAM5
DRD2	109.750988686028	-4.40886854822586	0.777473380098679	-5.67076463462489	1.42161591583845e-08	2.97004899750249e-07	DRD2
MSX1	358.265039065638	-4.73631021168188	0.83528291119993	-5.67030660890441	1.42542189238491e-08	2.97485247583036e-07	MSX1
CCDC9	623.627645035112	-0.898062473434685	0.158417032034959	-5.66897676277954	1.43652845881086e-08	2.99486603614602e-07	CCDC9
KCNA3	25.6461343128483	7.07379249116207	1.24836389422432	5.66645072313423	1.45785731376441e-08	3.03612626008974e-07	KCNA3
TRPV2	655.87369884747	2.85047226021049	0.503213576403907	5.66453767122241	1.474214735297e-08	3.06695695668796e-07	TRPV2
MMAB	317.948511173361	-1.5221998262242	0.268835162128521	-5.66220510059799	1.49440054040911e-08	3.10327749019042e-07	MMAB
SPIN1	6159.6965898069	0.748327463238602	0.132162958616477	5.66215731754437	1.49481684301833e-08	3.10327749019042e-07	SPIN1
FCRL5	13.4377763399641	7.49422330637374	1.32387747082511	5.66081338456721	1.50657190448279e-08	3.12439591493736e-07	FCRL5
TMEM87B	1194.43815712844	1.17072844111511	0.206827834148825	5.6604008156499	1.51019852499279e-08	3.12863058540742e-07	TMEM87B
TCF21	35.4442596879531	7.33272402263408	1.29577028894128	5.6589690975438	1.52284970299616e-08	3.15153267151501e-07	TCF21
CDC42BPG	182.7376503855	3.19838388817953	0.565654008948021	5.65431135921364	1.56472340814383e-08	3.23479939758992e-07	CDC42BPG
PREX2	838.597419952566	-3.80303120502826	0.672655616361778	-5.65375671074878	1.56978367181732e-08	3.24186600760349e-07	PREX2
ZNF789	311.247151403058	-1.01399415490718	0.179420365620933	-5.65149976925963	1.59053901101087e-08	3.28129693776255e-07	ZNF789
LASP1	10986.0504201537	1.13123327589296	0.200306379602951	5.64751496250545	1.62783672081446e-08	3.35473699154905e-07	LASP1
NKD1	573.920984360472	-3.53677272642815	0.626465000732058	-5.64560306209483	1.64603227851996e-08	3.38869815170173e-07	NKD1
TJP2	5125.21328642869	1.65486298347941	0.29335355422751	5.64118947812708	1.68879388900426e-08	3.47311018235532e-07	TJP2
TMEM196	106.642877641141	-6.77773681249687	1.20189162826863	-5.63922457989031	1.7081763219772e-08	3.50931582984348e-07	TMEM196
ENSCJAG00000005553	862.259187725684	-3.07743206896803	0.546033220967389	-5.63597955361736	1.74066032691389e-08	3.57233439025581e-07	ENSCJAG00000005553
COLEC10	71.1219399004619	5.77493009626702	1.02475151246359	5.6354443257991	1.74607548693019e-08	3.57972672258181e-07	COLEC10
CASS4	120.327817590039	5.6001688915721	0.993847915013792	5.63483487460391	1.75226152175345e-08	3.58868249211393e-07	CASS4
CEP85L	524.154004836382	-1.13940890889045	0.202253975949061	-5.63355505642776	1.7653212465678e-08	3.61168262911793e-07	CEP85L
REEP1	823.188829911175	-2.69372928819844	0.47831745605141	-5.63167673292885	1.78465964398222e-08	3.64746742765434e-07	REEP1
BMT2	972.544900807676	-1.68422741136582	0.29910049724618	-5.6309749628386	1.79193741898221e-08	3.65855433950009e-07	BMT2
SETBP1	1517.8030870979	-2.4956852316873	0.443265146665925	-5.63023113921524	1.79968277470666e-08	3.67057200630513e-07	SETBP1
NKAPL	112.190326389722	-2.41445500795704	0.429094333319551	-5.62686295406977	1.83516411853757e-08	3.73907587123708e-07	NKAPL
ENSCJAG00000017134	7238.09329724305	-0.889531564573304	0.15817975890626	-5.62354861787629	1.87074081072432e-08	3.80763255939487e-07	ENSCJAG00000017134
HEXDC	677.600305107202	-1.04550235760335	0.185925723744613	-5.6232259665126	1.87423976553041e-08	3.81082550884315e-07	HEXDC
ZNF521	1449.6134687476	-2.75205193550729	0.489650148853079	-5.6204454179244	1.90465760367742e-08	3.86868879314849e-07	ZNF521
DIAPH1	4876.44105905419	0.858626611448848	0.152780084212049	5.62001661327224	1.90939097390875e-08	3.87431716319429e-07	DIAPH1
FBP2	13.3520987660596	6.64767558753099	1.183010454252	5.61928727141655	1.91746807775578e-08	3.88671173091708e-07	FBP2
MBD4	730.66394375315	0.834872986352086	0.148580937980206	5.61897776189371	1.92090576170691e-08	3.88968640547482e-07	MBD4
CDKN1B	2663.70886369182	-1.03302585569548	0.183869007127687	-5.61827070169634	1.92878145664637e-08	3.9016324076403e-07	CDKN1B
COL4A1	48599.4184716929	2.79745731510425	0.498027406850398	5.61707503768879	1.94217092778338e-08	3.92469607238763e-07	COL4A1
ENSCJAG00000001286	146.667574707869	-6.26478995379917	1.1156623933708	-5.61530978459452	1.96210397131392e-08	3.960922158042e-07	ENSCJAG00000001286
BLVRB	1025.56123888302	1.276851085146	0.227674935380807	5.60821982011481	2.04418291296739e-08	4.12240074062464e-07	BLVRB
BBS2	803.212641288686	-1.34223534575059	0.239355834805237	-5.60769845799984	2.05034845740136e-08	4.13061526474235e-07	BBS2
C7orf57	522.668237935381	4.08982837827682	0.729525560879736	5.60614815654285	2.06878892089438e-08	4.16351678544524e-07	C7orf57
ARMC4	73.9791091035309	3.59536016324687	0.641424716551427	5.60527224859227	2.0792787135204e-08	4.18036656222334e-07	ARMC4
EGLN3	2329.08568178955	2.09509734270851	0.373866079298669	5.60387116862456	2.09616536075221e-08	4.21002977795838e-07	EGLN3
F2RL1	992.421529087981	3.6546478058275	0.652189427700801	5.6036599960098	2.09872205648776e-08	4.21088105297133e-07	F2RL1
PROM2	35.3862420950856	3.71946418707201	0.663789752337561	5.60337693369592	2.10215387975467e-08	4.21348467492349e-07	PROM2
GPHN	1120.89336727403	-0.855961838675501	0.152789622807868	-5.60222496099664	2.11617658343301e-08	4.23299638163302e-07	GPHN
MNAT1	1167.43122003489	0.919551058537805	0.164139693412837	5.60224671691684	2.11591091418471e-08	4.23299638163302e-07	MNAT1
LANCL3	54.9781380602719	2.48393381490728	0.443464136756416	5.60120561963649	2.12866048953667e-08	4.25365830414194e-07	LANCL3
ADORA2A	189.953196599167	2.5915469296393	0.462805693880216	5.59964357376736	2.14792974921485e-08	4.2878237652931e-07	ADORA2A
ENSCJAG00000002689	480.47658991118	-1.388258064438	0.247984311143579	-5.59816892462288	2.16627620922227e-08	4.32007991905811e-07	ENSCJAG00000002689
MAPK12	620.514032115691	2.10826434729922	0.376671478822172	5.59709047760036	2.17978963630781e-08	4.34264246111252e-07	MAPK12
HSPG2	17392.2136694235	2.18441711501278	0.390372866964476	5.59571963082045	2.19708512393012e-08	4.37221924227016e-07	HSPG2
RAB28	1513.07785908595	-0.840070455496593	0.1501315233948	-5.59556338669438	2.19906483694184e-08	4.37221924227016e-07	RAB28
PRDX1	34551.6482965084	1.94269464429788	0.347224840636459	5.5949183841137	2.20725577700145e-08	4.37968349802408e-07	PRDX1
ELAVL1	189.271687080146	-1.40077849254818	0.250359121149445	-5.59507672864861	2.20524220839149e-08	4.37968349802408e-07	ELAVL1
B4GALT4	715.638174230612	1.0530672338592	0.188240685789055	5.59425944208089	2.21565431527378e-08	4.39193405084841e-07	B4GALT4
C2CD4A	165.710571431355	4.25228965258581	0.760184742852922	5.59375821807112	2.22206342363722e-08	4.39733665992524e-07	C2CD4A
PECAM1	5918.03953620466	2.83683331710822	0.507148099226686	5.59369801727325	2.22283441554241e-08	4.39733665992524e-07	PECAM1
PLEKHH1	932.052057296481	1.66804939728197	0.298348175444576	5.59094887976562	2.25832066837249e-08	4.46306556112893e-07	PLEKHH1
ENSCJAG00000031149	12.7971218906775	3.97457352798609	0.710959761148146	5.59043386867276	2.26502938631333e-08	4.47184751739841e-07	ENSCJAG00000031149
TSPYL4	922.370743437711	-1.87553505459971	0.335511453304221	-5.59007758491956	2.26968178158772e-08	4.47655618520343e-07	TSPYL4
RFTN2	839.818622738155	-2.86582156018201	0.512765137156254	-5.58895555200102	2.28439410380934e-08	4.50107712490098e-07	RFTN2
TRPC1	565.515170996926	-1.26818604249696	0.227264326622576	-5.58022484806015	2.40207861579721e-08	4.72609318286748e-07	TRPC1
BTK	244.841629283805	3.61389298494937	0.647635928596061	5.58013047976436	2.40338223957805e-08	4.72609318286748e-07	BTK
ENSCJAG00000035527	17.5174684010623	5.28143522363212	0.946655244714928	5.57904818371608	2.41838249248762e-08	4.7508582636003e-07	ENSCJAG00000035527
ENSCJAG00000023357	9.75841229460167	6.34774412045099	1.13789542000396	5.57849518405558	2.42608191350342e-08	4.76124604555647e-07	ENSCJAG00000023357
GARNL3	319.050758314409	-2.3415264162973	0.419922361303736	-5.57609365937921	2.4597952638012e-08	4.82261548095601e-07	GARNL3
LIMS2	905.540001477692	2.75757547966885	0.494558919207288	5.57582802083294	2.46355218988323e-08	4.82518957191118e-07	LIMS2
ZNF503	2169.94440497711	-3.10350588010666	0.556758431949045	-5.5742413621689	2.4861085478699e-08	4.86454321710559e-07	ZNF503
PRKRA	1546.28259142013	-0.97527875009168	0.175015775449904	-5.57251909197662	2.51081965512076e-08	4.90803093574744e-07	PRKRA
CLEC11A	620.550109020384	-3.60871568558668	0.647736121674657	-5.57127441998558	2.52882640417938e-08	4.93834022727136e-07	CLEC11A
SIAH2	991.63301583392	1.02460480102019	0.183938210558183	5.57037495314814	2.54191699174457e-08	4.9589987320171e-07	SIAH2
CD93	74.8682623918706	6.63844706243282	1.19238894319846	5.56735040214803	2.58641959645707e-08	5.04083732407226e-07	CD93
CYP2B6	26.1001611106037	4.26370824467009	0.766450457870171	5.56292738935557	2.6528629293725e-08	5.16523400538474e-07	CYP2B6
ZNF217	4138.0102285748	1.1610698538389	0.208727499065611	5.5626108636214	2.65768083158104e-08	5.16951651802014e-07	ZNF217
ENSCJAG00000020564	5586.97085895631	-0.706207381884354	0.126992790806728	-5.56100371838542	2.68227481659583e-08	5.21221965591058e-07	ENSCJAG00000020564
RAVER2	1236.33631377576	-1.66391767767343	0.299223711427898	-5.56078149600243	2.68569279574776e-08	5.21372987870679e-07	RAVER2
ENSCJAG00000013647	433.693124578639	4.6773594378401	0.841549910782578	5.55802974714894	2.72836893868851e-08	5.29137406252723e-07	ENSCJAG00000013647
NCCRP1	24.2879008604953	7.81426867185442	1.40671301180286	5.55498428342505	2.77636740270875e-08	5.37917778524818e-07	NCCRP1
MAP10	232.377771319305	-1.39739777511448	0.251642641336611	-5.55310406730807	2.80640882471757e-08	5.43205190454892e-07	MAP10
MYOZ3	19.9742694628213	2.95259482968148	0.531738295753106	5.55272180556356	2.8125549314098e-08	5.43861625963013e-07	MYOZ3
MAPK11	1111.85433929757	1.53800715855683	0.277071109465919	5.5509474139021	2.8412555069142e-08	5.48873850029422e-07	MAPK11
ENSCJAG00000012202	2882.30162186662	1.90580154099531	0.343460311849341	5.54882609502575	2.87594065173263e-08	5.55031244253738e-07	ENSCJAG00000012202
ENSCJAG00000000385	1501.77489788588	-0.746689268380762	0.134573168659332	-5.54857462166909	2.88007956560463e-08	5.55287215466135e-07	ENSCJAG00000000385
ENSCJAG00000017703	6201.42740846453	4.98356312059806	0.898234957596051	5.54817320173731	2.88669837742851e-08	5.5602035185923e-07	ENSCJAG00000017703
SPC24	1124.05629058377	1.00756351826607	0.18168042598364	5.54580116603648	2.9261119994528e-08	5.6306266281868e-07	SPC24
DNAL1	541.149815196048	1.42439095401636	0.256903093357515	5.54446789799501	2.94849420410503e-08	5.66817147727806e-07	DNAL1
SCN3A	181.084459267524	-4.23802937681826	0.764411016991959	-5.54417621228873	2.95341296951666e-08	5.67210430517193e-07	SCN3A
ATP10B	47.5000750899347	3.67876683517795	0.663677821998893	5.5430010062685	2.97331152691127e-08	5.70477060017583e-07	ATP10B
ITK	97.7654183491017	4.68352850549253	0.845003156148948	5.54261658244856	2.9798487683077e-08	5.71176254686397e-07	ITK
WWC2	3801.10995656758	1.34309439965067	0.24235650606236	5.54181285030196	2.99356155857751e-08	5.73008056499031e-07	WWC2
ENSCJAG00000033422	35.9912951365758	-5.57245476809678	1.00554671043684	-5.54171647150627	2.9952100202958e-08	5.73008056499031e-07	ENSCJAG00000033422
ISLR	850.923093724114	-5.30133125285345	0.956763856721122	-5.54089832680489	3.00923907215604e-08	5.75134627314393e-07	ISLR
ENSCJAG00000006559	18.6646363756808	5.45390997303655	0.984359219452786	5.54056879364469	3.01490769974604e-08	5.75660761277429e-07	ENSCJAG00000006559
ENSCJAG00000032347	325.639756551842	-2.64419352719659	0.477316885967266	-5.53970245958977	3.02985983684119e-08	5.7795674163049e-07	ENSCJAG00000032347
ACAD9	1855.05305898183	1.16600479557328	0.210495303168154	5.53933877869863	3.03615805487372e-08	5.78599116576948e-07	ACAD9
TMEM54	924.059353976682	2.13488693873318	0.385468699875952	5.53841839666932	3.05215401164375e-08	5.81086563663284e-07	TMEM54
PBLD	1939.68673253938	-0.805176056707327	0.145392665926021	-5.5379413506113	3.06047706586359e-08	5.82109814174806e-07	PBLD
CYP2S1	384.66684900952	3.66091357134414	0.661301514040915	5.53592195634628	3.09595411416091e-08	5.88290876572462e-07	CYP2S1
EPHA10	61.6246251529465	4.81001426219161	0.869118802122727	5.5343576165234	3.12371061513831e-08	5.92994410333419e-07	EPHA10
CHURC1-FNTB	4026.4765712818	-0.630693187158986	0.113983899811342	-5.53317782777096	3.14480346063626e-08	5.96425117419229e-07	CHURC1-FNTB
ENSCJAG00000005234	23.8175010680336	4.29517460739569	0.776386290794745	5.53226487680373	3.16122041385378e-08	5.98963288202641e-07	ENSCJAG00000005234
PCDH8	1005.20277911536	-5.00147358762738	0.904529606450151	-5.52936416006966	3.21393556976581e-08	6.08367497160943e-07	PCDH8
FUBP3	4680.99649296885	0.769389810312071	0.139153345167582	5.52907879710328	3.21916734717559e-08	6.08774146889729e-07	FUBP3
CDCP1	904.683354416106	4.62120191491178	0.835956591746465	5.52804052332101	3.23827261826777e-08	6.11801112942207e-07	CDCP1
GEMIN8	389.621535457068	-1.07005274202399	0.193591146769451	-5.52738469646198	3.25039711722593e-08	6.13504687240837e-07	GEMIN8
ARL4A	1773.90430543051	-2.02487682675326	0.366467916176621	-5.52538636363834	3.28761312696266e-08	6.19936446663074e-07	ARL4A
TFAP2C	782.884185675921	4.15509220115357	0.752150930299413	5.52427981375962	3.30839845855446e-08	6.23260598924053e-07	TFAP2C
OR2H2	111.034100560229	-2.76094042875809	0.500030063682209	-5.52154886133565	3.36024341153061e-08	6.324240769671e-07	OR2H2
TRMT10B	230.91456503334	-0.911552346405764	0.165106194755339	-5.52100633023819	3.37063635159158e-08	6.33624167888127e-07	TRMT10B
IFIT5	312.768945938023	-2.655656782418	0.48102045751667	-5.52088116195343	3.37303854758862e-08	6.33624167888127e-07	IFIT5
DIAPH3	2813.98051617543	1.12691954155318	0.204166519139567	5.51960990618065	3.39753041713299e-08	6.37618279709664e-07	DIAPH3
MED30	1069.24873549958	1.08293219437978	0.19622331501736	5.51887625730903	3.41174322062857e-08	6.39677553702467e-07	MED30
GABRD	320.98505598544	4.44814063903517	0.806277146652202	5.5168879057339	3.45055364386261e-08	6.45945767690118e-07	GABRD
PAPPA	989.694149949072	2.39202509728308	0.433586991154775	5.51682856285054	3.45171850738527e-08	6.45945767690118e-07	PAPPA
KLHL34	10.3843122856624	6.19828036919089	1.12359852082156	5.51645472500159	3.45906548422588e-08	6.46707669082116e-07	KLHL34
CLCNKB	118.682555574065	4.64035402828183	0.841295332917028	5.5157253900272	3.47344267717734e-08	6.48781256154326e-07	CLCNKB
RAB35	1447.44112089878	0.767822841603315	0.13922454812706	5.5149961119111	3.48787669573604e-08	6.50861527447228e-07	RAB35
RHOF	214.917998468961	1.3596334040557	0.246677527762767	5.51178462175635	3.55213432164791e-08	6.62226514752546e-07	RHOF
GALR2	31.6552575753731	6.29577852945947	1.14280874442374	5.50903951354879	3.60796918847141e-08	6.72001280075388e-07	GALR2
PPFIA2	365.928285115239	-4.47091395526302	0.811627453732839	-5.50857900961874	3.61741872807717e-08	6.73126276611004e-07	PPFIA2
MKRN2	835.013972440629	1.05242053962328	0.19108009944589	5.50774540454593	3.63458539044293e-08	6.75683798149857e-07	MKRN2
CARMIL3	205.790146443921	-2.49209582697852	0.452595864884719	-5.50622756487907	3.66604580853502e-08	6.80891273733838e-07	CARMIL3
Metazoa_SRP_115	335.761205973025	3.07046016773588	0.557784218274778	5.50474550397425	3.6970193923385e-08	6.85998626531382e-07	Metazoa_SRP_115
SPATA16	22.1586586377437	3.99546272548514	0.725912586401253	5.50405489632414	3.71153893882562e-08	6.8804613398342e-07	SPATA16
ELP5	1407.68661681743	-0.863534461417291	0.15692081935918	-5.50299485398891	3.73393324153345e-08	6.91548255043104e-07	ELP5
RXRG	85.0834291051267	-2.98997477878551	0.543431861721407	-5.50202332508493	3.75457266781554e-08	6.94719101974528e-07	RXRG
KDM4B	2171.05021778489	-1.02644599128416	0.186578408143869	-5.50141895568474	3.76746783243256e-08	6.96452410259514e-07	KDM4B
SDHAF3	229.092323013446	-0.908506602641048	0.165146783686091	-5.5012067590001	3.77200555928041e-08	6.96638968726596e-07	SDHAF3
ENSCJAG00000020609	11.8065063294305	4.92059405132437	0.895526436216206	5.49463851912061	3.91511521362443e-08	7.22393641706422e-07	ENSCJAG00000020609
PTPRO	166.369653316654	-6.60360270039394	1.20193957188001	-5.49412204647273	3.926588821393e-08	7.23834202621494e-07	PTPRO
MEIS1	1808.23999119004	-2.94066237450647	0.535377172426713	-5.49269286394351	3.95850878916599e-08	7.29037677467389e-07	MEIS1
PRDM8	189.751824177273	-3.98615076700933	0.72650960900178	-5.48671444619469	4.09478252338588e-08	7.53432351903144e-07	PRDM8
IRX2	787.669370716965	-2.97466594489733	0.542331783385004	-5.48495595506266	4.13572447895317e-08	7.60257061340526e-07	IRX2
LPCAT3	1507.81687253913	0.921109392677855	0.167944571730956	5.48460354022907	4.14397716566168e-08	7.61065499364266e-07	LPCAT3
TIPRL	1683.747185753	-0.971852280944538	0.17726192979935	-5.48257757345087	4.19173096701809e-08	7.6912030187582e-07	TIPRL
FOLR2	40.5554550742919	5.54419038021889	1.01138240820225	5.48179435914232	4.21033465297472e-08	7.71816500034168e-07	FOLR2
ZBTB33	2066.33583539847	-1.91301001852353	0.349008525928537	-5.4812701593291	4.22283066336977e-08	7.73389107485244e-07	ZBTB33
ABCC3	295.875154023593	3.10810364627268	0.567239539402473	5.47934942889689	4.26892553418615e-08	7.81106550708407e-07	ABCC3
VANGL1	887.223740528516	1.39578503614194	0.254754335396234	5.47894517269351	4.27868907948002e-08	7.82168134223834e-07	VANGL1
C10orf88	476.63720690324	-0.944615153005899	0.172430407684771	-5.4782399791851	4.29577267457958e-08	7.84564661556195e-07	C10orf88
CCNY	3584.79144062222	-0.423193437104187	0.0772694216898843	-5.4768552403905	4.32951116470102e-08	7.89995738675529e-07	CCNY
ENSCJAG00000013171	12.3162552696838	7.0570419111844	1.28878482928277	5.4757332262452	4.3570367806806e-08	7.94284184311885e-07	ENSCJAG00000013171
TBC1D10C	15.2386222922234	3.74026830221219	0.683241596381417	5.47429828924555	4.39248645440192e-08	8.0000793421824e-07	TBC1D10C
ZDHHC5	4932.25184448875	0.912811568465185	0.166891173799527	5.46950175784415	4.51302447576612e-08	8.21204075806917e-07	ZDHHC5
KCNJ11	64.0909565509869	-4.0137440783176	0.734052583542679	-5.46792446250445	4.55335838022709e-08	8.27780428184378e-07	KCNJ11
ENSCJAG00000023363	519.518577057714	4.7651672610053	0.871802255612844	5.46588085810304	4.60613652507204e-08	8.36604907217087e-07	ENSCJAG00000023363
EOMES	568.453780756526	5.53698916700119	1.01329345487477	5.46434908896699	4.6460843706175e-08	8.42310778045008e-07	EOMES
ORC6	1218.38993403541	1.12510025821971	0.205893701148028	5.46447148186832	4.6428801123963e-08	8.42310778045008e-07	ORC6
TIGAR	581.881697307284	0.871406996012977	0.159501115757345	5.4633285283012	4.67288634427498e-08	8.45616820302667e-07	TIGAR
ENSCJAG00000019265	1406.26528307951	1.97503681888723	0.361504464680256	5.46338153979401	4.67149047307398e-08	8.45616820302667e-07	ENSCJAG00000019265
ENSCJAG00000022725	342.795474373164	-1.14279810409414	0.209245646669818	-5.46151436018848	4.72090052270478e-08	8.53523251096707e-07	ENSCJAG00000022725
RARA	2054.22784204003	-1.13726710514185	0.208329719712433	-5.45897679270952	4.78886343720207e-08	8.65018580427085e-07	RARA
RBM46	288.645214045991	6.54568651393006	1.19927431691714	5.45803943401074	4.81420753260371e-08	8.68801639087706e-07	RBM46
EPRS	16506.2453169547	0.78705847434732	0.144331641377438	5.45312494776599	4.94922673876779e-08	8.92352360762489e-07	EPRS
SLC12A8	69.3627931007201	2.5321109584361	0.464559432123823	5.45056409006714	5.02103037735731e-08	9.04472652738736e-07	SLC12A8
MED24	2856.29933535894	-0.943499789671461	0.173161752913463	-5.44866157680313	5.07502743110652e-08	9.13366149246455e-07	MED24
CLIC5	616.661458539337	4.64723174396972	0.852958599937173	5.44836729978691	5.08342969330922e-08	9.14045104143934e-07	CLIC5
SLC34A2	2040.17264212421	4.02618244630174	0.739232464130414	5.44643619113493	5.13890262739207e-08	9.23178840515029e-07	SLC34A2
ENSCJAG00000007625	260.333501286367	5.68057546239267	1.04310919298681	5.44581094729601	5.15698875709056e-08	9.25585718465809e-07	ENSCJAG00000007625
C19orf60	1322.39067700774	1.21601036002432	0.223300731791058	5.44561744276833	5.16259866060816e-08	9.25751002328673e-07	C19orf60
SOWAHA	34.6276847831619	3.20466884534245	0.588558854617801	5.44494203119839	5.18222595538662e-08	9.28427287088911e-07	SOWAHA
ENSCJAG00000034756	28.9745369148945	-5.31749972089746	0.97691881440728	-5.44313370003393	5.23513231565166e-08	9.37055460633823e-07	ENSCJAG00000034756
LARGE2	923.506116806808	3.13023599210422	0.575202258736736	5.44197444387452	5.26932364685767e-08	9.42321166303541e-07	LARGE2
MYO1C	6271.52623394508	1.45058801363804	0.2665685440681	5.44170738040066	5.27723108853702e-08	9.4288120706775e-07	MYO1C
WDR78	123.148809254878	-2.49153505844339	0.457917716609032	-5.4410104000642	5.29792208400172e-08	9.45722203476003e-07	WDR78
ENSCJAG00000003502	2917.61377431492	0.903743428282418	0.166139736501192	5.43965849058594	5.33828010465468e-08	9.51206354749073e-07	ENSCJAG00000003502
DCAKD	1851.95412532299	-1.1496050654251	0.211332878531036	-5.43978330970526	5.33454147912298e-08	9.51206354749073e-07	DCAKD
ENSCJAG00000009627	9132.07822839762	2.24162213828855	0.412243220588954	5.43762038120614	5.39968671467246e-08	9.60414547817824e-07	ENSCJAG00000009627
ABCG4	174.189666158303	2.1899294428689	0.402734313630484	5.43765298548214	5.39869900728426e-08	9.60414547817824e-07	ABCG4
AVIL	111.590539164735	-3.67439508201927	0.675772618758357	-5.4373245970967	5.40865514356613e-08	9.61143820876922e-07	AVIL
PIP4K2C	1302.65327375684	1.10084080570261	0.202494184171877	5.43640702672338	5.43656861624555e-08	9.64597201946999e-07	PIP4K2C
ENSCJAG00000013865	32.9944190407171	4.4793493674254	0.823960426389216	5.4363646893273	5.4378599289217e-08	9.64597201946999e-07	ENSCJAG00000013865
LRRC43	324.667436876154	3.21807621379287	0.59200275711931	5.43591423366345	5.45161748062404e-08	9.66169514541835e-07	LRRC43
RBM10	2853.12430348505	-0.769943132522487	0.141645074950912	-5.43572116989819	5.45752424168565e-08	9.66348888821523e-07	RBM10
ENSCJAG00000032781	180.611897474966	3.27198164667994	0.602030338674286	5.43491155924979	5.48236178499234e-08	9.69876959866521e-07	ENSCJAG00000032781
MAP4K2	591.888021838753	1.38020607601393	0.253970493342814	5.43451350527914	5.49461357129842e-08	9.71174178497266e-07	MAP4K2
ENSCJAG00000010836	8.54675502908022	6.24245472995572	1.14870873921338	5.43432335530976	5.50047559796267e-08	9.71340695264552e-07	ENSCJAG00000010836
ZNF292	3380.52490141749	-1.25778254394065	0.231471990871887	-5.43384337432341	5.51529963325354e-08	9.73088120279934e-07	ZNF292
LRRC38	23.7643768608013	4.5471418493985	0.836872564612733	5.43349375003434	5.52612201478639e-08	9.74127026231497e-07	LRRC38
ESM1	299.856893577823	6.41173674966609	1.1803863689367	5.43189663859114	5.57582179616806e-08	9.82011148276057e-07	ESM1
ENSCJAG00000016415	447.678603683362	2.64917919736568	0.487855837851178	5.4302500694351	5.62751402957104e-08	9.90231813599119e-07	ENSCJAG00000016415
U6_511	25.8042943865641	-2.03240950985431	0.374322551309041	-5.42956736842807	5.64908260290553e-08	9.93141921898165e-07	U6_511
C18orf25	736.455677240875	1.881173045846	0.346658424213982	5.42658973342822	5.74409533364775e-08	1.00894727911217e-06	C18orf25
NRIP1	4201.10625660731	-2.12698536385142	0.392116403110779	-5.42437232152851	5.8158543659229e-08	1.02064366885703e-06	NRIP1
ACTR5	455.976906772539	0.793675254937954	0.146329985168204	5.42387299517344	5.83213279726972e-08	1.02259145485343e-06	ACTR5
TSHZ1	497.73409762873	-2.36437509386425	0.435936698318555	-5.42366610332152	5.83889056287433e-08	1.02286793596121e-06	TSHZ1
ENSCJAG00000019274	170.628208343113	5.47026324256538	1.00863085256113	5.42345420891619	5.84581959295921e-08	1.02317390269321e-06	ENSCJAG00000019274
ENSCJAG00000035352	143.652115759552	-1.57024786379172	0.289577371846914	-5.42255029727199	5.87546745386013e-08	1.02745220497396e-06	ENSCJAG00000035352
NFE2L3	1654.75897156796	2.13132156666841	0.393247813074313	5.41979254762096	5.96682342030838e-08	1.04250437864733e-06	NFE2L3
RNF207	993.589725054919	1.93342189939021	0.356755025628097	5.41946646998529	5.9777159557301e-08	1.04348405052148e-06	RNF207
ENSCJAG00000008101	518.946786059078	4.0429318250457	0.746156674055602	5.41834170439173	6.01543649619727e-08	1.04914101364331e-06	ENSCJAG00000008101
PHC1	6303.15065541141	2.01288152589283	0.371555961309779	5.41743838208701	6.0458975283484e-08	1.05352299119314e-06	PHC1
FURIN	3540.30721915172	2.25784537586817	0.416863324574376	5.41627253530511	6.0854321640392e-08	1.0594769595646e-06	FURIN
C2orf42	284.412877298302	-1.15138186584331	0.212587749351958	-5.41603111822356	6.09365002492525e-08	1.05997297305814e-06	C2orf42
LRRC8C	2791.6409349312	1.63997164657476	0.30288088352061	5.41457627669383	6.1434010865167e-08	1.06768633495686e-06	LRRC8C
EPCAM	10052.2535059107	3.38885970535266	0.626027686031878	5.41327449402948	6.18825146182618e-08	1.07453516808122e-06	EPCAM
DKK4	64.2944852278254	6.06775167768091	1.12102446323908	5.41268444771381	6.20868468538188e-08	1.07713586769327e-06	DKK4
CPNE7	244.453153873911	3.23028731726045	0.597160945286995	5.40940820519999	6.32333514934794e-08	1.09606326473728e-06	CPNE7
ZMAT1	175.448528450393	-2.92317258612259	0.54047181907378	-5.40855689965872	6.35346028640516e-08	1.09935465762048e-06	ZMAT1
DPYSL3	19234.0529226232	1.09341254330331	0.202158701976001	5.40868403197957	6.34895264115252e-08	1.09935465762048e-06	DPYSL3
ENSCJAG00000006577	440.720495611063	-1.04186053412942	0.192753703029449	-5.40513887803361	6.47581973344322e-08	1.11954561293668e-06	ENSCJAG00000006577
ST8SIA4	502.632635327619	2.64651325751387	0.489652915735415	5.40487592836866	6.48532688494555e-08	1.12020829999545e-06	ST8SIA4
DCC	657.21500736981	-6.66475482559605	1.23314283258413	-5.40469007278712	6.49205479423498e-08	1.120390190582e-06	DCC
AGFG1	2837.89091424393	0.987162444664588	0.182713298700494	5.40279471546708	6.56105331467823e-08	1.13130895713268e-06	AGFG1
AKAP14	220.132863713399	2.98914453067815	0.553298620236246	5.40240734632928	6.57524226367429e-08	1.13276621301677e-06	AKAP14
SPATS2	1033.25882530571	-1.18023649714127	0.218477540410814	-5.40209531342222	6.58669333355148e-08	1.13374966420494e-06	SPATS2
ENSCJAG00000003676	5678.16744447329	-0.922501193160651	0.170805844388963	-5.40087604414702	6.63162393422484e-08	1.14048912311325e-06	ENSCJAG00000003676
PDE1C	193.111700366028	3.71322414759111	0.687582030467098	5.40040894476051	6.64891529061528e-08	1.14246766390442e-06	PDE1C
NHEJ1	270.936609070373	-1.08543519625657	0.201034262676911	-5.39925474296393	6.69182971504268e-08	1.14884168751381e-06	NHEJ1
MPIG6B	25.4904090214655	2.55734578445682	0.473671289258174	5.39898837538145	6.70177158009474e-08	1.149082837219e-06	MPIG6B
SPI1	81.8060212269106	5.03074002357238	0.931807419031748	5.39890531114238	6.70487478334748e-08	1.149082837219e-06	SPI1
AGAP2	1640.31984517409	-2.93127371104206	0.543266081501766	-5.3956501442885	6.82758699989886e-08	1.16909844006074e-06	AGAP2
ENSCJAG00000000157	5297.62564083991	1.95124629615681	0.361698900892662	5.3946702390889	6.86495124828704e-08	1.1744777512559e-06	ENSCJAG00000000157
LDHC	77.8399964682826	3.24954197762759	0.602445412976065	5.39391936204632	6.89371651056235e-08	1.1783778793769e-06	LDHC
ST3GAL3	799.518372821737	-1.52922038696891	0.283524709304733	-5.39360534296606	6.90578082432771e-08	1.17941895168427e-06	ST3GAL3
C6orf136	567.3604361347	-0.846530763832904	0.156980222964891	-5.39259498963912	6.94473655858e-08	1.18504696522079e-06	C6orf136
PCOLCE	3152.35615960725	-4.48372961974626	0.832032552006662	-5.38888726039935	7.08952594081013e-08	1.20870907296558e-06	PCOLCE
CYP2E1	27.7567135558778	7.57030255874271	1.40499452832483	5.38813668389779	7.11919028266149e-08	1.21169458936524e-06	CYP2E1
MUC1	244.9203236571	-2.00500537775439	0.37211500690371	-5.38813361610329	7.11931177462227e-08	1.21169458936524e-06	MUC1
SCG5	4782.0761246038	-1.35028737220182	0.250716207448041	-5.38572031679147	7.21550894468249e-08	1.22700941511513e-06	SCG5
CBX8	200.707130435557	-1.87934343406868	0.349012366400728	-5.38474740436809	7.25464551849608e-08	1.23260298168389e-06	CBX8
ENSCJAG00000034353	41.9188758216335	8.13537675216399	1.51185766808242	5.38104672411563	7.40539684086554e-08	1.25713456430962e-06	ENSCJAG00000034353
TBX20	63.8789126170101	5.39190863826411	1.00232744544168	5.3793884052413	7.47393059841593e-08	1.26767879557153e-06	TBX20
TBCD	4278.38294193271	-0.644020904920837	0.119741737890328	-5.37841621699777	7.51439366524709e-08	1.27344784663496e-06	TBCD
MYCT1	45.4483678263407	7.01387631990022	1.30429525715534	5.37752190803595	7.55180264344907e-08	1.27868987641179e-06	MYCT1
MFNG	102.930603198156	-3.32733258176158	0.618858260961838	-5.37656648000496	7.59196750336144e-08	1.2843891552602e-06	MFNG
ENSCJAG00000036516	36.2250988240641	4.3339243149519	0.80610072544758	5.37640542693412	7.59875829471539e-08	1.28443737168293e-06	ENSCJAG00000036516
ERBB2	6637.07168761435	1.36024811245425	0.253010679091908	5.37624782217248	7.60540938334338e-08	1.28446191150854e-06	ERBB2
RWDD2B	885.615544424357	-0.842121022323579	0.15669604439362	-5.37423280582741	7.69094366072718e-08	1.29779744182681e-06	RWDD2B
ENSCJAG00000011173	1706.40035060762	1.34675481195243	0.250610435002868	5.37389758705385	7.70526326102747e-08	1.29910343776657e-06	ENSCJAG00000011173
ENSCJAG00000012085	1067.90994372275	1.40039622751934	0.260610774678544	5.37351623027362	7.72158514331506e-08	1.30074450072073e-06	ENSCJAG00000012085
CLINT1	5511.45912768183	0.727507879256532	0.135431406560284	5.37178116755878	7.79626866131657e-08	1.31220573043796e-06	CLINT1
STMND1	21.6005112893567	5.01818525172975	0.934876211001282	5.36775371185787	7.97233165711724e-08	1.34069628540431e-06	STMND1
KDF1	164.457705373476	3.65921182649445	0.681838632545315	5.36668304175514	8.01978082005672e-08	1.3461257222307e-06	KDF1
TERF2IP	2558.20909774755	-1.02891596942685	0.191726570588507	-5.36657994908366	8.02436401173143e-08	1.3461257222307e-06	TERF2IP
DLG2	851.457028814016	2.99056682102391	0.557259133691801	5.36656402778295	8.0250720511854e-08	1.3461257222307e-06	DLG2
KCNIP1	180.673095621472	3.88369448066475	0.724113804358752	5.36337583579698	8.1680805347384e-08	1.36778977096981e-06	KCNIP1
ENSCJAG00000037806	16.1721443615574	5.83612315684338	1.08814006762236	5.3633933079917	8.16729012370697e-08	1.36778977096981e-06	ENSCJAG00000037806
CNFN	19.77183581881	3.01771422355765	0.562793248798995	5.36202989285581	8.22919174479324e-08	1.37685536116486e-06	CNFN
TOX	786.18511388091	-3.58090601997309	0.668022304253023	-5.36045877087476	8.30108711377166e-08	1.38692075617443e-06	TOX
ENSCJAG00000028507	62.4214248006798	3.53385731615241	0.659251502293322	5.36040843875103	8.30340036366399e-08	1.38692075617443e-06	ENSCJAG00000028507
SFRP1	8026.92768378998	2.44817401599959	0.456744862962925	5.36004718283677	8.3200219092767e-08	1.38852233774176e-06	SFRP1
CCDC88B	39.4057020054687	3.56024002157952	0.664285388354695	5.35950373738844	8.34508677998826e-08	1.39152912413267e-06	CCDC88B
ENSCJAG00000019556	7565.94317851814	1.84761782349121	0.34477362753074	5.35893025439272	8.37161633443774e-08	1.39477486321354e-06	ENSCJAG00000019556
C1orf216	1121.30241948801	-1.22599106216157	0.22878266110301	-5.3587586412834	8.37957108907177e-08	1.39492303551049e-06	C1orf216
RAB19	38.8155337189964	3.36273018827083	0.627574807299127	5.35829378292431	8.40115537472873e-08	1.39733791544456e-06	RAB19
GSKIP	2090.96652178262	0.976976065720042	0.182410937223271	5.35590727503484	8.51281599433891e-08	1.41471823380668e-06	GSKIP
CCDC177	20.7764772443134	-5.05733700215809	0.944298030285025	-5.35565768429231	8.52457658004338e-08	1.41547221020024e-06	CCDC177
ENSCJAG00000035384	1315.12167157199	-0.860836630722552	0.160738592327157	-5.35550684038879	8.53169189149718e-08	1.41547221020024e-06	ENSCJAG00000035384
S100Z	26.1851885414891	2.83230533270409	0.529166143764644	5.3523933193349	8.67984764281418e-08	1.43884325786801e-06	S100Z
ABHD16A	1152.06247600958	-1.20235702159893	0.224783446484314	-5.34895714254846	8.84624850750265e-08	1.46519701580222e-06	ABHD16A
ENSCJAG00000020034	26.0520431224219	-2.25292745053585	0.421364330631783	-5.34674457887279	8.95502469920397e-08	1.48197026518344e-06	ENSCJAG00000020034
PIM2	3369.11248639426	2.80562722611326	0.524825212779049	5.34583163651176	9.00028406158484e-08	1.48821279922839e-06	PIM2
PHF2	1854.2298193203	-1.3604990508323	0.254519296374641	-5.34536701229013	9.02340288715068e-08	1.49078697239344e-06	PHF2
SNX2	3889.04123059799	0.813534455837286	0.152255992414633	5.34320155768856	9.13191239878599e-08	1.50745272984308e-06	SNX2
PACSIN2	2051.81430988225	1.06095551752005	0.19856890132021	5.34300945649675	9.14159923815886e-08	1.50779109238906e-06	PACSIN2
TMC1	28.5025531533945	-2.7459480087452	0.514005786823797	-5.34225115579587	9.17993432138978e-08	1.51285011107845e-06	TMC1
ENSCJAG00000013497	43.2423339176539	4.5719501702178	0.856490998275469	5.33800142607844	9.39767201138132e-08	1.54744152227441e-06	ENSCJAG00000013497
ZNF227	1167.41474761353	-1.0627010929221	0.199093120749705	-5.33770875116323	9.41285002981605e-08	1.54864915115549e-06	ZNF227
TNIP3	38.8073526271135	3.87161342702356	0.725377538946916	5.33737704732941	9.4300807636773e-08	1.55019221080167e-06	TNIP3
MXD1	458.6208053284	-1.48575663422139	0.278389897748199	-5.33696318091704	9.45162234626913e-08	1.55244076524452e-06	MXD1
ENSCJAG00000003371	2046.67688132613	-0.749292752035389	0.14046855877458	-5.33423819943818	9.5946505956447e-08	1.57409960911405e-06	ENSCJAG00000003371
MAP1B	33073.6930106966	-1.9826670970972	0.371703819209696	-5.33399710907645	9.60740530305644e-08	1.57409960911405e-06	MAP1B
GREM1	3539.05471616511	-2.91710089648706	0.546883433070312	-5.33404510008627	9.60486506641918e-08	1.57409960911405e-06	GREM1
RAB33A	81.8538327899425	-3.77091213895254	0.707003228020595	-5.3336561835934	9.62546973334393e-08	1.57575164963026e-06	RAB33A
CD226	897.752807454315	4.85327945407972	0.910064602630081	5.3328955329696	9.66589250312632e-08	1.58105812501427e-06	CD226
ENSCJAG00000013415	135.510787004346	1.28137364059962	0.240352367589251	5.33122953375444	9.75500256058659e-08	1.59431304266276e-06	ENSCJAG00000013415
PMAIP1	1350.68363161707	4.2403476751629	0.79595998158622	5.32733777232439	9.96627245174679e-08	1.62749476439071e-06	PMAIP1
JADE1	6361.33876297312	1.51547673753397	0.284531588631733	5.32621613235163	1.00279800055912e-07	1.63621825826766e-06	JADE1
LRAT	258.595477083805	-4.46001219663242	0.837414899485633	-5.32592887870983	1.00438427879635e-07	1.6374532465959e-06	LRAT
C2CD2L	843.790371421584	1.52137693535409	0.285690472616421	5.3252631122801	1.00807013215073e-07	1.64210632170395e-06	C2CD2L
AGTR1	44.3466796927921	-5.55646557514752	1.04365995450416	-5.32401914164409	1.01499218850128e-07	1.65201902535702e-06	AGTR1
SELENOT	5710.72226823351	1.08033429842869	0.203040014899255	5.32079501158791	1.03314763782688e-07	1.68018400441648e-06	SELENOT
ZNF428	1086.09484668342	-1.40574891620344	0.264240353512362	-5.31996304696769	1.03788330782358e-07	1.68649630834246e-06	ZNF428
BACH2	554.155750101788	-2.30873455315273	0.434030816784293	-5.31928716550128	1.04174598927414e-07	1.6913808442631e-06	BACH2
ENSCJAG00000014916	131.621650319656	-1.64616005203496	0.309515518048261	-5.31850571633788	1.04622933748965e-07	1.69726424076073e-06	ENSCJAG00000014916
LRRC3	473.935743236477	2.2216246347737	0.417780958893818	5.3176780498949	1.05099820752032e-07	1.70360078908651e-06	LRRC3
ZNF536	112.909241992166	-4.92072089500895	0.925411622192518	-5.31733206824289	1.05299792292653e-07	1.70544200101218e-06	ZNF536
RRAS2	1233.9256838866	1.3001005547339	0.244562271352668	5.31603074972714	1.06055234890114e-07	1.71626926429142e-06	RRAS2
ENSCJAG00000010694	72.5711498312176	3.36845697541633	0.633696838139782	5.31556538187005	1.06326661854785e-07	1.71925248566669e-06	ENSCJAG00000010694
ERMN	269.756232105018	3.06395160759901	0.5765297357682	5.31447281468739	1.06966549094328e-07	1.72818377968029e-06	ERMN
CDH7	71.8449383129042	-2.10381311150396	0.395924234579139	-5.31367602122229	1.07435558100374e-07	1.7315103865924e-06	CDH7
SOX21	152.193510381617	-3.56877450928189	0.671585531930036	-5.31395382956773	1.07271808860376e-07	1.7315103865924e-06	SOX21
LAMB3	305.333538593685	2.84997989942894	0.536335657515267	5.31379903516448	1.07363019875441e-07	1.7315103865924e-06	LAMB3
ENSCJAG00000006863	28.9801189761598	2.56467370108971	0.482753473657781	5.31259502217023	1.08075039117016e-07	1.74039600104995e-06	ENSCJAG00000006863
CEP41	980.701489682435	-1.30847293068241	0.24637316739569	-5.31093927359762	1.09061669705907e-07	1.75485292991338e-06	CEP41
SIGIRR	65.5014182921071	3.18028477744911	0.599016909799768	5.30917362334925	1.10123391612471e-07	1.77049358355457e-06	SIGIRR
EYA2	186.401057823528	-3.4471749935766	0.649440960788873	-5.3079112678531	1.10888596984351e-07	1.78134545993657e-06	EYA2
IRX3	862.726298459214	-2.71384498952034	0.511308673395751	-5.30764512852265	1.1105057887701e-07	1.78249721851122e-06	IRX3
INPP5J	237.114337586799	2.99835034384752	0.565280149518485	5.30418474167466	1.13177651101937e-07	1.81516357896469e-06	INPP5J
PWWP2A	2393.27355924641	1.23957126635174	0.233757420118228	5.30281034811559	1.14033373567339e-07	1.8274033233279e-06	PWWP2A
RNASE6	211.364798139592	5.76462517627445	1.08758324267035	5.3003990408316	1.15549848693883e-07	1.85020329502298e-06	RNASE6
MFGE8	8659.55395497496	2.24438847752136	0.423547144122353	5.29902871183805	1.16420327898933e-07	1.86263090251915e-06	MFGE8
TMEM125	278.107533532973	3.42657777612783	0.646917301836614	5.29677868623964	1.17863400665977e-07	1.88419199947238e-06	TMEM125
LARP6	1315.3126243929	-1.18395103957246	0.223586407983922	-5.29527286675493	1.1883882226346e-07	1.89824827503843e-06	LARP6
ZBED5	1132.17557835326	-1.32503028827038	0.250329707005549	-5.29314041118185	1.20233532287212e-07	1.91897383019113e-06	ZBED5
DUSP18	384.809031254083	1.39511842665887	0.263600623071312	5.29254601299425	1.20625106247749e-07	1.92211579713423e-06	DUSP18
CD14	845.772500568395	4.17464246367643	0.788768848508698	5.2926056493855	1.2058576373341e-07	1.92211579713423e-06	CD14
FAM163A	17.4695351175781	3.94684603158977	0.745895896848659	5.2914167355858	1.21372446410249e-07	1.93246468506254e-06	FAM163A
TAT	19.1184377051245	5.27416680603973	0.996868011144622	5.29073733641411	1.21824219690043e-07	1.93809473758301e-06	TAT
ENSCJAG00000012835	308.573837184499	-2.93822141953597	0.555716260356443	-5.28726911401038	1.2415591907879e-07	1.97359928371381e-06	ENSCJAG00000012835
ASH2L	4534.39185043514	1.23108766259855	0.232871499477118	5.28655359441921	1.24642310126995e-07	1.97973703044028e-06	ASH2L
ENSCJAG00000016246	857.822153701751	0.854677695202705	0.161732272932108	5.28452163385773	1.26033655293692e-07	1.99942630364648e-06	ENSCJAG00000016246
DMBX1	28.0450171314533	5.7678677174594	1.09147973509175	5.28444782987614	1.26084472878482e-07	1.99942630364648e-06	DMBX1
IL27RA	156.764830786088	2.84834902112333	0.539147927404298	5.28305660903969	1.27046112299408e-07	2.01144458310121e-06	IL27RA
ENSCJAG00000012525	1766.65418457032	-0.689706861051564	0.130550136936978	-5.28308033399087	1.27029653829124e-07	2.01144458310121e-06	ENSCJAG00000012525
FOXB1	78.6821816225495	-4.87270213268728	0.922365333160502	-5.28283312208935	1.27201250922478e-07	2.01228709692507e-06	FOXB1
AHDC1	1847.65855153911	-1.22929304092043	0.232706330066052	-5.28259390525176	1.27367511889858e-07	2.01330407305162e-06	AHDC1
DHRS1	1605.24767442014	-1.29376759648049	0.245016744984146	-5.28032317368434	1.28956225894966e-07	2.03678621427546e-06	DHRS1
TRAF3IP2	734.383627391004	2.26404385010155	0.428792611465195	5.28004398761736	1.29152876472592e-07	2.0382615828924e-06	TRAF3IP2
SYTL5	155.116870030692	3.11281477590962	0.589691834426222	5.27871439654312	1.3009338956445e-07	2.05146468863493e-06	SYTL5
THTPA	1082.9201730254	-1.05660562724243	0.200292924649722	-5.27530180654285	1.32537781792225e-07	2.0883427182154e-06	THTPA
SLC23A2	2140.77659204034	1.9409586763122	0.368070961533113	5.27332737205781	1.33972270362578e-07	2.10926198865101e-06	SLC23A2
TCL1A	9.85872982162391	6.95357117855629	1.31875538102891	5.27282866753577	1.34336963894321e-07	2.11331846865783e-06	TCL1A
CALR	63884.2551267582	0.725077952640768	0.137520798611215	5.27249666932663	1.34580280401767e-07	2.11523163865888e-06	CALR
CLMN	315.941970885744	1.61819305003264	0.306919448833843	5.27237050692309	1.34672854672249e-07	2.11523163865888e-06	CLMN
BET1	998.64187264153	-1.00461576058084	0.190602577519971	-5.27073544152663	1.35878204225814e-07	2.13246692053279e-06	BET1
ENSCJAG00000036696	405.355347010945	-0.836699491459208	0.158758033981022	-5.27028126059577	1.36214868407811e-07	2.13605253929739e-06	ENSCJAG00000036696
ABI3	117.476039755885	3.90167017339986	0.740611129464016	5.26817653445678	1.3778557082167e-07	2.1589686704224e-06	ABI3
DAG1	16334.3236946983	1.22127310640596	0.231851669417443	5.26747600944417	1.38312229678527e-07	2.16442258349571e-06	DAG1
RAD51	1444.97885738667	1.38846964559641	0.263595671706933	5.26742202026789	1.38352899780762e-07	2.16442258349571e-06	RAD51
TRPV4	403.030405860861	3.04002649824166	0.577197218266747	5.26687655801684	1.38764446407144e-07	2.16914209454968e-06	TRPV4
DRP2	141.796360006718	-3.61086771304818	0.687243161981918	-5.25413407189811	1.48722517040096e-07	2.32296570721726e-06	DRP2
DIAPH2	996.05910310668	2.35318757127838	0.448024818018318	5.2523598618641	1.50162708580312e-07	2.34360660513921e-06	DIAPH2
SMC1A	6116.48388123	-1.20360726927558	0.229202957701244	-5.25127285156776	1.51051728241201e-07	2.35561948709797e-06	SMC1A
TAX1BP1	9341.09439712157	0.908969333311141	0.173200481887419	5.24807623746668	1.53695697401099e-07	2.39495986881601e-06	TAX1BP1
ADGRL3	1024.67322489155	-2.3779571027504	0.453129955899116	-5.24784793367275	1.53886233830883e-07	2.39603778747881e-06	ADGRL3
CHST10	1158.89975962838	-1.68132751843758	0.320413095776183	-5.2473745318201	1.54282050931986e-07	2.39653070932352e-06	CHST10
PAMR1	1519.77142406815	3.315260010573	0.631784081161824	5.24745733459503	1.54212747543611e-07	2.39653070932352e-06	PAMR1
ANKRD31	102.788600282891	2.85599927599048	0.544261396792527	5.24747721007151	1.54196116859114e-07	2.39653070932352e-06	ANKRD31
B3GNT4	396.64079904329	1.95311302832386	0.372318988587104	5.24580558121852	1.55600920925889e-07	2.41511712408791e-06	B3GNT4
FBXL14	660.667478715303	-1.65114807772687	0.314794841194644	-5.24515608788498	1.56150074233084e-07	2.41986301039596e-06	FBXL14
MYMX	14.1805264100608	6.11043458398793	1.16496761761584	5.24515402109908	1.56151824709743e-07	2.41986301039596e-06	MYMX
BTN1A1	119.113073729798	2.81726657765212	0.537390588765379	5.2424933308278	1.58421119773432e-07	2.4531044452446e-06	BTN1A1
CCDC142	267.365970141355	-1.24341136464313	0.237187696024843	-5.24230972129724	1.58578890636791e-07	2.45362307040921e-06	CCDC142
C12orf73	350.20004490111	-1.28298096928125	0.244788273373348	-5.24118639998926	1.59547444659702e-07	2.46667595921417e-06	C12orf73
XKRX	106.268701284709	1.61854587326048	0.308926280983762	5.23926248070023	1.6121959695359e-07	2.4905778581023e-06	XKRX
MGARP	103.800377691946	3.68392122969406	0.703318856608531	5.23791050826971	1.62404773295052e-07	2.50692528472573e-06	MGARP
SYTL3	166.852137955021	2.72663440622469	0.520790586805487	5.23556776045009	1.64478466946063e-07	2.53695185384071e-06	SYTL3
CAPG	7330.56757642161	2.50424419324137	0.478399658325859	5.23462788833267	1.65317574912181e-07	2.5479038887519e-06	CAPG
HPS3	1172.3070511892	0.945569897571731	0.180655227266196	5.23411313295923	1.65778895841669e-07	2.55302085850396e-06	HPS3
ENSCJAG00000001891	327.990989534427	-1.31710825278573	0.251653472789747	-5.23381711440221	1.66044749496814e-07	2.55512197140733e-06	ENSCJAG00000001891
RGS11	176.459881975817	2.16693033925582	0.414364292619487	5.22952961404356	1.69941878794801e-07	2.6130549167023e-06	RGS11
C7orf26	797.176410850178	-1.10639830073973	0.211585412179734	-5.22908592488353	1.7035018352149e-07	2.61729468736559e-06	C7orf26
EPHA7	1132.3812520334	-3.59898498757647	0.688529477882933	-5.22706013784989	1.72226495583296e-07	2.64406508732583e-06	EPHA7
ENSCJAG00000010091	293.382905724724	2.77847002948149	0.531643842769419	5.22618679266177	1.73041549690378e-07	2.6545138426862e-06	ENSCJAG00000010091
LRRC70	28.2232985707652	2.04296715607417	0.390943551957593	5.22573436969177	1.73465240915938e-07	2.65894740015789e-06	LRRC70
CD69	22.6723614549347	6.41181167153039	1.22742673010072	5.22378363961836	1.75303600687946e-07	2.68504188392716e-06	CD69
GPR139	44.8697078543841	4.33015679960346	0.829226847690344	5.2219206501385	1.77076849208153e-07	2.71009940613688e-06	GPR139
CACNA1A	656.581997418861	2.3664136213644	0.453232799903143	5.22118792344709	1.77779020919554e-07	2.71663406347891e-06	CACNA1A
FAAH	651.387007691708	2.34864342381799	0.449823952550855	5.22125024801223	1.77719190723094e-07	2.71663406347891e-06	FAAH
PIAS2	1849.41621735239	1.32727958554721	0.254328045482402	5.21877004570874	1.80115220474281e-07	2.75020479336715e-06	PIAS2
FRMPD2	18.716084574879	3.39378576826174	0.650356020648152	5.21835065796647	1.80523449851666e-07	2.75430793695629e-06	FRMPD2
NABP2	1054.1560023418	-1.15426705639127	0.221310310449187	-5.21560452402097	1.83218707858696e-07	2.7932717754859e-06	NABP2
PMP2	101.625279816813	-4.99674038134076	0.958099597511755	-5.21526195639536	1.83557645613768e-07	2.79627978190789e-06	PMP2
TRAM1L1	112.716946903884	-1.9782470441352	0.379359216520834	-5.21470668955412	1.84108316644607e-07	2.80250616462181e-06	TRAM1L1
ENSCJAG00000005751	527.96229440935	-1.38441537776147	0.265630840951016	-5.2118021115506	1.8701497996858e-07	2.84455835864382e-06	ENSCJAG00000005751
ENSCJAG00000016578	593.921635233963	1.30000529050716	0.249461724855464	5.21124148909167	1.87581089461866e-07	2.85097263221372e-06	ENSCJAG00000016578
CAVIN1	12373.4721399928	2.34565567887278	0.45018190397024	5.21046194479608	1.88371017280181e-07	2.86077614935586e-06	CAVIN1
DUT	5245.09827029821	1.25950362304611	0.241757821622529	5.2097740399591	1.89070754933348e-07	2.86919593747047e-06	DUT
ENSCJAG00000016503	9112.66243543015	1.10005779189629	0.21116101767269	5.2095685274705	1.89280289477223e-07	2.87016955080554e-06	ENSCJAG00000016503
ENSCJAG00000019773	395.937004601392	1.39407658196009	0.267711792410027	5.20737831311113	1.91527357269375e-07	2.9020142859319e-06	ENSCJAG00000019773
CRTAM	17.3090435225486	4.41638943664917	0.848199760114472	5.2067798699367	1.92145806334473e-07	2.90915234237846e-06	CRTAM
ENSCJAG00000007350	19.7243066008345	5.77701964196209	1.11064922714273	5.2014799099299	1.97707846913589e-07	2.99106974836397e-06	ENSCJAG00000007350
ENSCJAG00000002153	475.206807724107	3.96659138135559	0.763354755646913	5.1962620944099	2.03335529364085e-07	3.07385402468233e-06	ENSCJAG00000002153
TMC5	14.5884466342148	5.68850670228265	1.09494806035613	5.19522971750137	2.04467201632068e-07	3.08859675732358e-06	TMC5
ENSCJAG00000013456	33.678291308851	-3.9208737217113	0.755025509700334	-5.19303476682196	2.0689352992143e-07	3.12092119485875e-06	ENSCJAG00000013456
ENSCJAG00000015039	160.884336382132	-1.77086502946804	0.341009491848643	-5.19300802997602	2.06923256043666e-07	3.12092119485875e-06	ENSCJAG00000015039
LRRC4C	642.781979944635	-2.63841126617054	0.508105670924888	-5.19264282441077	2.07329706392513e-07	3.12466442237205e-06	LRRC4C
TRPM8	43.0730680754401	-3.393887992516	0.653665556299497	-5.19208631969127	2.07950544447643e-07	3.13163051032022e-06	TRPM8
NHS	1462.13586437042	-2.90713659873742	0.560040616819599	-5.19093885591135	2.09236334366766e-07	3.14518594308902e-06	NHS
SNED1	77.4593204060847	-3.50278306809493	0.674776744519934	-5.19102517468495	2.0913934327032e-07	3.14518594308902e-06	SNED1
LCORL	411.011642306793	-1.30452851188849	0.251312753376165	-5.19085678845702	2.0932858882738e-07	3.14518594308902e-06	LCORL
ENSCJAG00000003162	74.7127419106393	3.98979659380307	0.768683878870111	5.19042574389315	2.09813784622287e-07	3.15007874509339e-06	ENSCJAG00000003162
PKNOX2	843.703565949198	-2.51982725802553	0.485639485279659	-5.18867871004037	2.1179144744216e-07	3.17494194901334e-06	PKNOX2
Y_RNA_667	10.2323313218214	5.92586716159121	1.14205856856931	5.18875942502208	2.11699681554317e-07	3.17494194901334e-06	Y_RNA_667
FYN	3399.29641320745	-1.18466322912583	0.228355032013933	-5.18781311135525	2.12777977297178e-07	3.1873107782839e-06	FYN
CDH17	58.5781792616044	-4.76362212374285	0.918489400210621	-5.18636592066331	2.14437279021298e-07	3.2083058081073e-06	CDH17
WDR5B	395.414714778017	-1.59929353502174	0.308368438721483	-5.18630746276281	2.14504567021306e-07	3.2083058081073e-06	WDR5B
PLS3	11096.6125277088	1.06971292006576	0.206286882000107	5.18555959396975	2.15367204110862e-07	3.21876965235484e-06	PLS3
SYNJ2BP	1008.3829596407	1.64398502920282	0.317061080121024	5.18507357817397	2.15929600284138e-07	3.22473381120252e-06	SYNJ2BP
LIG4	792.359731441477	-1.03983694732156	0.200572440360024	-5.18434609189116	2.16774068317602e-07	3.23489828480303e-06	LIG4
TCP1	15084.6875816589	1.00584154200435	0.194079118326723	5.18263660035319	2.18771030401312e-07	3.26223297070475e-06	TCP1
ENSCJAG00000009492	599.401520940224	2.64639657917655	0.510686165440764	5.18204086631659	2.1947111174553e-07	3.27020238429585e-06	ENSCJAG00000009492
PELI3	249.638966165292	-1.28668654550123	0.248468031699761	-5.17847924619942	2.23701954752157e-07	3.32571362399988e-06	PELI3
ENSCJAG00000014244	18.6688231716371	4.20997724627069	0.812966816463935	5.17853516405789	2.23634925134731e-07	3.32571362399988e-06	ENSCJAG00000014244
ATP6V1B1	87.1866111330418	-3.47844635596483	0.67169616916006	-5.1786008550779	2.23556205065721e-07	3.32571362399988e-06	ATP6V1B1
TRERF1	623.404314018949	-2.37279720676125	0.458255671108786	-5.1778894541994	2.24410130949854e-07	3.33373153900901e-06	TRERF1
ENSCJAG00000021227	131.618834530048	0.936842145706985	0.181038846498913	5.17481283064081	2.28139565221462e-07	3.38658604223107e-06	ENSCJAG00000021227
ENSCJAG00000034941	42.1513602718846	5.54507839255909	1.07169126661125	5.17413789336266	2.28965686693978e-07	3.39629568174246e-06	ENSCJAG00000034941
ENTPD7	678.35249397377	1.17279659381387	0.22684786764495	5.16996966288203	2.34131999816553e-07	3.47032137565932e-06	ENTPD7
SLC22A17	3410.72161883621	-1.91268407324536	0.370175091588106	-5.16697129739242	2.37917782263275e-07	3.52378902867505e-06	SLC22A17
ADGRF3	50.9364083222563	2.19917674927483	0.425675725932992	5.16631937246291	2.38748705211139e-07	3.53344504271629e-06	ADGRF3
ENSCJAG00000035746	129.293970658955	8.84861454603341	1.71428705055954	5.16168779501966	2.44733207350042e-07	3.61930165746209e-06	ENSCJAG00000035746
PNPLA6	2904.18054521639	1.26578812751148	0.245257463503637	5.16105854406632	2.4555736619121e-07	3.62877176700079e-06	PNPLA6
BRINP1	997.041659615849	3.7835228869849	0.733176560064499	5.16045260182903	2.46353530210619e-07	3.63781432082891e-06	BRINP1
ZNF219	1526.26365394767	-1.39762744157787	0.270943428031082	-5.15837365657578	2.49104112347466e-07	3.67568198062483e-06	ZNF219
GADD45GIP1	958.870173342443	1.03620304642378	0.200892533776034	5.15799680031415	2.49605884319357e-07	3.68033530553925e-06	GADD45GIP1
ENSCJAG00000004249	270.522992564438	-2.14729126976243	0.416462904577756	-5.15602049104356	2.52253303801852e-07	3.71659475892534e-06	ENSCJAG00000004249
EVPL	80.7060116220271	3.5726531225995	0.69313952688055	5.15430585625106	2.54572147774436e-07	3.74796264989611e-06	EVPL
RCAN3	961.488310873476	1.52150510149877	0.295255003192784	5.15318990379756	2.56092390765924e-07	3.76753507518006e-06	RCAN3
ENSCJAG00000011097	924.187920424018	-0.981051617705644	0.190437245175354	-5.15157429841151	2.58308850180267e-07	3.79731320112361e-06	ENSCJAG00000011097
SYP	792.024312488519	-4.01759161117386	0.780034160115221	-5.15053290817471	2.59747349359931e-07	3.81561898691452e-06	SYP
ELK3	1243.72308347406	1.9951956775152	0.387407485939718	5.15012164175283	2.60317570983475e-07	3.82115227057751e-06	ELK3
TIMP4	25.1462185434689	3.64272770371086	0.707390391368821	5.14952952168615	2.61140670610409e-07	3.82754288037216e-06	TIMP4
CC2D1B	2544.55679266126	0.874719355020398	0.169861388321239	5.1496067685856	2.61033148129617e-07	3.82754288037216e-06	CC2D1B
ENSCJAG00000002472	11976.9119197618	-2.60949128899667	0.506793800825832	-5.14901974875076	2.61851313649488e-07	3.83511163603994e-06	ENSCJAG00000002472
MTERF2	112.20383678588	-1.45025233782325	0.281674989659778	-5.14867272942815	2.62336140103228e-07	3.83936428025058e-06	MTERF2
SPATA1	159.472028893848	-1.13531368762814	0.220590581111334	-5.1467006519881	2.65107870257438e-07	3.87705532036489e-06	SPATA1
EFS	621.225225042079	-1.16865295398985	0.2272250772824	-5.14315131044018	2.70167852660294e-07	3.94813021100828e-06	EFS
ENSCJAG00000022571	681.488082032964	-2.71124654344792	0.527272057981626	-5.14202583354492	2.71791733380147e-07	3.96892321902681e-06	ENSCJAG00000022571
WT1	82.2407922473294	2.63163214394347	0.511804133800915	5.14187356088676	2.72012160827357e-07	3.96920627584221e-06	WT1
PSMF1	2156.34500835792	-0.859759328118988	0.167227064010452	-5.14126904760615	2.72888949058583e-07	3.97905946917549e-06	PSMF1
ENSCJAG00000013614	136.498381964633	2.95227728780638	0.574282101571767	5.14081368673378	2.7355120790503e-07	3.98577232300295e-06	ENSCJAG00000013614
C5	475.435669014602	2.58827206283991	0.503523075687485	5.14032462028879	2.74264215596099e-07	3.99321416557064e-06	C5
MELTF	212.774702484825	3.03230001880752	0.589938606010732	5.14002641615958	2.7469984651553e-07	3.9966094839765e-06	MELTF
OSCAR	6.39093833114598	5.37486723028672	1.0458556379559	5.13920567545228	2.75902277495999e-07	4.01114776480376e-06	OSCAR
GJA4	29.8651949197459	4.71989303482676	0.918472991466985	5.13884793420887	2.76427977666268e-07	4.01583337973888e-06	GJA4
ARHGAP33	1052.85063630365	-1.90379158100892	0.370729889375304	-5.1352524724049	2.81765507273232e-07	4.0903650074231e-06	ARHGAP33
ACOX2	143.38531638582	-3.29264757002861	0.641229341281899	-5.13489848023203	2.82296365008262e-07	4.09506034853645e-06	ACOX2
N4BP3	956.383321887279	2.24811538840806	0.437888613588545	5.13398914391608	2.83664465370604e-07	4.11188512467829e-06	N4BP3
GLE1	1490.0430863776	-0.626262686946205	0.121987597463885	-5.13382261775927	2.8391569737512e-07	4.11250741986573e-06	GLE1
NTSR2	182.365537272622	3.46306446520755	0.674606975385699	5.13345487308011	2.84471261953322e-07	4.11753381579504e-06	NTSR2
SACS	3063.18785408554	-2.19500625760243	0.42772788772361	-5.13178195904964	2.87011869622941e-07	4.15126398678808e-06	SACS
ENSCJAG00000023280	7.82929172127804	-3.05785068448215	0.596162191273381	-5.12922612209052	2.90935706574576e-07	4.20493678982566e-06	ENSCJAG00000023280
CC2D2A	1368.2662172974	-1.54422712857504	0.301230548832719	-5.12639615921754	2.95340827413863e-07	4.26236400265489e-06	CC2D2A
NCOA6	2756.96514058328	-1.44263732038612	0.281411854144469	-5.12642697576452	2.95292513325054e-07	4.26236400265489e-06	NCOA6
PRELP	1436.63400428476	-3.47138949000756	0.677367460137555	-5.12482469899369	2.97814702881332e-07	4.29492744995336e-06	PRELP
SLITRK1	71.973205813075	-4.81950066366741	0.94048579104754	-5.12448003951162	2.98359953368543e-07	4.29965004332492e-06	SLITRK1
CLPX	2761.37666562972	0.769570881614692	0.150221410944825	5.12291075402927	3.0085476928627e-07	4.33244034282919e-06	CLPX
IL17RB	218.136869483323	1.42093043080815	0.277412243985602	5.12208981980586	3.02167885404759e-07	4.3481782518558e-06	IL17RB
PDCL	858.322945634375	0.631248575469933	0.123260505640523	5.12125576793354	3.0350765030553e-07	4.36427643115957e-06	PDCL
ENSCJAG00000018072	83.9685360001248	-1.78995008085231	0.349602808724258	-5.11995337618724	3.05611203211334e-07	4.39132604439692e-06	ENSCJAG00000018072
CAMK1D	371.891855514651	1.69874935454857	0.331807160440032	5.11968865378233	3.0604048665754e-07	4.3942962386035e-06	CAMK1D
RHOBTB1	1068.49886700044	-1.58101864990377	0.308851463930026	-5.11902592199457	3.07117751453232e-07	4.4065594236491e-06	RHOBTB1
OVOL2	253.269760463467	4.21759427956304	0.823994895498222	5.11847136748693	3.08021987813519e-07	4.41632396906485e-06	OVOL2
FAM69C	85.6754276104733	-2.90695690562114	0.568127813140189	-5.11673049336142	3.10877325464725e-07	4.45402832848335e-06	FAM69C
EBF3	260.945508038381	-3.69514717643916	0.722225519168703	-5.11633427283537	3.11530757480412e-07	4.4601535496271e-06	EBF3
PNPLA4	55.3283657312153	-1.22946877479911	0.240349122252925	-5.11534539121516	3.13167373956811e-07	4.4803358434995e-06	PNPLA4
CTSC	3644.20225571064	2.42995791747782	0.475162243002074	5.11395413517149	3.15483989034465e-07	4.51021027915094e-06	CTSC
LSM12	4820.70709184922	0.789232463277044	0.154405998082347	5.11141065165187	3.19762050420011e-07	4.56648298699144e-06	LSM12
WFDC2	308.354861441363	2.9297126790127	0.57317905978597	5.11133934325284	3.19882792433225e-07	4.56648298699144e-06	WFDC2
ENSCJAG00000015043	148.050960903854	-2.37484861668203	0.464886147796197	-5.10845209722865	3.24808726458875e-07	4.6267667290603e-06	ENSCJAG00000015043
WDR86	168.610723646501	2.14936614778303	0.420726519081364	5.10870137797842	3.24380556208081e-07	4.6267667290603e-06	WDR86
PRND	106.643671473394	2.52179604695904	0.493638667266145	5.10858693652418	3.24577055736587e-07	4.6267667290603e-06	PRND
LSG1	3100.91136618737	0.83163495385808	0.162983034373257	5.10258602716589	3.35043362024324e-07	4.76911398446015e-06	LSG1
SLC39A6	6465.21761710404	-1.411021344408	0.276540270971166	-5.1024081933988	3.35358443128503e-07	4.77015975697841e-06	SLC39A6
POLR2D	1688.19344756452	0.761046876365183	0.149172548536161	5.10178906128092	3.36457637818968e-07	4.78234927534908e-06	POLR2D
SH3YL1	285.776516258832	2.42479105137207	0.475328714565115	5.1012930148572	3.37340817349606e-07	4.78473716445295e-06	SH3YL1
SMYD2	1822.46192482923	-1.21362532837835	0.23790574450154	-5.101286355742	3.37352688695664e-07	4.78473716445295e-06	SMYD2
MYRF	352.508743240457	3.29384641444326	0.645680563130365	5.10135599943439	3.3722855335014e-07	4.78473716445295e-06	MYRF
KLHL15	557.850146169901	-1.37108164038025	0.268844368486152	-5.09990835255631	3.39817980019047e-07	4.81624291422544e-06	KLHL15
ENSCJAG00000020489	14.2885370934377	4.43731923017366	0.870190898884569	5.09924803380674	3.41005465676312e-07	4.82960610390777e-06	ENSCJAG00000020489
CHRFAM7A	42.1301594304242	3.12361110639017	0.612736750452971	5.09780277432522	3.43618545697083e-07	4.86312612738172e-06	CHRFAM7A
ENSCJAG00000012250	2069.76586549229	2.8341897518467	0.556046065078569	5.09704128820016	3.45003103481175e-07	4.87922369056508e-06	ENSCJAG00000012250
FHL2	1113.01524763091	2.09431272819651	0.411046257734382	5.09507795969245	3.48597775022025e-07	4.9265324783535e-06	FHL2
PSD	1555.79686607903	-3.27120273572878	0.642181238025257	-5.09389334666319	3.50784149741302e-07	4.95388517048822e-06	PSD
CHRNA10	93.988020696819	3.35427299210555	0.658548651022618	5.09343233320259	3.51638589587886e-07	4.96240219745078e-06	CHRNA10
ERCC2	1684.03177513439	1.05194487714044	0.206644688037948	5.09059723300152	3.56937480619137e-07	5.03358334275973e-06	ERCC2
ARL8A	3211.99917642621	0.836961650772007	0.164423577317657	5.09027758929637	3.57539716831101e-07	5.03847725153206e-06	ARL8A
SPRY1	384.398865845356	2.0269741902065	0.398236266430167	5.08987844923446	3.58293108047979e-07	5.04549274763998e-06	SPRY1
UPF1	5698.56395170902	0.611179652910904	0.120081081838277	5.08972473893956	3.58583650216751e-07	5.04598503651413e-06	UPF1
ENSCJAG00000019939	176.125879647344	1.90405769854146	0.374194821541552	5.08841274365426	3.61072846203084e-07	5.07739401893695e-06	ENSCJAG00000019939
CDH10	272.387932783684	-3.51641175096632	0.691116015956244	-5.08801947832295	3.61822215786031e-07	5.08431032474278e-06	CDH10
ENSCJAG00000002355	17.4013140626176	6.58467448636931	1.29525783960716	5.08367854261849	3.70194264096991e-07	5.19825416505469e-06	ENSCJAG00000002355
GZMM	14.5553028653277	3.88935842933595	0.765154298898719	5.08310341447976	3.71317400593009e-07	5.21031943134881e-06	GZMM
GABBR1	3007.9158904851	-1.88870594273286	0.371614968307139	-5.08242698440458	3.72642572832567e-07	5.21814053038591e-06	GABBR1
8-Sep	6538.08628036074	1.03208090231242	0.203067497035719	5.08245247210036	3.72592558069271e-07	5.21814053038591e-06	8-Sep
SH2D3A	609.255758794189	2.41806410196438	0.475770768153607	5.08241418729553	3.72667687172372e-07	5.21814053038591e-06	SH2D3A
ENSCJAG00000036461	183.881257589539	2.93744129788559	0.577984280130441	5.08221659112019	3.73055677269935e-07	5.21987118096409e-06	ENSCJAG00000036461
PRRT1	544.016475051454	-3.25161581318893	0.639940082813885	-5.0811254061337	3.75205304868156e-07	5.24623111473939e-06	PRRT1
ALOX12B	12.7090331519408	4.15701471285445	0.818179911144257	5.08080760262214	3.75833620289771e-07	5.25129735695749e-06	ALOX12B
ARMCX3	3916.398080399	-1.1067117761045	0.217910675883945	-5.07874050509536	3.79945239274863e-07	5.30499212093609e-06	ARMCX3
ATF7IP2	475.3262530007	1.56039238832292	0.307387247513833	5.07630814532309	3.84838997510126e-07	5.36952390660241e-06	ATF7IP2
ST14	1045.68083928345	3.78258676661294	0.745875282115453	5.0713394816956	3.95025377456697e-07	5.50436613141141e-06	ST14
ENSCJAG00000031332	971.971703345887	-0.94447072316066	0.186237563189653	-5.07132238515636	3.95060872623713e-07	5.50436613141141e-06	ENSCJAG00000031332
CCL11	469.913516918219	-8.79595293918101	1.73460460883708	-5.07086911586038	3.96003055868197e-07	5.51288054492314e-06	CCL11
ASPDH	9.89288287835473	-4.79258407719066	0.945141199319174	-5.07075988290741	3.96230435761836e-07	5.51288054492314e-06	ASPDH
FAP	982.236635305379	-4.97481968157238	0.981232107220728	-5.06997237958633	3.97873438984162e-07	5.53184176469317e-06	FAP
BICDL2	162.002965078877	2.35706107975746	0.465045409820811	5.06845359610295	4.01060729205712e-07	5.57223221443235e-06	BICDL2
C22orf23	884.006810034362	0.933399387284611	0.184196427976154	5.06741307385964	4.03258555709273e-07	5.59882817536441e-06	C22orf23
SLC15A1	40.9598181056005	3.64833196787092	0.71998459545038	5.06723614772444	4.03633419303921e-07	5.60009458701147e-06	SLC15A1
BABAM2	1064.00071688103	-0.815471219303847	0.160953649521566	-5.06649722903351	4.05202646643515e-07	5.61791843587284e-06	BABAM2
DRAP1	2572.80130500846	-0.802245958630874	0.15835258376816	-5.06620062357442	4.0583419619771e-07	5.62272598984659e-06	DRAP1
MAGED1	9189.47668264828	-1.24251824017898	0.245281956476287	-5.06567322777819	4.06959504503651e-07	5.63041450414547e-06	MAGED1
ENSCJAG00000018107	285.300197092752	-1.15430195555478	0.227863252062492	-5.06576617820855	4.06760957174908e-07	5.63041450414547e-06	ENSCJAG00000018107
PRKACB	3252.07331234968	-1.46938360581929	0.290137966809054	-5.06443062926101	4.0962276210994e-07	5.6632928517763e-06	PRKACB
IZUMO1	9.11421523381277	4.95615318941148	0.978884884941536	5.0630602899824	4.1257930443238e-07	5.69904769562494e-06	IZUMO1
RIT2	34.5992407087916	6.0096660429749	1.18698556017294	5.0629647441535	4.12786213075199e-07	5.69904769562494e-06	RIT2
METTL6	335.701265795201	-1.07553233561233	0.212457981779812	-5.06232962679179	4.14164134130247e-07	5.71407582119739e-06	METTL6
GPNMB	6565.65240440959	-4.93723268826256	0.975767753557715	-5.05984407689338	4.19599459599262e-07	5.78502243775715e-06	GPNMB
ENSCJAG00000021848	167.688452858559	2.06244421619959	0.4079323405094	5.05584875576214	4.28480816313839e-07	5.90334735274537e-06	ENSCJAG00000021848
FAM160A1	395.576287083382	2.72672931157196	0.5393759069847	5.05534132367041	4.2962170382672e-07	5.91493814410804e-06	FAM160A1
CNKSR1	111.964719505235	3.35992544632101	0.664728274416084	5.05458482155354	4.31328032368215e-07	5.93429222511893e-06	CNKSR1
UBL3	2366.8663213073	-1.14721099858893	0.227002167448883	-5.05374469099405	4.33230651189435e-07	5.95631806854666e-06	UBL3
XPNPEP2	458.809987323253	-5.33413025104251	1.05587817107673	-5.05184252990382	4.37568384462519e-07	6.01176939070529e-06	XPNPEP2
XRCC4	514.617018003676	-1.00094668153557	0.198158872247302	-5.05123323616007	4.38966670605346e-07	6.02678649357535e-06	XRCC4
ENSCJAG00000003168	3065.93078265958	2.68094141181063	0.530864036301416	5.05014698394155	4.41470242716213e-07	6.05214237055998e-06	ENSCJAG00000003168
RDX	12536.3714842578	1.18134625841539	0.233925131567433	5.05010406748387	4.41569438020337e-07	6.05214237055998e-06	RDX
ARID3B	1891.72974720247	1.47945327468335	0.292959114571377	5.05003326777495	4.41733128500073e-07	6.05214237055998e-06	ARID3B
DPPA5	1425.15108182151	4.92833995156467	0.975935351442458	5.04986313312707	4.42126722921232e-07	6.05333418213169e-06	DPPA5
TTLL7	360.026936177974	2.08974213265013	0.414099268742591	5.04647626883189	4.50032760746055e-07	6.15730893652762e-06	TTLL7
RTL5	248.535088358472	-2.19648911202366	0.435290514384148	-5.04603027045344	4.51083972357597e-07	6.16741749740723e-06	RTL5
GPD2	1046.22295207675	2.17099827013723	0.430261352595514	5.04576638603693	4.51707058947551e-07	6.17166260539896e-06	GPD2
S100A2	469.236800188695	4.37755712162009	0.867730803707412	5.04483314746557	4.53917298307325e-07	6.19523504441997e-06	S100A2
KRT76	28.4274422641244	6.7998844648994	1.34790690530595	5.04477307604261	4.54059925506544e-07	6.19523504441997e-06	KRT76
CAJA-DRA	280.949160419269	3.78140753826874	0.749647502243337	5.04424749892822	4.55309644988628e-07	6.20799607804592e-06	CAJA-DRA
NECTIN4	28.7311642814691	3.04547066424471	0.60379239523502	5.04390364681439	4.56129052716818e-07	6.21487638908774e-06	NECTIN4
MUC15	18.471149993658	6.12586446276956	1.21470015139972	5.04310833888564	4.58029743883258e-07	6.23646981619804e-06	MUC15
THEM6	203.469118055746	-2.77919542036422	0.551158471499554	-5.04246158605306	4.59581036398169e-07	6.25327939463063e-06	THEM6
VEZF1	4345.37179206328	-1.19490906828065	0.237031988324838	-5.04113000412039	4.62790925048759e-07	6.29261792922704e-06	VEZF1
ZBTB22	572.311803527374	-1.46739437496107	0.291122815304337	-5.04046504712134	4.64401944058974e-07	6.31017727567537e-06	ZBTB22
UBE2U	32.6177956225256	2.67218003687899	0.530277660017784	5.03920915089913	4.67459424695961e-07	6.3473531098847e-06	UBE2U
LRRC74B	115.972590022351	2.92650148431166	0.580889083159592	5.03796950081027	4.70496389882655e-07	6.38419946766547e-06	LRRC74B
IGSF21	378.407903306527	4.05911453709657	0.805754845273017	5.03765451850458	4.71271078255252e-07	6.39031929807242e-06	IGSF21
PPBP	70.852180823481	7.44141504484973	1.47736424800126	5.03695351699303	4.7299958621451e-07	6.40935540880787e-06	PPBP
C1QTNF2	98.1544217183525	-3.77524931670518	0.749765200855501	-5.03524211632858	4.77245231021336e-07	6.46245034022925e-06	C1QTNF2
FOXF2	167.522173116365	5.29116005375405	1.05088074784734	5.03497667512954	4.7790702169761e-07	6.46697623672098e-06	FOXF2
FOXP2	127.014319009157	-2.94479035493931	0.584930323332122	-5.03442929435419	4.79274532061617e-07	6.48103910033733e-06	FOXP2
ENSCJAG00000001520	715.61128635726	-2.58393230158722	0.513458933591221	-5.0324030463639	4.84369584702894e-07	6.54504027772013e-06	ENSCJAG00000001520
ENSCJAG00000012105	133.319429387697	2.1430293890561	0.425856206450754	5.03228403530129	4.84670459708597e-07	6.54504027772013e-06	ENSCJAG00000012105
POLR3G	964.958106768326	1.78087083114879	0.354062891053916	5.0298149739663	4.90953373634094e-07	6.62535369491313e-06	POLR3G
LGR6	103.824032978393	4.65611430549549	0.925756302747446	5.02952482384095	4.91696843405014e-07	6.63085435747623e-06	LGR6
COL1A2	233439.615526899	-3.26359670967792	0.649165312635955	-5.0273738386082	4.97242408540666e-07	6.69786134319462e-06	COL1A2
CD6	17.3924187477438	4.90125644831748	0.974921470366755	5.02733460826714	4.97344108247142e-07	6.69786134319462e-06	CD6
ACADSB	1073.77094331922	1.3793346112916	0.274394492537801	5.0268305261323	4.98652663718725e-07	6.71090629843134e-06	ACADSB
ENSCJAG00000008211	11.2956932467245	4.11333478594909	0.818347391245889	5.02639200656186	4.99793724284205e-07	6.72168085731816e-06	ENSCJAG00000008211
KCNC1	49.5355217528874	-4.73618657837265	0.942324178527792	-5.02606925121254	5.0063516599838e-07	6.72841394302656e-06	KCNC1
PLEKHG5	613.247884916317	2.11340121738639	0.420742397400683	5.02302888998788	5.08628901676453e-07	6.82714595722883e-06	PLEKHG5
FAM105A	426.50583130514	2.01376137357138	0.400907121101837	5.02301223295021	5.08673033636408e-07	6.82714595722883e-06	FAM105A
PTGIR	28.2140698642268	4.56676998351306	0.909673426339809	5.0202301741275	5.16095998067662e-07	6.92206745234365e-06	PTGIR
PKIB	349.980642833852	3.3432585404067	0.666001617179452	5.01989552903123	5.16995889708918e-07	6.9247285281704e-06	PKIB
CXorf36	9.003528040029	6.67310675888894	1.3293010810491	5.02001153389752	5.16683770675984e-07	6.9247285281704e-06	CXorf36
ENSCJAG00000002744	74.7449940790047	2.89838752991104	0.577402330911589	5.01970181750936	5.1751748914777e-07	6.92701544965724e-06	ENSCJAG00000002744
SETMAR	506.005865994025	-0.82941468604873	0.16529337310219	-5.01783387006058	5.22573347264226e-07	6.98994959013388e-06	SETMAR
MYH9	41486.9733290185	1.98265454151432	0.395145612039346	5.01752893390828	5.23403208408766e-07	6.99630977902118e-06	MYH9
ENSCJAG00000032747	115.530593742268	-8.36213397265021	1.66664331679319	-5.01735067629222	5.23888911699062e-07	6.9980641296851e-06	ENSCJAG00000032747
TMEM88B	16.2318982791226	-5.94142784165804	1.18433058924419	-5.01669710773045	5.25673428060046e-07	7.01715381351554e-06	TMEM88B
NXF1	3213.93263503243	-0.77946929896009	0.155427327794436	-5.01500804280054	5.30312473535774e-07	7.06952003039621e-06	NXF1
DLL1	563.597261997753	-3.29174740119936	0.656374870898185	-5.0150417804614	5.30219427300707e-07	7.06952003039621e-06	DLL1
KDM5B	10424.3087355297	1.132862103228	0.226057400644616	5.01139135457443	5.40378897246446e-07	7.19885328497745e-06	KDM5B
HDAC8	638.23802955054	-0.807887661123359	0.161250751327133	-5.01013269379676	5.43925183910808e-07	7.24121032093802e-06	HDAC8
ANAPC16	1594.72529694769	-1.2227460831124	0.244104909870261	-5.00910073362425	5.46849470468922e-07	7.27523523953364e-06	ANAPC16
IGFBP2	242515.249011152	-3.55221208919374	0.70926693645785	-5.00828659366788	5.49167206292957e-07	7.30115027194738e-06	IGFBP2
ZSCAN26	460.814883790654	-1.04435125967985	0.208531094473463	-5.00813205971425	5.49608209759526e-07	7.30209615429496e-06	ZSCAN26
DPP4	672.513719988855	-4.33488577027923	0.865662319922794	-5.00759438237516	5.5114527642105e-07	7.31759326992656e-06	DPP4
DCTN5	1307.14327241326	-0.752680033822763	0.150372924205121	-5.00542260384618	5.57396059317993e-07	7.39561182736232e-06	DCTN5
TASP1	571.26812495087	0.847995163904527	0.16942012044245	5.00528013845073	5.57808481353312e-07	7.39611339647982e-06	TASP1
CLDN6	1088.77655575202	3.09966475781476	0.619306013686991	5.00506161624548	5.58441651469938e-07	7.39953927850402e-06	CLDN6
CLN6	501.222502562482	-0.819612657583467	0.163791080106166	-5.00401277683869	5.61490330090701e-07	7.43494539703602e-06	CLN6
ATAT1	732.476398611675	-1.05979927082195	0.211797678637934	-5.00382854825177	5.62027484475202e-07	7.4370701246608e-06	ATAT1
ENSCJAG00000014787	40.4148774745985	-2.40999734112189	0.481688854945938	-5.00322421076645	5.63793028671342e-07	7.45543587746705e-06	ENSCJAG00000014787
GPSM2	1429.84840264907	-1.03374868299261	0.206627188935394	-5.00296542927772	5.64550680852231e-07	7.46045789294886e-06	GPSM2
IL17D	193.576684488268	-1.54776818103529	0.309385468918649	-5.00271776319999	5.65276708884708e-07	7.46505556087678e-06	IL17D
ENSCJAG00000011888	1629.79964776892	0.849183309789206	0.169766346636808	5.00207094404829	5.67177093790664e-07	7.48514529592853e-06	ENSCJAG00000011888
ENSCJAG00000005674	291.819274816948	3.6872961919984	0.737395587975885	5.00043158939945	5.72021222689512e-07	7.53899532680843e-06	ENSCJAG00000005674
BIN2	70.7877905232739	5.3728450319613	1.07447017546077	5.00045990542011	5.71937214178481e-07	7.53899532680843e-06	BIN2
B3GNT3	129.531673427458	3.72904432803783	0.745767659106576	5.00027626902619	5.72482241768736e-07	7.54003795813219e-06	B3GNT3
AFAP1L1	320.409929303638	2.24350734926071	0.448732608566423	4.99965303709063	5.74335712192591e-07	7.55940664387888e-06	AFAP1L1
ENSCJAG00000034598	353.548904135562	2.7934458959728	0.558907650357094	4.99804555222679	5.79143059390406e-07	7.61760254599919e-06	ENSCJAG00000034598
TUBB2A	23099.5034113676	-1.66522433125856	0.333206331806569	-4.99757709353868	5.80551316792154e-07	7.63104170933921e-06	TUBB2A
USP47	5043.74545725469	-0.568010769716914	0.113667396547122	-4.99713010917285	5.81898096357761e-07	7.64365543339406e-06	USP47
SLPI	121.659600957744	-6.69518102164224	1.3402930233538	-4.99531140204621	5.87409048810113e-07	7.71091545921414e-06	SLPI
SLC9A6	1100.32685917302	-1.19382911437627	0.239016660937138	-4.99475270759575	5.8911205382592e-07	7.72384322189583e-06	SLC9A6
CEP76	413.822956935483	1.19314326016456	0.238880352716998	4.99473165789435	5.89176310194758e-07	7.72384322189583e-06	CEP76
OSMR	1789.50480261135	-3.31588071596567	0.663973573810851	-4.99399501238325	5.91429256195575e-07	7.74823344729213e-06	OSMR
KNDC1	555.507212093609	3.11025443185366	0.622895234938941	4.99322238700148	5.93801164685199e-07	7.77414880263918e-06	KNDC1
LIN52	342.683910868704	-1.0398706467045	0.208355032309944	-4.99085928079537	6.0111279204537e-07	7.86465861719797e-06	LIN52
SYTL1	166.89336078453	-2.73198707556218	0.547429241028555	-4.99057571427697	6.01995977709572e-07	7.87099774034443e-06	SYTL1
HIVEP3	275.164047932056	2.11635049092978	0.424157631784671	4.98953769150657	6.05239646560697e-07	7.90817097422094e-06	HIVEP3
ENSCJAG00000008931	197.636083648895	-1.60636817943825	0.32210387459176	-4.98711225213975	6.12884592266225e-07	7.99848359495245e-06	ENSCJAG00000008931
ENSCJAG00000022120	42.4364276301762	3.88646255692966	0.779305005392694	4.98708789246293	6.12961843649043e-07	7.99848359495245e-06	ENSCJAG00000022120
PLLP	1275.55356602139	2.39903979707602	0.481251917657901	4.98499789621906	6.19624871041574e-07	8.08008839430237e-06	PLLP
PARD6B	241.546403580051	2.23907255098262	0.44929732419389	4.98349852183043	6.2444791030047e-07	8.13760732215325e-06	PARD6B
HHATL	40.5468528170008	-4.42080574863116	0.887319710379122	-4.98220167648738	6.28648638856423e-07	8.18694596104377e-06	HHATL
IPO4	3370.57409492211	-0.739157587138481	0.148378040482711	-4.98158342524148	6.30660846668288e-07	8.20773704401583e-06	IPO4
PANX2	408.66782839022	2.98351995898993	0.598959107500328	4.981174710643	6.31994487263187e-07	8.21967533731035e-06	PANX2
FAM46A	2607.97709040034	-2.10582950658019	0.422927882770545	-4.97916924461252	6.38577833736174e-07	8.29983026428788e-06	FAM46A
HMX1	34.1681730634191	7.21843649098078	1.45020036207226	4.9775442619984	6.43960592140072e-07	8.36428550698779e-06	HMX1
KLHL35	33.2180890672922	-3.79151442480597	0.761778681133309	-4.97718631238837	6.45152164415072e-07	8.3742532426343e-06	KLHL35
ATP2A2	16756.3444387514	0.740449258072048	0.14880329151712	4.976027415273	6.4902459120104e-07	8.41345535396069e-06	ATP2A2
ENSCJAG00000037219	608.172528403575	0.793859525386766	0.159534502266393	4.97609930208807	6.48783732898354e-07	8.41345535396069e-06	ENSCJAG00000037219
SAP18	6415.7893321321	0.821026884812473	0.165078836328863	4.97354417483812	6.57397846957005e-07	8.51640793469301e-06	SAP18
UGT3A2	115.280184589941	2.44591018031482	0.491894761767475	4.97242575124439	6.61202979821403e-07	8.56008552827145e-06	UGT3A2
DDIT4L	1376.79380748343	3.14571676227215	0.632744310315766	4.97154492104765	6.64214697188399e-07	8.59344086932541e-06	DDIT4L
OVOL3	28.6996614719629	-2.45180584880803	0.493271505972143	-4.97049965206481	6.6780581402323e-07	8.63424373690938e-06	OVOL3
HTRA3	341.297381385254	-3.79446913475961	0.763523063906729	-4.96968502214511	6.7061751487596e-07	8.66492251059953e-06	HTRA3
PTCHD1	64.779365363597	3.0720469985983	0.618179271666536	4.96950826305845	6.7122910452788e-07	8.66715252497968e-06	PTCHD1
COG2	2017.44982935979	0.912139538048021	0.183557877734366	4.96922033151861	6.72226503906938e-07	8.67435808276776e-06	COG2
CHRNA3	81.1122998703226	-2.61838155413527	0.527370513259084	-4.96497526559457	6.87098263107562e-07	8.86047093960327e-06	CHRNA3
ENSCJAG00000007299	3136.27205933479	-0.863293919485334	0.173954052118949	-4.96276981748616	6.94949251266956e-07	8.95586362125556e-06	ENSCJAG00000007299
CAMK2B	1679.90889748036	-2.51368009398542	0.506553951222874	-4.9623146516124	6.96580283890639e-07	8.97102710036065e-06	CAMK2B
SDS	37.3302831838086	4.45187252589207	0.897500643318485	4.9603000945285	7.03843604694765e-07	9.05865990057936e-06	SDS
ENSCJAG00000019691	35.2879156866041	4.7962531339913	0.966986141865845	4.96000193419184	7.04924777470516e-07	9.06666441798072e-06	ENSCJAG00000019691
NEUROD1	24.9611311985682	-8.03046896323	1.61940222709124	-4.95890942280244	7.089000731827e-07	9.11185816721748e-06	NEUROD1
IL31RA	130.286402703369	-6.5509909704763	1.32128435816155	-4.95804777375206	7.1205056226443e-07	9.14639834143567e-06	IL31RA
SNX1	2559.2043106339	-1.47850700170973	0.298318071665262	-4.95614292978112	7.19063282707709e-07	9.23047229551255e-06	SNX1
ENSCJAG00000015974	136.171801680709	2.33095350289131	0.470350952836228	4.95577502040891	7.20425394133062e-07	9.24194837970698e-06	ENSCJAG00000015974
FOXF1	223.331348008058	3.96446048621796	0.800071508855135	4.95513268794051	7.22809463663111e-07	9.26651119552e-06	FOXF1
SEC16B	183.181850778569	-2.59959325909325	0.524784144308142	-4.95364291640417	7.28368167245716e-07	9.33171494220128e-06	SEC16B
EID1	4815.0893858794	-1.3676324932836	0.27616726792998	-4.95218895249511	7.33832962784952e-07	9.39563176670773e-06	EID1
SLC35F1	1157.79752966278	-2.42518341087566	0.489878323531335	-4.95058322522518	7.39914067723966e-07	9.4673515483307e-06	SLC35F1
FCRLA	6.08048354777998	5.99182152077631	1.21058008313006	4.94954576262641	7.43868863391123e-07	9.51178948829724e-06	FCRLA
HIPK4	8.67231177510801	5.22932172381988	1.05684947506757	4.94802887940645	7.49687879532465e-07	9.57999210719058e-06	HIPK4
CIB3	9.90630270835733	4.6124480509146	0.932283573035512	4.94747326277185	7.51830270431567e-07	9.60115461133922e-06	CIB3
SEMA4A	91.6739615480577	2.15043192215043	0.434664032992867	4.94734268060711	7.52334634843473e-07	9.60138506510323e-06	SEMA4A
ENSCJAG00000019972	410.614276663469	4.96725946606658	1.0041800244856	4.94658262955501	7.55276754640009e-07	9.63270605094166e-06	ENSCJAG00000019972
ADAM19	4640.30409493096	1.93396414025108	0.391044749213132	4.94563382871817	7.58965072204618e-07	9.67349736638849e-06	ADAM19
ENSCJAG00000018685	16.0703021827601	-2.08732541447242	0.422151387873111	-4.9444949713154	7.63415120700864e-07	9.72393853419171e-06	ENSCJAG00000018685
RAB11FIP1	2655.69236573789	1.92526236476992	0.389402401586734	4.94414609906071	7.6478334954742e-07	9.72881293177494e-06	RAB11FIP1
ENSCJAG00000020117	1724.62242125559	1.63376219587875	0.330441879545696	4.9441741407745	7.64673286568199e-07	9.72881293177494e-06	ENSCJAG00000020117
HDAC6	2633.62083151259	-0.817131298069131	0.165325552317998	-4.94255900925349	7.71037569679065e-07	9.80205713984146e-06	HDAC6
RORC	6.44530237909646	5.79097203797326	1.17187954258592	4.94161031704219	7.74799562461771e-07	9.83721399465129e-06	RORC
F2RL3	5.57652498996403	6.25057552377525	1.26486196683662	4.94170564667047	7.74420739844731e-07	9.83721399465129e-06	F2RL3
ENSCJAG00000009402	7.5823997308509	5.32628934306205	1.07818724416874	4.94004114022747	7.81060896871765e-07	9.91033758800724e-06	ENSCJAG00000009402
DPF3	94.6469600639384	-3.18673149137518	0.645460473659882	-4.93714428910853	7.92748196016303e-07	1.00521693217404e-05	DPF3
ETV1	2815.93270169377	1.79416594051171	0.363432785785455	4.93672010529852	7.94473634509544e-07	1.00675821348665e-05	ETV1
ENSCJAG00000014560	491.253740678669	2.59586013759045	0.526066259159343	4.93447373290704	8.03671599728006e-07	1.0177606410154e-05	ENSCJAG00000014560
IFI27	17.2498968771823	-2.40331695964637	0.487074218165131	-4.93419045807835	8.0483874980138e-07	1.01858534854671e-05	IFI27
USH1G	11.4836490436629	6.48098511955546	1.31368799611269	4.93342798193575	8.07988423947056e-07	1.02191642882682e-05	USH1G
ENSCJAG00000035823	15.558157702337	4.07519595246289	0.826113702773975	4.9329722274052	8.09876742627957e-07	1.02364894556362e-05	ENSCJAG00000035823
ARHGAP27	118.561070863432	3.06323178668449	0.621007095615718	4.93268403583594	8.11072993926227e-07	1.02450506200163e-05	ARHGAP27
SLC39A8	2040.33695892861	1.78240240827796	0.361402347082933	4.93190601185815	8.1431099037026e-07	1.0279374605422e-05	SLC39A8
LAMC3	190.695499454786	3.40717947557745	0.690920050055838	4.93136575686592	8.16566755452329e-07	1.03012635481759e-05	LAMC3
ENSCJAG00000035627	38.8252955689477	-2.03060028356732	0.411786869740502	-4.9311924026304	8.17291848260892e-07	1.03038269222317e-05	ENSCJAG00000035627
HSPA4	18858.3913082173	1.1114083811022	0.225432020314789	4.93012651685528	8.21763800796294e-07	1.03535945878247e-05	HSPA4
ENSCJAG00000005200	634.05623633384	1.8376871851	0.372946351131561	4.92748401887899	8.3295234002335e-07	1.04878686537506e-05	ENSCJAG00000005200
TRAPPC1	1660.83237283238	-0.789737270882703	0.160347396523191	-4.92516428708267	8.42895065404838e-07	1.06062952685072e-05	TRAPPC1
KIFC3	514.750892297342	2.50378613536222	0.508607574044479	4.92282510748308	8.53036838913469e-07	1.07202459011258e-05	KIFC3
SLC27A4	1091.82568933384	-1.37950279172472	0.280220047677774	-4.92292683252632	8.52593365068283e-07	1.07202459011258e-05	SLC27A4
PIGT	4150.59524250496	-0.69211255757769	0.140660203996157	-4.9204575133177	8.63421422454773e-07	1.08438480556772e-05	PIGT
ENSCJAG00000007588	882.826156397253	-2.92381246208766	0.594407363334264	-4.9188698566701	8.70453170838435e-07	1.09252110310637e-05	ENSCJAG00000007588
MOV10	6734.03411289152	1.8371805184063	0.373573232049092	4.91785909908254	8.74958521652739e-07	1.09747815076176e-05	MOV10
GLUL	12874.8786317108	-1.00407481748417	0.204183355846418	-4.9175155013096	8.7649518215634e-07	1.09870757976588e-05	GLUL
AREL1	1988.14699118174	-0.79904803798757	0.162517298976268	-4.91669528733833	8.80173910351799e-07	1.10261887766977e-05	AREL1
snoU13_197	20.3372706413532	-1.90582830122503	0.387682429879224	-4.91595221846592	8.83519468610671e-07	1.1061081083564e-05	snoU13_197
LCP1	266.713518610061	3.92093763859862	0.797692972106718	4.91534685111161	8.86254094326063e-07	1.10882855413685e-05	LCP1
ENSCJAG00000035219	17.8463459117435	-2.24088367376578	0.456068996893921	-4.91347512991985	8.94760872890735e-07	1.11876275576199e-05	ENSCJAG00000035219
GBX2	236.248978035502	-4.61766057056894	0.939826548893951	-4.91331147859496	8.95508377481508e-07	1.11898872763401e-05	GBX2
AGBL5	957.655911909155	-1.17285005072451	0.238785181438453	-4.91173716752107	9.02730087323567e-07	1.12680481941502e-05	AGBL5
TRIM72	47.4685713329191	4.94022795998923	1.00580832788244	4.91169920057238	9.02904940644564e-07	1.12680481941502e-05	TRIM72
ENSCJAG00000020956	88.2363285876407	3.57161248045801	0.72739941004132	4.91011187410108	9.10244480644046e-07	1.13524679604267e-05	ENSCJAG00000020956
TCTE3	39.5441770557403	-1.36381050509964	0.277790940830976	-4.90948517262651	9.13158035234793e-07	1.13816155868943e-05	TCTE3
LRRC66	11.3662340335837	-4.20752523674902	0.857106185613989	-4.90898946638094	9.15468946971067e-07	1.13960298991487e-05	LRRC66
ENSCJAG00000022376	5785.1371101651	0.86082957356997	0.175353887990863	4.90909887104883	9.14958434304771e-07	1.13960298991487e-05	ENSCJAG00000022376
ENSCJAG00000037689	168.987101971483	-2.05723239604067	0.419168583944489	-4.90788783997494	9.20624750637819e-07	1.14529895726796e-05	ENSCJAG00000037689
CALR3	179.679982869962	1.4325499731628	0.291941402546028	4.90697777248962	9.24905102022825e-07	1.1498993343348e-05	CALR3
SLC45A4	323.44347761268	1.61265451198377	0.328679136746451	4.90647057171687	9.27298945083753e-07	1.15142535048984e-05	SLC45A4
SNORA70_6	17.1599607691482	4.95697552776888	1.01028151628028	4.90652897028129	9.27023016931191e-07	1.15142535048984e-05	SNORA70_6
RINL	28.8898470065004	3.33893992448735	0.68066016255673	4.90544343295405	9.32165032464144e-07	1.15674005254177e-05	RINL
GPRIN1	1341.87957808268	-3.16310390351322	0.644890943470539	-4.90486637398052	9.34909635363502e-07	1.15941714390588e-05	GPRIN1
ENSCJAG00000016178	210.649168548973	-1.69508523355141	0.34560802652507	-4.90464660382663	9.35956948650062e-07	1.15998732185801e-05	ENSCJAG00000016178
CDSN	38.962515829375	6.11191117842387	1.24617909175447	4.90452072167174	9.36557347965001e-07	1.16000324472227e-05	CDSN
GLS2	423.128150273277	1.61862859852235	0.330185012320283	4.90218676840566	9.47756622152101e-07	1.17313849474288e-05	GLS2
TANC1	1403.76220879669	2.0035074177643	0.408731760508612	4.90176592900733	9.49789656274762e-07	1.17491836991433e-05	TANC1
FRAT2	526.948323275727	1.15792031744816	0.236332585673952	4.8995372946397	9.60626154100659e-07	1.18757934629989e-05	FRAT2
ZNF296	197.31636732182	2.1310515675723	0.4349972471139	4.89900012404976	9.63255836231039e-07	1.19008510480034e-05	ZNF296
NLRP2	132.240321005396	5.10953352713428	1.04330621093323	4.89744379319263	9.70913932194576e-07	1.19879635793105e-05	NLRP2
FMNL1	190.571854893313	3.35188156913794	0.684586992518499	4.896209840048	9.7702735724987e-07	1.20559069463651e-05	FMNL1
ANKEF1	174.42818446466	1.92193419245453	0.392546221279573	4.89607105677812	9.77717250644608e-07	1.20568842470184e-05	ANKEF1
GPR176	1171.65266834349	2.27456979727482	0.464747493035342	4.89420563071621	9.87035942974481e-07	1.21642013871068e-05	GPR176
SMOX	869.927927861701	1.47899456040758	0.30220731385935	4.89397341685752	9.88201928409299e-07	1.21709735948751e-05	SMOX
KAT7	6035.71383110224	1.53738112460946	0.314175626587818	4.89338126355174	9.91181235848088e-07	1.22000568200429e-05	KAT7
TRPC4	500.082262224363	2.14812837210649	0.438999351124868	4.89323814853539	9.91902588333859e-07	1.22013288482713e-05	TRPC4
ARRDC3	4458.07156669515	-1.2371423188606	0.252833426000404	-4.89311219023161	9.92537882745071e-07	1.22015413568094e-05	ARRDC3
CALM1	32334.9832016996	0.934352148230038	0.190974664580196	4.89254504142708	9.95403259983912e-07	1.22291515630755e-05	CALM1
BTBD17	42.1389483302451	-4.54065794940053	0.928184224325156	-4.89197923257299	9.98269801141055e-07	1.22567417188606e-05	BTBD17
ATP13A4	60.922763471344	-2.71051724211057	0.554313102373711	-4.88986681083929	1.00904227857093e-06	1.23813062186612e-05	ATP13A4
SNX5	3914.82071453988	0.816671569499226	0.167053258647933	4.88868984723233	1.0150927557748e-06	1.24478113523366e-05	SNX5
UNC5A	580.98859775679	2.52708682846267	0.517009294306426	4.88789438853858	1.019201771581e-06	1.24904410777925e-05	UNC5A
MEOX1	161.831342477116	-4.82919161516614	0.988369349457629	-4.88601919698964	1.02895170079009e-06	1.26021051046518e-05	MEOX1
VAX2	20.2247243293023	-5.25742137843799	1.0761456722032	-4.88541794502079	1.0320968313076e-06	1.26327884318077e-05	VAX2
EVX1	84.1902898401871	4.16440480429382	0.852544865856806	4.884675248274	1.0359946307195e-06	1.26726406408272e-05	EVX1
MTIF3	1129.67912884523	-0.940454899057769	0.192569823436966	-4.88370858046515	1.04108909439822e-06	1.27270724400644e-05	MTIF3
ENSCJAG00000017780	145.329072222258	2.10414768752341	0.430941328411762	4.88267787004385	1.04654762958471e-06	1.27858848087196e-05	ENSCJAG00000017780
FAM122C	94.8808146946118	-2.21176119161811	0.453000007017446	-4.8824749610499	1.04762545478941e-06	1.27911375101467e-05	FAM122C
ZBED8	242.769992411355	-1.43385313611312	0.293779615064638	-4.88071010576293	1.05704529413386e-06	1.28981738208188e-05	ZBED8
SCN2B	84.0124497564488	3.02922246615312	0.620670666917885	4.88056328035539	1.05783263095508e-06	1.28998082970638e-05	SCN2B
CBX4	428.185947967938	-1.43840831925696	0.294861518870228	-4.87825038943119	1.07031000569512e-06	1.30439076805177e-05	CBX4
EZR	18309.3610502261	1.16511378012337	0.238955133121209	4.87586838962095	1.08330820507913e-06	1.31941726667966e-05	EZR
ENSCJAG00000005330	5.90011634255859	5.35948074309354	1.09936050943866	4.87508937885183	1.08759201249308e-06	1.32300240928225e-05	ENSCJAG00000005330
MYL10	15.2527795105175	5.83454355293554	1.1968013359469	4.8751145053822	1.0874535867532e-06	1.32300240928225e-05	MYL10
IL23A	56.208438118814	2.78099534852857	0.570483614764867	4.87480319601257	1.08916983266433e-06	1.32329107731027e-05	IL23A
TAL1	17.2517464624207	5.79169532423788	1.18806833428712	4.87488400885045	1.08872406183919e-06	1.32329107731027e-05	TAL1
EPGN	52.5607042681724	-4.85170228030512	0.9953934576695	-4.87415528294142	1.09275013387631e-06	1.32682447067159e-05	EPGN
CST9	9.47455154048495	3.72963104104576	0.765586255266698	4.87160135829047	1.10697348526276e-06	1.34326844004565e-05	CST9
PXN	6227.93555926909	1.58301062801341	0.325051832996278	4.87002523081154	1.11583999615243e-06	1.35319588722589e-05	PXN
NT5C3A	1507.74260724413	-0.649495449846387	0.13339260286779	-4.86905147574129	1.12135196973368e-06	1.35904554563855e-05	NT5C3A
CACNA1S	142.839410220361	2.30572543427529	0.473566212481508	4.86885544936406	1.12246474738747e-06	1.3595596016976e-05	CACNA1S
GLS	2937.19478252848	1.23977604173906	0.254664783948433	4.86826652086339	1.1258142973818e-06	1.36278060534696e-05	GLS
FABP7	5578.66147022799	-3.36500477783079	0.691256083690459	-4.86795683571535	1.12757949825092e-06	1.36382726064793e-05	FABP7
MKX	436.085364765511	-4.34000714248529	0.891583544191846	-4.86775150882712	1.12875132649482e-06	1.36382726064793e-05	MKX
ENSCJAG00000020370	2312.07063934044	-0.925315826671898	0.190086813301179	-4.86785911448681	1.12813706041693e-06	1.36382726064793e-05	ENSCJAG00000020370
CBR4	249.722897081022	1.31390637303582	0.269958119794922	4.86707484121591	1.1326214601022e-06	1.36766639062983e-05	CBR4
RHOH	7.40765148489301	5.71867876593786	1.17509674956274	4.86655993905678	1.13557494360712e-06	1.37039462785057e-05	RHOH
PTPN6	290.429277728881	3.26441158704492	0.670878994694933	4.86587240450021	1.13953020444386e-06	1.3743277230504e-05	PTPN6
P2RY2	72.4697425947351	3.48079236787053	0.715384263423086	4.86562613386975	1.14095017631646e-06	1.37520020335873e-05	P2RY2
GDF10	652.218606749843	-3.34739516552321	0.688007773001702	-4.86534498137846	1.14257335494154e-06	1.37631639698662e-05	GDF10
MSANTD1	36.5715834455918	5.42907028768408	1.11611030149425	4.86427755430231	1.14875619113145e-06	1.38292033423831e-05	MSANTD1
PRPS2	1843.78418686106	1.73840119023188	0.35744294094873	4.86343690441273	1.15364811810744e-06	1.38738040454746e-05	PRPS2
ENSCJAG00000034120	16.7973609482989	4.58134637670247	0.942004952893212	4.86339945732942	1.15386649661497e-06	1.38738040454746e-05	ENSCJAG00000034120
APOM	67.3048327707778	-1.96809982111891	0.404921854736676	-4.86044355990313	1.17123032772989e-06	1.40740111749065e-05	APOM
CPA5	194.81588743338	-5.68267855184679	1.16937735714107	-4.85957635244451	1.17637208282582e-06	1.41271983158334e-05	CPA5
AVPR1B	18.18445968442	3.75927368871864	0.773653363223564	4.8591189121895	1.17909303179091e-06	1.41512667031295e-05	AVPR1B
KIAA0753	1137.82248499244	-0.753891480342443	0.155180732493733	-4.85815131960978	1.18486843644223e-06	1.42033136251846e-05	KIAA0753
GPRC5D	12.8434356573191	5.83571642424521	1.20121127928654	4.85819316291412	1.18461811841048e-06	1.42033136251846e-05	GPRC5D
PCP4	570.42136694352	3.79029618983926	0.780324186669498	4.85733526473994	1.18976048528599e-06	1.42533017360445e-05	PCP4
CLDN11	892.228410045605	3.38388675892953	0.69684664238719	4.85599923009937	1.19781166406188e-06	1.43410525673582e-05	CLDN11
ABHD17C	547.514853979764	0.834456651444358	0.171849793769563	4.8557326322038	1.1994244910568e-06	1.43516592284451e-05	ABHD17C
THOC5	3120.26963994465	-0.718339012922152	0.147956393475922	-4.85507247132955	1.2034272382377e-06	1.43908322014094e-05	THOC5
PGM3	4471.87033880352	0.859373768851708	0.177055009264946	4.85371056384932	1.21172552203714e-06	1.44812935723846e-05	PGM3
ENSCJAG00000017791	13.9538824822078	2.93918188125686	0.60571994495219	4.8523775810104	1.21990085673494e-06	1.4570177020277e-05	ENSCJAG00000017791
ENSCJAG00000022795	16.988409415523	1.88893590124615	0.389334223220321	4.8517078350372	1.22402848768862e-06	1.4610637504496e-05	ENSCJAG00000022795
KLHL36	499.950891059059	1.63013241402114	0.336041100635329	4.85099117619589	1.22846012144161e-06	1.46546756360252e-05	KLHL36
ZNF34	166.578339252624	-0.740873314905222	0.152752619639138	-4.85015128811184	1.23367341907736e-06	1.47079796575146e-05	ZNF34
CUEDC1	715.172080400118	-2.15377255878506	0.444078848567	-4.84997780402078	1.23475290702388e-06	1.47119653852579e-05	CUEDC1
LY9	225.375291432829	3.72394866203137	0.767904763740401	4.84949285103055	1.23777530253444e-06	1.47390819046667e-05	LY9
ZNF25	831.852744394063	-1.71001430244588	0.352644452457299	-4.84911726394717	1.24012098090956e-06	1.47547887360448e-05	ZNF25
PELO	1367.51766093134	0.924672070263281	0.190691685836879	4.8490424016402	1.24058903418095e-06	1.47547887360448e-05	PELO
ENSCJAG00000016956	8.23861561518759	6.40894092367386	1.32174137332841	4.84886154961984	1.24172045641534e-06	1.47593539861578e-05	ENSCJAG00000016956
SEC11C	1696.99706463569	-1.00102989395162	0.206458893742827	-4.84856755649644	1.24356181558145e-06	1.47723471269703e-05	SEC11C
KLK10	10.7566737803205	4.4855576347354	0.925203992523647	4.8481823154484	1.24597866196442e-06	1.47921567788115e-05	KLK10
ENSCJAG00000010318	33.7803217223868	3.09069832868847	0.637661224208364	4.84692844939015	1.25387623665581e-06	1.487697027662e-05	ENSCJAG00000010318
PIGH	562.59210107361	-0.89210840301332	0.184096947267591	-4.84586201050151	1.2606311616321e-06	1.49481327472088e-05	PIGH
ADAD1	37.574251795912	6.30086191025284	1.30086052444415	4.84361066529033	1.27500653799912e-06	1.51004523573585e-05	ADAD1
GSTM2	914.198570979878	1.57522429543749	0.325211853293072	4.84368659840309	1.27451912781592e-06	1.51004523573585e-05	GSTM2
MEIOB	116.473056671927	4.16710083214631	0.860372656261867	4.84336734997072	1.2765695727927e-06	1.51098999254474e-05	MEIOB
TNS4	16.4249898275432	4.0198433972034	0.83032364182733	4.84129704937312	1.28994375919633e-06	1.52524717525684e-05	TNS4
ENSCJAG00000016452	140.224310159815	2.10460573739512	0.434722387464648	4.84126375379338	1.29015994665397e-06	1.52524717525684e-05	ENSCJAG00000016452
FAM53B	233.646202864672	-1.36526251404412	0.282023002113879	-4.84096156629392	1.29212363752903e-06	1.52665451680046e-05	FAM53B
SPINT2	2997.75916880429	2.95190248795322	0.609795020525937	4.84081107354281	1.29310264959075e-06	1.52689746476497e-05	SPINT2
ENSCJAG00000022948	7.65606359119315	4.69054501566083	0.968984438428738	4.84068146983538	1.29394634233215e-06	1.52698043255611e-05	ENSCJAG00000022948
MTO1	1194.9756522608	0.572937957175334	0.118389492565795	4.83943249319126	1.30210410054263e-06	1.53568944187653e-05	MTO1
SLC25A53	42.3953605273967	-1.48933047014408	0.307762011854828	-4.83922775643474	1.3034460601999e-06	1.5363543621807e-05	SLC25A53
CKMT2	140.882085493599	-1.48866726475119	0.3077936190051	-4.83657611084694	1.32094707089682e-06	1.5560535811883e-05	CKMT2
SHB	1055.12006712573	1.27296847435416	0.26325693123373	4.83546043171022	1.32837797338701e-06	1.56294197428962e-05	SHB
SUSD4	429.021675591079	-2.92168651183104	0.604213776851771	-4.83551786431344	1.32799446798738e-06	1.56294197428962e-05	SUSD4
RNF175	65.3556713023023	-2.91918343722545	0.603805721002795	-4.83464024219131	1.33386641363503e-06	1.56753122645217e-05	RNF175
ENSCJAG00000029718	22.013257524066	1.7948200867625	0.371233869559422	4.83474228494448	1.3331823908133e-06	1.56753122645217e-05	ENSCJAG00000029718
TP53I11	626.685076724222	1.65014199060055	0.341335004423627	4.83437669507982	1.33563461007684e-06	1.56867543764111e-05	TP53I11
STMN2	5425.75609741808	-3.24532629616468	0.671398176532652	-4.83368351240502	1.34029609670728e-06	1.57321437796027e-05	STMN2
CCDC68	183.115118804618	3.88281894766917	0.803753965972528	4.83085510249523	1.35947916461312e-06	1.59478295585007e-05	CCDC68
TTC24	14.7068229051572	7.22653766302708	1.49613523719947	4.83013666368424	1.36439371223039e-06	1.59959768768199e-05	TTC24
ENSCJAG00000010947	1489.58545166828	-1.19040892212331	0.246487661925357	-4.82948685067976	1.36885353108809e-06	1.60387390292416e-05	ENSCJAG00000010947
HLTF	5446.31164164335	1.40215726149055	0.290436711697565	4.8277549118881	1.38080881867786e-06	1.61692221276139e-05	HLTF
AGPAT2	503.90076047497	3.06114655886318	0.634246030435304	4.82643392621979	1.38999480170218e-06	1.62576248265137e-05	AGPAT2
PICK1	536.639079851897	1.04007097749822	0.215494775551507	4.82643244986527	1.39000510090438e-06	1.62576248265137e-05	PICK1
KIAA1217	2322.37604326238	1.43098764504784	0.296508749274757	4.82612283296176	1.39216664282137e-06	1.62732658550753e-05	KIAA1217
MMP17	881.674818803742	-1.5514470081692	0.321654668345432	-4.82333123330598	1.41180227240581e-06	1.64930250083479e-05	MMP17
SYNPO2L	77.4294683463676	2.45381734079418	0.508771408897626	4.82302522877799	1.41397078130509e-06	1.6508589671973e-05	SYNPO2L
KIAA1524	1650.69625366938	-1.23873604683522	0.256952943016712	-4.82086732415691	1.42935401575053e-06	1.66783311660537e-05	KIAA1524
HYDIN	669.574279678123	1.92438329194097	0.39933117862417	4.81901588193319	1.44268070544029e-06	1.68238896441274e-05	HYDIN
PRDM13	52.2429297974506	-6.065831463476	1.25898704227451	-4.81802533290362	1.44985966006739e-06	1.68976264868421e-05	PRDM13
SPTLC2	1919.37075188025	0.758238429116211	0.15744093382051	4.81601836775587	1.46451048850924e-06	1.70583071236802e-05	SPTLC2
ADRA1B	397.193099430703	3.44936540878877	0.716256104147058	4.81582689322613	1.46591566563726e-06	1.70646067138423e-05	ADRA1B
C1orf54	164.215669329571	1.98633910059471	0.4124708267483	4.81570809808284	1.46678812096894e-06	1.70647011622215e-05	C1orf54
ENSCJAG00000011429	21.1595757291658	4.3508271824761	0.903502987467067	4.81550945910368	1.46824808092879e-06	1.70716265381491e-05	ENSCJAG00000011429
ARRDC2	462.400695318488	2.82840454929444	0.587504399339313	4.81426956542821	1.47739270111851e-06	1.71678423179416e-05	ARRDC2
RNPEP	1615.32886100694	1.32794114865977	0.2759543836316	4.812176314012	1.49295551397615e-06	1.73384827720183e-05	RNPEP
MTMR14	989.081967168604	0.906034412396544	0.188308909919098	4.81142614433804	1.49857111333047e-06	1.73934682483736e-05	MTMR14
MLST8	363.172904804223	-1.03680057182692	0.215498033468217	-4.81118344859436	1.5003922222895e-06	1.74043734692488e-05	MLST8
WNT3A	365.049488955985	-4.64827856609123	0.966183276626301	-4.81096980101124	1.50199712425374e-06	1.7412759380001e-05	WNT3A
NTPCR	906.041255405907	-0.742049444185138	0.154248351575271	-4.81074472827043	1.50368963623565e-06	1.74221505212444e-05	NTPCR
EML1	2971.3747277936	-1.24354775041655	0.258572269442589	-4.80928505248183	1.51471076135159e-06	1.75395510623838e-05	EML1
KLHL8	353.006865410366	-1.74659757842452	0.36322127281616	-4.80863239336905	1.5196636812449e-06	1.75865885456144e-05	KLHL8
CCDC63	6.15660523578361	6.16874513031033	1.2830007791321	4.80806031503991	1.52401788961162e-06	1.76266462768612e-05	CCDC63
PLEKHG1	447.040563454103	-3.22295570384891	0.67048759105976	-4.80688344843901	1.53301301689827e-06	1.77099332900073e-05	PLEKHG1
F13A1	186.596377730835	5.51577278557987	1.14744997560094	4.80698322616735	1.53224841129067e-06	1.77099332900073e-05	F13A1
JADE2	427.771413253234	2.57590622281228	0.535962961983771	4.8061272989425	1.53881939277329e-06	1.77666147786685e-05	JADE2
VWF	374.368290684077	3.01623764010518	0.627838798535752	4.80415935928085	1.55403023840136e-06	1.79212727784802e-05	VWF
ENSCJAG00000010846	15.033404863521	4.9486065897493	1.03005753070027	4.80420407817908	1.55368299207394e-06	1.79212727784802e-05	ENSCJAG00000010846
ENSCJAG00000036444	106.451167410466	1.79417478069081	0.373550193634847	4.80303533839056	1.56278290982627e-06	1.80116888433743e-05	ENSCJAG00000036444
IARS2	7163.76124047125	0.776045609619024	0.161674506243161	4.80004935627784	1.58626532031007e-06	1.82716664054152e-05	IARS2
INPP4B	142.12543239531	2.25501467405436	0.469807812775865	4.7998662702746	1.58771613094388e-06	1.8277714036866e-05	INPP4B
PGM1	1728.68588683818	-1.5900017629596	0.331482970698913	-4.79663181371631	1.61355791700346e-06	1.85643787618877e-05	PGM1
RHBDL2	48.985800665494	2.57222860927644	0.536311083029647	4.79615038858752	1.61743867721258e-06	1.85873642632176e-05	RHBDL2
CDC25B	1012.93027413886	-2.13347742934407	0.44482214255288	-4.7962482647555	1.61664897311827e-06	1.85873642632176e-05	CDC25B
ACTN1	16917.6913495375	1.27962620619384	0.266837655136856	4.79552335122096	1.62250666969964e-06	1.86347581034788e-05	ACTN1
FBXO43	47.6798110123217	-2.62406774322947	0.547390212547687	-4.79377906853033	1.6366851491914e-06	1.87866714537708e-05	FBXO43
PSTK	427.009821559264	-1.08875626726927	0.227153893939352	-4.79303369353625	1.64278021468119e-06	1.88456768032834e-05	PSTK
ORC4	1126.39225894944	-0.766440501114489	0.159965039915623	-4.79130003354959	1.65704116571272e-06	1.89982367797133e-05	ORC4
NIP7	622.330322964059	0.845339763589794	0.176578777877622	4.7873236736051	1.69020123621875e-06	1.93559414191802e-05	NIP7
P2RX6	120.451903863614	2.63347487351378	0.550081862648528	4.78742356789252	1.68936043217984e-06	1.93559414191802e-05	P2RX6
RMDN3	3099.23421398144	0.66471839649601	0.138881921655227	4.78621255073188	1.69958064709078e-06	1.94520699800077e-05	RMDN3
CD19	19.2879617560326	3.90474701754385	0.815929044169417	4.78564532718495	1.70438806346903e-06	1.94957899983019e-05	CD19
ENSCJAG00000001750	28.1327667197156	1.95790735237301	0.40918768662776	4.78486380787437	1.7110331233582e-06	1.95604672579391e-05	ENSCJAG00000001750
RWDD2A	411.714189593734	-0.801813480882282	0.167697541719772	-4.78130730277571	1.74158894931032e-06	1.98982584642556e-05	RWDD2A
AOC3	206.206153107823	-2.08351773106882	0.436027640336085	-4.77840746394624	1.76689045017753e-06	2.01756611670648e-05	AOC3
TCERG1L	32.3084533824413	5.17558756630484	1.08323415666551	4.77790285180513	1.77132919171329e-06	2.02029764482932e-05	TCERG1L
PIK3R5	104.503257022353	3.40042125597759	0.711683889080065	4.77799386518786	1.77052781550239e-06	2.02029764482932e-05	PIK3R5
PHLPP1	1862.8853448815	0.885215059282443	0.185279193487608	4.77773592716792	1.77279987531627e-06	2.02080761768875e-05	PHLPP1
ENSCJAG00000022494	109.598106535857	3.62666913515417	0.759135893088925	4.77736485413336	1.77607340588087e-06	2.02337087433965e-05	ENSCJAG00000022494
INAFM1	114.46507958365	-1.8748922243639	0.392587123445	-4.77573540342202	1.79051697141324e-06	2.03864916762466e-05	INAFM1
ARRB1	383.930672173975	1.83207234048179	0.383643065123453	4.77546059614617	1.79296397904693e-06	2.04025866503305e-05	ARRB1
H2AFY	4281.96369335373	-1.99201224770658	0.417229404058015	-4.77438125964294	1.80260601064541e-06	2.0500489901021e-05	H2AFY
ENSCJAG00000002138	132.004029351928	-1.40895503169682	0.295169483115473	-4.77337635593456	1.81162788769274e-06	2.05912316561414e-05	ENSCJAG00000002138
LINGO3	54.4444780197111	4.27581170487891	0.896086851405726	4.7716487505327	1.8272395804152e-06	2.07508383733276e-05	LINGO3
ECM2	190.625027902709	-4.28449900008645	0.897918503560626	-4.77159005310237	1.82777227023333e-06	2.07508383733276e-05	ECM2
ENSCJAG00000033232	317.258908160939	2.16139806568074	0.453146456844508	4.76975607562214	1.84449131719229e-06	2.09286161352457e-05	ENSCJAG00000033232
PRR5	415.371584654334	1.77098447634979	0.371403565250448	4.76835615499698	1.85735217479351e-06	2.10624376719979e-05	PRR5
CDO1	815.510413677141	-3.06418677970489	0.642709122551886	-4.76761052891002	1.86423725034763e-06	2.11283788941523e-05	CDO1
POLD2	3922.40804824456	-0.93497876987034	0.196130542200833	-4.76712479034981	1.86873572096457e-06	2.11672113247295e-05	POLD2
GLIS1	223.36071134785	-4.43944414091376	0.931679211432884	-4.76499216300649	1.88860989959686e-06	2.13800603484753e-05	GLIS1
VSTM4	287.735789767031	-3.79690068391188	0.796898347006613	-4.76459851896314	1.89230044334126e-06	2.14095631248633e-05	VSTM4
ENSCJAG00000005466	117.751338962691	-4.82560193604404	1.01285670976645	-4.76434809535573	1.89465185287352e-06	2.14238897659117e-05	ENSCJAG00000005466
TMCC1	1095.87173269617	-0.613254230603104	0.128745700173258	-4.76329873368839	1.90453563734145e-06	2.1523324034363e-05	TMCC1
ENSCJAG00000020340	1050.47320410857	0.867217972640822	0.182087522434446	4.7626435960379	1.91073138083185e-06	2.15809895032971e-05	ENSCJAG00000020340
TRPV1	72.8367441576131	1.94709357079169	0.408855631270031	4.7623009734351	1.91397932573545e-06	2.16038949711041e-05	TRPV1
C7	108.004365628904	4.55128469106524	0.95571075010028	4.76219890860042	1.91494789036277e-06	2.16038949711041e-05	C7
CARD10	1127.46019991049	3.31970276404139	0.697234564769351	4.76124238783195	1.92404790014416e-06	2.1694162017445e-05	CARD10
SUV39H2	557.780274125062	-1.47683581044916	0.310248796959446	-4.76016611481721	1.93433686479112e-06	2.17977241561478e-05	SUV39H2
TSPAN3	8556.72344493336	-0.691292729152828	0.14525951170428	-4.75901867658872	1.94536436681719e-06	2.19094858494419e-05	TSPAN3
SMO	1527.20404513998	-1.41449100940988	0.297294077095353	-4.75788493073882	1.95631958229812e-06	2.200956072996e-05	SMO
IFI30	2477.35669637472	2.49124968132983	0.523606260193009	4.75786840365797	1.95647971843589e-06	2.200956072996e-05	IFI30
NR1I2	111.362231622875	2.9840811351874	0.627374114355492	4.75646200075211	1.97015303067977e-06	2.21507581348011e-05	NR1I2
ENSCJAG00000015369	85.6383754264185	1.60038155576809	0.336474279788683	4.75632656609945	1.97147458678374e-06	2.21530010056183e-05	ENSCJAG00000015369
SLC31A2	62.332317870923	1.60516722926218	0.337515866985794	4.75582746256412	1.97635213865119e-06	2.21951764922585e-05	SLC31A2
CAPS2	27.1620433794157	4.10657483722797	0.863715434668499	4.75454608357683	1.98892771933188e-06	2.23237066303407e-05	CAPS2
SLC29A1	1357.51978638152	1.41875128989247	0.298425573284944	4.75412101675955	1.99311632000342e-06	2.23580088101293e-05	SLC29A1
PPP1R14A	325.60701937176	4.29847080003905	0.904233415803059	4.75371814944655	1.99709398765655e-06	2.2389907210848e-05	PPP1R14A
EPC1	1345.91856129799	-0.989294902911841	0.208119855631595	-4.75348639806406	1.99938561422191e-06	2.24028775150869e-05	EPC1
GNPNAT1	1877.30699035113	1.02684894028779	0.216069113595602	4.75240964893141	2.01006600295079e-06	2.24970142269033e-05	GNPNAT1
GPX7	755.952467962041	-2.45870074675552	0.517358001524937	-4.75241658485687	2.0099970297192e-06	2.24970142269033e-05	GPX7
SLC17A7	1125.99061131396	3.10573958315668	0.653558415394397	4.75204589215256	2.01368651370464e-06	2.25247664816264e-05	SLC17A7
TFCP2	1874.23954119289	-0.554907187084232	0.116821947766208	-4.7500251253707	2.03391376374823e-06	2.27381423769429e-05	TFCP2
INTS3	3057.67871472129	0.991233875089893	0.208747716914755	4.74847768272683	2.04953498876822e-06	2.28998128371539e-05	INTS3
ENSCJAG00000018503	418.467505478508	-0.695201161857975	0.14650417449706	-4.74526520656875	2.0823332740811e-06	2.32531141573434e-05	ENSCJAG00000018503
CHMP4C	324.661791149382	2.56022044580211	0.539691525887172	4.74385889530782	2.09684934826259e-06	2.34004393826492e-05	CHMP4C
REST	3095.96783089843	1.27517713407648	0.268811603500498	4.74375777485409	2.09789686001565e-06	2.34004393826492e-05	REST
DSCAM	112.835253354923	-4.58986919790549	0.968044098198717	-4.74138441259656	2.12262746596531e-06	2.36629215474609e-05	DSCAM
BCL2L2	1746.11867106953	-0.865859630069914	0.182696788486666	-4.73932594678921	2.14430335054499e-06	2.38910728272064e-05	BCL2L2
ENSCJAG00000031491	1240.52030073281	-0.884426131212276	0.186625736835608	-4.73903624552778	2.14737095064441e-06	2.39117567279033e-05	ENSCJAG00000031491
FOXP4	1116.41060569552	-1.58320238885277	0.33420505393903	-4.73721857342589	2.1667143859546e-06	2.41135524926165e-05	FOXP4
DCX	2255.35745370585	-4.18887973028874	0.884281470380461	-4.73704343085068	2.1685870447668e-06	2.41207966337076e-05	DCX
LTB	48.9018420545125	2.25484939694497	0.476122486791507	4.73585990894894	2.18128229468537e-06	2.4248342536021e-05	LTB
CPNE9	62.9892093412754	-2.58674819871784	0.546276617220752	-4.73523507536938	2.18801343516394e-06	2.43094818516835e-05	CPNE9
MAP6	766.860529097927	-3.22513248383325	0.681164295168561	-4.73473508037464	2.19341409097923e-06	2.43557786266608e-05	MAP6
NDUFB2	1196.12218915214	-1.21702468303972	0.257062548234218	-4.73435236443253	2.19755661378603e-06	2.43880608352881e-05	NDUFB2
CCKBR	629.41920188847	2.59883926233961	0.548948874403188	4.73421002122473	2.19909925471372e-06	2.43914699920298e-05	CCKBR
CDK5RAP2	4423.01972689876	-0.760736169637064	0.160712277710455	-4.73352864183552	2.20649810168641e-06	2.44597933866338e-05	CDK5RAP2
ENSCJAG00000017286	1260.17389338199	0.929137067708982	0.196354554775114	4.73193539499569	2.2238919963161e-06	2.46387764777041e-05	ENSCJAG00000017286
ENSCJAG00000001454	858.157057000637	0.912957967232392	0.193115221789169	4.72752980720029	2.27267709627821e-06	2.51419039025026e-05	ENSCJAG00000001454
PLSCR1	2287.26522637399	2.3312551390119	0.493127479534562	4.72748981908745	2.27312457407522e-06	2.51419039025026e-05	PLSCR1
ZC3H12A	194.651411644193	1.18435337248032	0.250521578658323	4.72755033248301	2.27244744566528e-06	2.51419039025026e-05	ZC3H12A
FNTA	1784.35349903575	-0.572929924516066	0.121196719056149	-4.72727256131938	2.27555722609758e-06	2.51547179814359e-05	FNTA
FOXI3	46.8142777755777	4.65657305472794	0.98525574776545	4.72625819772075	2.28694825449886e-06	2.52664909840912e-05	FOXI3
PIGO	687.643207439399	-0.557957222980132	0.118076766596254	-4.72537688034755	2.29688964314448e-06	2.53621321166674e-05	PIGO
EGFL7	532.862426712209	2.62244319097683	0.555069581116562	4.72453054570492	2.30647546970647e-06	2.54537424250502e-05	EGFL7
CD160	77.2666978295988	-1.05552055281622	0.223423688243697	-4.72430010046617	2.30909220418798e-06	2.54683840152421e-05	CD160
BMP7	887.686877766405	2.15521803361274	0.45637317487159	4.72249061137118	2.32973847692167e-06	2.56817569792656e-05	BMP7
ADGRV1	1746.12384584307	-2.26938035003142	0.480592709652047	-4.7220448925962	2.33485127051206e-06	2.57237548179239e-05	ADGRV1
KCNA4	99.8086158595174	3.89337229521941	0.824674993237555	4.72109901130212	2.34573708970388e-06	2.58292734869067e-05	KCNA4
RFX2	711.459165369243	1.9139782214841	0.405629269571241	4.71854070961697	2.37542437602227e-06	2.61415849809407e-05	RFX2
PTPRS	10350.8396664614	-1.74919054835213	0.370832629048435	-4.71692729100077	2.39433208561851e-06	2.63349851623211e-05	PTPRS
CSRP3	39.933143999506	7.36602636058334	1.56175379595908	4.71650933690212	2.39925361764264e-06	2.63744232589747e-05	CSRP3
CRB2	738.211877248477	-2.94092580613179	0.623562206709012	-4.71633106447099	2.4013557812256e-06	2.63828420638492e-05	CRB2
TBCK	929.783992831343	-0.891092616294403	0.18897243756667	-4.71546341767447	2.41161222238261e-06	2.64807898256395e-05	TBCK
ENSCJAG00000012283	797.998091210036	1.07621043373443	0.228314281087757	4.7137236821413	2.43230446383954e-06	2.66931556584681e-05	ENSCJAG00000012283
ENSCJAG00000002518	84.0196621399896	2.17078035272718	0.460815877901581	4.71073254379226	2.46827982347997e-06	2.7061914304073e-05	ENSCJAG00000002518
ARHGAP9	441.150975433527	2.17430409051702	0.461566875348838	4.71070218995621	2.46864750350177e-06	2.7061914304073e-05	ARHGAP9
AMMECR1	2269.38243896859	1.27437601776183	0.27061925504196	4.70911065646174	2.48799978262505e-06	2.72589232565851e-05	AMMECR1
MSI1	2193.53397483027	-2.18416545944339	0.463859252547213	-4.70868145337055	2.4932435660937e-06	2.73012244733156e-05	MSI1
RANBP6	1920.53751368315	-0.771756505913978	0.163941424628104	-4.70751372122501	2.5075640720465e-06	2.74428145645311e-05	RANBP6
ENSCJAG00000004622	114.947073240968	2.68897531843231	0.571349594386691	4.70635727206346	2.52182400541313e-06	2.75618028634695e-05	ENSCJAG00000004622
GPAT3	1283.91976894507	1.65350711956949	0.351342954212582	4.70624812521224	2.52317388531328e-06	2.75618028634695e-05	GPAT3
ENSCJAG00000017273	12.8956360863302	2.82038730222845	0.599287516817167	4.70623402470923	2.5233483246689e-06	2.75618028634695e-05	ENSCJAG00000017273
ENSCJAG00000033009	5.5103340014418	-4.75500967164444	1.01037571601667	-4.70617968768166	2.52402064413477e-06	2.75618028634695e-05	ENSCJAG00000033009
LYRM1	788.533627049423	-0.831240382832435	0.176634668752672	-4.70598659199999	2.52641123491948e-06	2.75726572752987e-05	LYRM1
SUCLA2	2009.41761513087	-0.855804221603573	0.181921105107584	-4.70426024015999	2.54788085827451e-06	2.77916087209467e-05	SUCLA2
TXLNA	6262.94788774009	-0.648943527381568	0.137981285299878	-4.70312713764915	2.56206766787041e-06	2.79296666436549e-05	TXLNA
PTPMT1	627.616072821826	1.41637591546851	0.301162830362117	4.70302365589229	2.56336706469649e-06	2.79296666436549e-05	PTPMT1
ENSCJAG00000033208	362.525561268139	3.94594839287732	0.839222766544403	4.70190818240694	2.57741403035177e-06	2.80672284617954e-05	ENSCJAG00000033208
DMXL2	1735.14951159336	-1.30109643615376	0.276754361688251	-4.70126804223371	2.58550854048666e-06	2.81398539773033e-05	DMXL2
DDX4	64.4240121517332	7.06165220490536	1.50213839311012	4.70106631805375	2.58806437516068e-06	2.81521514924503e-05	DDX4
PTPRB	255.682552089481	2.47483731356217	0.526477150694319	4.70074971021695	2.59208067016084e-06	2.81803131448157e-05	PTPRB
ZNF197	396.673783525084	-1.7293430832473	0.367956140362502	-4.69986200405187	2.60337349819141e-06	2.82408807553808e-05	ZNF197
PRR14	773.983155281128	-0.937779259624707	0.199529480265224	-4.69995340226499	2.6022086116968e-06	2.82408807553808e-05	PRR14
ENSCJAG00000008501	218.304968836084	2.64652912244335	0.563074020552183	4.70014425429894	2.59977778136166e-06	2.82408807553808e-05	ENSCJAG00000008501
ZP4	8.11554194787021	5.49238429844249	1.16860521472763	4.69994847637456	2.60227138029039e-06	2.82408807553808e-05	ZP4
HNRNPF	15056.5571879829	0.749319947163253	0.159462645700737	4.69903119862629	2.61398523862053e-06	2.83248685873135e-05	HNRNPF
ENSCJAG00000022294	56.9080227690295	3.47432846861387	0.739363086199267	4.69908294512487	2.61332307856993e-06	2.83248685873135e-05	ENSCJAG00000022294
SETD3	2458.12418409634	0.822127620701645	0.175028457100262	4.69710831211123	2.63870542541256e-06	2.85770494865168e-05	SETD3
METTL27	28.9471582441268	2.70070375035648	0.575025882713922	4.69666467465794	2.64444049804578e-06	2.86234587461172e-05	METTL27
ENSCJAG00000020324	184.012149005671	1.63059783834868	0.347263669489839	4.69556127407216	2.65875650948677e-06	2.87626464475602e-05	ENSCJAG00000020324
FGF4	82.2213097019958	4.38796350450248	0.934745522605355	4.69428673193555	2.67538557232889e-06	2.89266907746382e-05	FGF4
MPV17L2	755.820266904769	0.975969962962257	0.207947031734186	4.69335847125635	2.68755944378915e-06	2.90424116577609e-05	MPV17L2
PLXDC1	168.239073796262	-4.39628408317772	0.936732854216995	-4.69321009014094	2.68951034093954e-06	2.90475944535937e-05	PLXDC1
TMEM171	103.499298020354	3.86226319271035	0.823115553563135	4.69224907243125	2.70217863208232e-06	2.91684596682347e-05	TMEM171
ENSCJAG00000011554	344.069274771556	-0.731761762947663	0.156038405086936	-4.6896260093146	2.73704840973821e-06	2.9500432294321e-05	ENSCJAG00000011554
ENSCJAG00000015754	13.4816436377652	4.38124629986891	0.934247618464145	4.68959857459573	2.73741538586821e-06	2.9500432294321e-05	ENSCJAG00000015754
ENSCJAG00000020166	753.861137778276	-1.05154925568173	0.224220286774502	-4.68980425816362	2.73466524211133e-06	2.9500432294321e-05	ENSCJAG00000020166
RNF182	259.552758731921	-2.81126593415805	0.59951838884012	-4.68920718111244	2.74265594286599e-06	2.95407835679232e-05	RNF182
ATXN7L3B	7627.40592195607	-1.01550747601401	0.216586164227425	-4.68869966664945	2.74946563734056e-06	2.95979825943374e-05	ATXN7L3B
ENSCJAG00000004797	404.830706670489	-0.716425139597442	0.152897787976512	-4.68564751052841	2.79076212640119e-06	3.00261671180048e-05	ENSCJAG00000004797
ICA1L	97.3627361469617	-2.05989729852116	0.439635614586165	-4.68546503098974	2.79324988768198e-06	3.0036564560188e-05	ICA1L
MYO3A	405.319856047194	2.55486937741031	0.545335669671752	4.68494822454605	2.80030711333925e-06	3.00960606089585e-05	MYO3A
ENSCJAG00000021079	3930.51340245396	-0.84196762957252	0.179747864303997	-4.68415929631603	2.81111328969895e-06	3.01957615225933e-05	ENSCJAG00000021079
HAND1	958.484178970181	5.4539211589191	1.16456824589118	4.6832130089083	2.82412764570092e-06	3.03190604182019e-05	HAND1
ZNF226	1570.37375950465	-0.55903726343482	0.11937369707401	-4.68308578135287	2.82588181791037e-06	3.0321404745111e-05	ZNF226
TOR1A	838.64151030697	0.541503356884276	0.11563337632372	4.68293302591387	2.82798934152116e-06	3.03275358879154e-05	TOR1A
BAZ2B	2099.5407785633	-1.11509666751734	0.238144565976687	-4.68243591007027	2.83485835373324e-06	3.03682086151684e-05	BAZ2B
KLRG1	8.69011638609081	4.59802528278458	0.981965380205647	4.68247188289026	2.83436075419516e-06	3.03682086151684e-05	KLRG1
ENSCJAG00000014496	146.689768735146	-1.78616047635851	0.381522423595656	-4.68166578395276	2.84553136951677e-06	3.04494990939673e-05	ENSCJAG00000014496
TNFSF9	17.4146194565214	2.87465911559864	0.614020803779776	4.68169661011952	2.84510341638257e-06	3.04494990939673e-05	TNFSF9
SLC11A1	25.6977111435736	2.96858672739259	0.63427118385327	4.68031151810822	2.86439343755301e-06	3.0634734364902e-05	SLC11A1
HDHD5	2358.62399888902	1.28770256241769	0.275165640886858	4.67973602469927	2.87244511734669e-06	3.0704214375623e-05	HDHD5
PGAM2	185.825263050724	-1.76452198579812	0.377082657645052	-4.67940370638595	2.8771044407441e-06	3.07373771502222e-05	PGAM2
UBE2D4	225.32751561335	-1.54667825154211	0.330590622890433	-4.67853031649577	2.88938454618474e-06	3.08351995109867e-05	UBE2D4
ENSCJAG00000008192	60.9424760055909	6.40860956863507	1.36976277432227	4.67862734246513	2.88801785493733e-06	3.08351995109867e-05	ENSCJAG00000008192
SP5	584.635022201751	-3.40917963034588	0.728707975979443	-4.67838934487257	2.89137135425494e-06	3.08397323863075e-05	SP5
ARHGAP30	64.6452328179685	4.3387971871952	0.927551148893549	4.6776904889513	2.9012401735335e-06	3.09282855000388e-05	ARHGAP30
ACP6	571.506074669576	-1.02679618427087	0.219541392304833	-4.67700497610565	2.91095196407932e-06	3.10150699551095e-05	ACP6
ALDH3A1	2054.11709835132	-5.33481935413886	1.14083238284099	-4.67625168638155	2.92165993124227e-06	3.11123689441835e-05	ALDH3A1
FZD10	586.613128522427	-4.21783244850575	0.902084349755355	-4.6756519494542	2.93021216615369e-06	3.11866192972358e-05	FZD10
LACTB2	438.478945211332	0.981455185585755	0.209949814242703	4.67471328386692	2.94364574855546e-06	3.12958524575824e-05	LACTB2
TMOD1	741.834230193137	-0.980713730973115	0.209787571875405	-4.67479423211767	2.94248494480442e-06	3.12958524575824e-05	TMOD1
STAC3	25.6073174878561	-1.48267853339445	0.317215658702345	-4.67403954602918	2.95332425848795e-06	3.13818519027597e-05	STAC3
H1FX	4934.84363523882	-1.28227261433691	0.274406453161738	-4.67289526016038	2.96983237724101e-06	3.15402908143461e-05	H1FX
SH3D21	236.344486516683	1.85071581007183	0.396080008258648	4.67258071976021	2.97438560499127e-06	3.15716639781412e-05	SH3D21
TBC1D15	1899.44121448635	0.840151756298552	0.179813283008116	4.6723564702427	2.97763588754995e-06	3.15891807242873e-05	TBC1D15
ENSCJAG00000015949	2193.87689691338	0.880756507122393	0.188508212922302	4.67224474450573	2.979256516874e-06	3.15893992549105e-05	ENSCJAG00000015949
ENSCJAG00000034880	1258.6522958617	1.26090781553792	0.270014216148081	4.66978307114918	3.01517960971024e-06	3.19531352842239e-05	ENSCJAG00000034880
LAPTM4B	21221.0322980307	1.19442927487081	0.255794366336181	4.66949015327812	3.01948170947896e-06	3.19815597587141e-05	LAPTM4B
PPIP5K2	3285.68600951613	-0.926193144788218	0.19836086486261	-4.66923324532651	3.02325977646667e-06	3.20044063092662e-05	PPIP5K2
BRAF	1142.62617060196	1.0972403103455	0.23506151039618	4.66788590142291	3.04314807824999e-06	3.21976808729311e-05	BRAF
RNASEH2B	1538.47512584348	-0.925866276761051	0.198431261342777	-4.66592950372712	3.07225027435967e-06	3.24881827352346e-05	RNASEH2B
ATOH7	9.04495868494976	-4.83534479547106	1.03641558258672	-4.66544972568133	3.07942782312737e-06	3.25466507023574e-05	ATOH7
CNTLN	1099.17527743736	-1.4644690582145	0.313904629944401	-4.66533118187486	3.08120373223028e-06	3.25479964073957e-05	CNTLN
ENSCJAG00000011051	123.128354396695	3.50432151496015	0.751196231714544	4.66498814425868	3.08634832798919e-06	3.25849064382302e-05	ENSCJAG00000011051
ZNF425	319.860807970008	-1.12189992586846	0.240538676613487	-4.6641144853025	3.09948798869943e-06	3.27061418283767e-05	ZNF425
LRRC24	228.06597542189	-1.3225068932629	0.283574749868633	-4.66369764541996	3.10577607234012e-06	3.27549877116512e-05	LRRC24
ANK2	6754.23568835516	-1.70783841685604	0.366248091901645	-4.66306433977184	3.11535299480015e-06	3.28167494879242e-05	ANK2
ABI2	5200.59400902797	-1.01316533356151	0.217275672727123	-4.66304083123906	3.11570903831296e-06	3.28167494879242e-05	ABI2
LYG2	17.9870964006579	4.46925557248204	0.958454643100097	4.66298077290997	3.11661881628212e-06	3.28167494879242e-05	LYG2
SLC15A4	1579.57567816643	0.783333420188213	0.168050748000227	4.66129088688826	3.14232232499226e-06	3.30697599479329e-05	SLC15A4
ANKS6	1214.87365028196	0.765191810726943	0.16420264913312	4.66004546678538	3.16139543561369e-06	3.32527597684183e-05	ANKS6
MECR	1178.79633151597	0.823094134449659	0.176654678682823	4.65933956907811	3.17225523142022e-06	3.33351743072553e-05	MECR
GLRA1	32.8497999488191	-5.42016689395729	1.16329651778024	-4.65931670138571	3.17260763426697e-06	3.33351743072553e-05	GLRA1
GRM8	120.018342873189	-2.63237910067587	0.565112571155612	-4.65814995991481	3.19063763453845e-06	3.35067866056875e-05	GRM8
ENSCJAG00000013913	20.6107804741909	-2.2808202815914	0.489668432065108	-4.65788711755904	3.19471295782249e-06	3.35317479671927e-05	ENSCJAG00000013913
RNF216	3351.31125033845	0.607997071527971	0.130595264109194	4.65558284731985	3.23065463191776e-06	3.38909747066696e-05	RNF216
CENPV	2426.44839575195	-1.44101119457423	0.309639797050417	-4.65383070361462	3.25824355290918e-06	3.41441095886868e-05	CENPV
TFRC	9682.13455824366	1.27229514819691	0.273383461256862	4.65388484858452	3.2573876232619e-06	3.41441095886868e-05	TFRC
ZEB1	3816.02958109817	-1.66805675325971	0.358592145606435	-4.65168234635693	3.29237963735412e-06	3.44835284776033e-05	ZEB1
SPESP1	231.617469653126	-3.44173040254579	0.739941435337338	-4.65135514539298	3.29760866450499e-06	3.4519982960404e-05	SPESP1
RDH5	32.1024184816499	-1.937825314802	0.416770481371309	-4.64962227753254	3.32543483373751e-06	3.47928245482139e-05	RDH5
SKA2	1548.12020821205	-0.916679778711227	0.197174418735428	-4.64908066974572	3.33417799403607e-06	3.48658242247109e-05	SKA2
ENSCJAG00000031578	154.795731124195	3.13422403893559	0.674335527125899	4.64787025576724	3.35379743246831e-06	3.50524207036643e-05	ENSCJAG00000031578
ENSCJAG00000011915	10.9998048990512	3.58573431863763	0.77151764949963	4.64763744674302	3.35758367655237e-06	3.50548781206629e-05	ENSCJAG00000011915
GAB3	15.3146054589878	5.36191181762383	1.15366805806847	4.64770761409571	3.35644209218087e-06	3.50548781206629e-05	GAB3
ENSCJAG00000017256	74.1124528082197	3.07979437481267	0.662994795394159	4.64527685014736	3.39620700089552e-06	3.54393841536365e-05	ENSCJAG00000017256
KAT8	1061.06643541146	-0.807890148531198	0.173966268538027	-4.64394710147274	3.4181511484121e-06	3.5649528855309e-05	KAT8
DYNC1LI2	6936.63225862483	-0.704242292408258	0.151716954365616	-4.64181669974165	3.45359172834134e-06	3.60001380636975e-05	DYNC1LI2
CAMP	11.5267855898671	5.2644367772375	1.13454006460988	4.64015061385048	3.48155338110238e-06	3.62724582602134e-05	CAMP
ENSCJAG00000017061	173.005567964729	3.28515559164878	0.708016783118073	4.6399402810497	3.4850987567821e-06	3.62902451240237e-05	ENSCJAG00000017061
MID1IP1	1950.1678951443	1.10804571117182	0.238821913631886	4.63963165825618	3.49030717853804e-06	3.632532136314e-05	MID1IP1
DNAJB1	3803.00584201412	0.635454033182594	0.136968945251147	4.63940225295173	3.4941835344264e-06	3.63465044890308e-05	DNAJB1
WDR13	845.868842681508	-0.790750731135765	0.170465016917231	-4.63878598340041	3.50461734535304e-06	3.64358400470274e-05	WDR13
CD40	63.7983323137143	4.09763082808829	0.88358213445815	4.63752114069297	3.52612554223093e-06	3.66401560948765e-05	CD40
DNAJB5	1447.96924196548	-1.46949850118017	0.316897601537451	-4.63713986489891	3.5326337878949e-06	3.66715114251826e-05	DNAJB5
ENSCJAG00000013146	13.2475216526012	4.57109213883167	0.985759585870694	4.63712674403684	3.53285796133806e-06	3.66715114251826e-05	ENSCJAG00000013146
FOXA3	250.271442878503	3.63581742259155	0.784166657454532	4.63653661887857	3.54295452212561e-06	3.67569895587629e-05	FOXA3
JCAD	1105.81839456889	2.16453161452387	0.467061643629944	4.6343596055146	3.58044127341344e-06	3.71263928891815e-05	JCAD
STARD10	805.823614833862	1.66460091683542	0.359254931409543	4.63348105008421	3.59567687326381e-06	3.7264802366849e-05	STARD10
ENSCJAG00000008333	18.6584806543616	2.89283950624348	0.624463707074356	4.632518228796	3.6124451649547e-06	3.74189427553518e-05	ENSCJAG00000008333
TCF3	1956.61653651031	-0.726733684116357	0.156895186892978	-4.63196926883474	3.62203926774971e-06	3.74986477520621e-05	TCF3
ENSCJAG00000022535	50.0470416123434	2.73989595404473	0.591547534226983	4.63174266734989	3.62600667190973e-06	3.75200470249024e-05	ENSCJAG00000022535
DNAJA4	2310.38622735138	1.04630444173043	0.22597867534456	4.6301025534161	3.65484672336148e-06	3.77986583862367e-05	DNAJA4
MBIP	1192.23272402793	-0.901999263499112	0.194874011136084	-4.62862779003009	3.68096688965453e-06	3.80488635091359e-05	MBIP
ENSCJAG00000020494	15.8491418739992	-3.16091918401329	0.682936193765737	-4.62842533880634	3.68456652975957e-06	3.80661418090231e-05	ENSCJAG00000020494
CRYBG1	2701.22122032889	2.71868110468961	0.587484429444817	4.62766495319513	3.69811656528758e-06	3.81861481948079e-05	CRYBG1
CILP	503.414227669405	-3.22646307035413	0.697452304823769	-4.62606983737675	3.7266968395601e-06	3.84611477801543e-05	CILP
NPTN	7925.31293161674	1.1258789933229	0.243441206414843	4.62484971177931	3.74870108060283e-06	3.86680279176289e-05	NPTN
IRF8	21.4520553249225	4.64340397053782	1.004142494959	4.62424804631681	3.75959755892369e-06	3.87601747288931e-05	IRF8
RCL1	1300.41777974686	0.972143610108678	0.210234004137202	4.62410262363762	3.76223579281007e-06	3.87671300926144e-05	RCL1
ENSCJAG00000006368	6.6223210304496	6.08198815539821	1.31534139632554	4.62388561052553	3.76617610889613e-06	3.87874882201024e-05	ENSCJAG00000006368
FAM131C	44.4756892176565	5.14510515741624	1.11354899783676	4.62045690617244	3.82895871485541e-06	3.94135202853964e-05	FAM131C
ENSCJAG00000017143	56.3442257764807	3.46449683938752	0.750169063391654	4.61828807458933	3.8691886217115e-06	3.98068738710006e-05	ENSCJAG00000017143
ENSCJAG00000012960	2058.29383784662	0.730478160043873	0.158178542912517	4.61806099989096	3.8734240098448e-06	3.98296928262323e-05	ENSCJAG00000012960
CFAP73	326.674014810366	1.59006524124891	0.34434977052647	4.61758763137227	3.88226755299778e-06	3.98998481513978e-05	CFAP73
SRR	479.061051354991	-0.79591392483717	0.172390102567673	-4.61693515452681	3.89448895349369e-06	4.00046282043839e-05	SRR
KDM1B	996.314443134024	-1.2707883846296	0.275402388371837	-4.6142968916952	3.94428273663157e-06	4.04950463178976e-05	KDM1B
ENSCJAG00000008460	48.7643841287419	-2.70422549490644	0.586074014652162	-4.61413648668831	3.94732976871854e-06	4.05052659167412e-05	ENSCJAG00000008460
RPGR	1261.819313318	1.82041673020548	0.394593104511317	4.61340228552643	3.96130537583973e-06	4.06019307646537e-05	RPGR
SEL1L3	610.933081797759	2.61748671613894	0.567376217509261	4.61331764596958	3.96291954533189e-06	4.06019307646537e-05	SEL1L3
ZNF697	518.17082437103	1.49726167158459	0.324537840473216	4.6135195495274	3.9590700635827e-06	4.06019307646537e-05	ZNF697
ENSCJAG00000033349	3654.43657721748	0.802720046310475	0.174083063589356	4.61113235118615	4.00481445165928e-06	4.10098815970483e-05	ENSCJAG00000033349
RSPH1	106.368685153575	2.80379902507428	0.608425730365457	4.60828476696761	4.06004358208847e-06	4.15538830695555e-05	RSPH1
KIAA1841	1090.90805988447	-0.901058281584596	0.195622061020686	-4.60611792393554	4.10255796022598e-06	4.19672548231821e-05	KIAA1841
REV3L	2167.70406758652	-1.42260518953831	0.308864540437347	-4.6059194348562	4.10647365980233e-06	4.19855564295585e-05	REV3L
MFSD6	447.663804874378	-1.08445514633121	0.235654542957311	-4.60188516937549	4.18684028217061e-06	4.27850867965292e-05	MFSD6
MRAS	1175.53617987293	-1.62632043961072	0.353435014413937	-4.60146950156444	4.19520592627856e-06	4.28483965869207e-05	MRAS
HGNC:24955	689.271988087266	-4.97772404116779	1.08201136247761	-4.60043601554213	4.2160751293527e-06	4.30392819435421e-05	HGNC:24955
CIZ1	1690.98318222402	-1.80252911048663	0.391832847042789	-4.60025014260683	4.2198390044191e-06	4.30554426171815e-05	CIZ1
ENSCJAG00000012862	41.0140010341831	1.99436371275644	0.43368724858956	4.59862197757143	4.25294680863916e-06	4.33708310139272e-05	ENSCJAG00000012862
ENSCJAG00000021903	11.4701871387035	2.75424033900849	0.599053259204049	4.5976552112712	4.27272306877313e-06	4.35500111237934e-05	ENSCJAG00000021903
STK32C	616.072782818024	1.60949972209328	0.350117390889188	4.5970287794207	4.28558442963842e-06	4.36585621229883e-05	STK32C
PLIN3	3640.82252086067	1.21384018459007	0.2640802311754	4.59648258859576	4.29682861544927e-06	4.37279831725851e-05	PLIN3
LMO3	1103.56589095938	-4.53628415658451	0.986888525792608	-4.59655172598268	4.29540375399852e-06	4.37279831725851e-05	LMO3
CBLN1	277.144295626777	-4.00227838912774	0.871627967019738	-4.59172782490251	4.39591418519281e-06	4.46829520460217e-05	CBLN1
LEMD3	1991.71530363603	0.954094063168942	0.207788724602178	4.59165464822792	4.39745610218408e-06	4.46829520460217e-05	LEMD3
ATP6V1D	2467.63827402029	-0.731374817556625	0.159279119696876	-4.5917808872155	4.39479642502216e-06	4.46829520460217e-05	ATP6V1D
NNT	4435.39531442793	-0.966795368014402	0.210566514578507	-4.59140129640102	4.40279852126967e-06	4.47142238711045e-05	NNT
GNB3	45.2849154802285	-2.12857878920288	0.463659109281957	-4.59082706797088	4.41493028074901e-06	4.48143797083947e-05	GNB3
KLK8	136.469355339041	4.01966575013991	0.875661696110616	4.59043231877547	4.42328874059147e-06	4.48761508764118e-05	KLK8
ENSCJAG00000007173	388.035407016181	1.65854994502542	0.361324839219894	4.5901907784869	4.42841061365011e-06	4.49050389035923e-05	ENSCJAG00000007173
PDIA4	12957.3079334919	0.610615900445341	0.133046295658293	4.58949944772311	4.44310173950449e-06	4.5030881746939e-05	PDIA4
ANPEP	4372.38247228152	3.38004400140157	0.736602523605618	4.58869457147185	4.46026459229054e-06	4.51816335790621e-05	ANPEP
CCPG1	3028.84091386808	1.2900602402669	0.281195382135046	4.58777178512603	4.48001986677696e-06	4.53584780665526e-05	CCPG1
APLNR	491.558814217391	3.30444411347371	0.720400568395686	4.58695378438224	4.49760192690993e-06	4.55131495863572e-05	APLNR
RHCG	19.4301235351071	7.33087692410435	1.59834091550532	4.58655400295917	4.50621883538423e-06	4.5576986919565e-05	RHCG
HYAL3	131.611908835263	-1.51630393405461	0.330651186998987	-4.58581125268802	4.52227011732932e-06	4.5715913428793e-05	HYAL3
ALAS2	325.269673307721	5.14529631893137	1.12221294608422	4.584955410544	4.54083330266887e-06	4.58800777352055e-05	ALAS2
NXPH3	311.715320513233	2.46695114461425	0.538100078355921	4.58455823338963	4.54947283897794e-06	4.59203692535488e-05	NXPH3
NIPSNAP2	1477.38124670111	-1.1258856747311	0.24557664319536	-4.58466106581412	4.54723448261013e-06	4.59203692535488e-05	NIPSNAP2
CDK16	4204.58086220578	-0.450979139947455	0.0983728420206826	-4.58438661203504	4.5532108769857e-06	4.59346154033361e-05	CDK16
ENSCJAG00000011411	37.2885739818652	-2.17428385567909	0.474364718617974	-4.58356992065874	4.5710393605834e-06	4.60909244616946e-05	ENSCJAG00000011411
HS3ST1	123.463682063957	-3.59242674672366	0.783931643393278	-4.58257652564413	4.59281546081293e-06	4.62868584190044e-05	HS3ST1
ENSCJAG00000018911	3994.5442481104	-1.45142164286359	0.316763142730838	-4.5820407966368	4.60460032818502e-06	4.63819511629372e-05	ENSCJAG00000018911
EOGT	1070.95978730927	1.80919352985658	0.394968061866041	4.58060715418096	4.63627998110036e-06	4.66772440932506e-05	EOGT
ENSCJAG00000021842	129.793082302013	3.03380419601107	0.662380197320349	4.58015533719802	4.64630711803638e-06	4.67543534308829e-05	ENSCJAG00000021842
FERMT2	7464.73061021868	0.936039702087962	0.204387500920579	4.57973064826351	4.65575114193968e-06	4.6825519508566e-05	FERMT2
ENSCJAG00000004688	18.2533664210089	3.87355298204397	0.845946042799826	4.57895986985609	4.67293832341291e-06	4.69643816623387e-05	ENSCJAG00000004688
ENSCJAG00000033299	485.233898739882	0.963798450590544	0.210486977976745	4.57889822854991	4.67431545188146e-06	4.69643816623387e-05	ENSCJAG00000033299
TMEM92	117.165689584728	3.19480713446845	0.697847577884791	4.57808730117265	4.6924686178191e-06	4.71227914148538e-05	TMEM92
CATSPER2	257.8741745845	-1.38132548263533	0.301759228301318	-4.57757494414062	4.70397287275127e-06	4.72143042332122e-05	CATSPER2
CD151	4554.24446233671	1.14931811590699	0.251278545668917	4.57388080167149	4.7877228758051e-06	4.80304942769411e-05	CD151
ENSCJAG00000021053	209.387097293573	3.05963382031498	0.668987859842493	4.57352667212129	4.79582595308928e-06	4.80873498181014e-05	ENSCJAG00000021053
GMPR2	2813.14508355175	0.818040248931202	0.178876649117971	4.57320870535593	4.80311275582717e-06	4.81359670752771e-05	GMPR2
KIAA0319L	2366.06488502695	-0.910803443628502	0.199197359071743	-4.57236706286083	4.82245178578382e-06	4.83052590597311e-05	KIAA0319L
KLHDC8B	763.807888316161	-1.59215464447472	0.348345669360098	-4.57061701785891	4.86290287254955e-06	4.86721678785623e-05	KLHDC8B
ENSCJAG00000017337	1026.19687200776	-3.41413184445075	0.746981758692682	-4.57056923374667	4.86401191431917e-06	4.86721678785623e-05	ENSCJAG00000017337
UBE2S	7388.38171015402	1.09662440778322	0.240007892271535	4.56911811275999	4.89780721308041e-06	4.89855156068118e-05	UBE2S
LTA	17.7062913083861	2.93592779863791	0.642697855108313	4.56813069361049	4.92093176448419e-06	4.91669816934268e-05	LTA
ADA2	40.3691521247544	3.04586849884902	0.666759331122461	4.56816778810044	4.92006115466924e-06	4.91669816934268e-05	ADA2
DCLK3	231.000987907561	3.57479253970059	0.78270678628456	4.56721802128459	4.94239876756601e-06	4.93564890581972e-05	DCLK3
ITPKA	280.6517548198	-2.98316138690927	0.653608191377717	-4.56414320729544	5.01538360370121e-06	5.00600194579742e-05	ITPKA
PPP2R2C	756.462780775344	2.80197180520088	0.613957599436527	4.56378715366086	5.02390138865598e-06	5.01196994018368e-05	PPP2R2C
SIK2	1433.38137741088	-1.57348060891636	0.34504946086696	-4.56015959266501	5.11147590617696e-06	5.09676105129555e-05	SIK2
WASF1	1748.56178822128	-1.42243769516307	0.311939889578884	-4.55997370866339	5.11600255937263e-06	5.09869957242271e-05	WASF1
ENSCJAG00000022163	192.11352174525	3.09976385072468	0.67991670272805	4.55903471452812	5.13892770932312e-06	5.11896315666834e-05	ENSCJAG00000022163
SLC5A12	71.90489239712	6.1640865621964	1.3521358676419	4.55877749397066	5.14522478573634e-06	5.12265118228909e-05	SLC5A12
MYL12B	8410.07409209078	0.845888565636538	0.185687802413254	4.55543420000194	5.22774787304998e-06	5.20218882346904e-05	MYL12B
PIK3CD	523.556498628207	1.5400976274014	0.338090214076802	4.55528602508307	5.23143447269228e-06	5.20323480072361e-05	PIK3CD
EDN1	710.605910610622	2.83908805926847	0.623480089530889	4.55361463331511	5.2731915634812e-06	5.24212593342444e-05	EDN1
STK40	729.803451167742	-1.03639969254204	0.227642202921886	-4.55275726222731	5.2947352806209e-06	5.26089374158523e-05	STK40
HCN2	368.872051832203	2.64300577618132	0.580605436612987	4.55215471560088	5.30992625574794e-06	5.27333370559515e-05	HCN2
E2F6	1286.27210748046	-1.09764294608736	0.241161786026811	-4.55147958626134	5.32699670576888e-06	5.28762674519834e-05	E2F6
PLPBP	2650.35030896608	1.05158951491941	0.231084560906943	4.55066972363801	5.34754316939959e-06	5.30535400972141e-05	PLPBP
ENSCJAG00000002245	47.7631268858876	6.75001940535935	1.48342351223769	4.550298245696	5.35699304218164e-06	5.31205995137077e-05	ENSCJAG00000002245
CLDN10	126.426592736015	2.6773104696544	0.588496773234388	4.54940552169871	5.37976809946367e-06	5.33196594315819e-05	CLDN10
KIAA1551	8439.69772519674	1.56279744117738	0.343528432905268	4.54925208944304	5.38369176692588e-06	5.33317744879165e-05	KIAA1551
TRIM75P	89.4484566001277	4.54000830305725	0.998089112643469	4.5487003570582	5.39782367118791e-06	5.34449512238028e-05	TRIM75P
USP48	3981.65045588123	0.891745599884438	0.196056663449453	4.54840750727326	5.40533905697838e-06	5.34925358405635e-05	USP48
ENSCJAG00000021718	157.164428639007	3.07957720694709	0.677358356216861	4.54645193151075	5.45578228329154e-06	5.39646841778681e-05	ENSCJAG00000021718
CNTN4	626.380236744037	2.41986383403582	0.532310268588913	4.54596496973575	5.46841315700563e-06	5.40625342808023e-05	CNTN4
ENSCJAG00000034433	275.570158153642	2.14697907968972	0.472363263862354	4.54518639348582	5.48866614251967e-06	5.42356034293122e-05	ENSCJAG00000034433
CDKL1	282.550445524262	2.36019169995554	0.519311222544477	4.54485017364206	5.4974343611322e-06	5.42950708313322e-05	CDKL1
[truncated: 28,812 more rows]
