# Supplementary material for: Non-viral Induction of Transgene-free iPSCs from Somatic Fibroblasts of Multiple Mammalian Species
Source: Stem Cell Reports. 2021 Apr 1;16(4):754–70. doi: 10.1016/j.stemcr.2021.03.002 (PMC8072067; doi:10.1016/j.stemcr.2021.03.002)
Supplement: Table S3.Q-banding of PSCs [file mmc4.xlsx]

## Sheet: Marmoset
cjiPS E01F A-2-2 P14								cjiPS E01F A-2-6 P16
cjiPS E01F A-2-7 P14								cjiPS CM421F B-0-4 P27
cjiPS E02M B-0-7 P17								cjiPS I5061F B-3-3 P17

## Sheet: Pig
piPS N0F1 #1 P5

## Sheet: Dog
K9iPS #1
